# Supplementary material for: A Novel Three-LncRNA Signature Predicting Tumor Recurrence in Nonfunctioning Pituitary Adenomas
Source: Front Genet. 2021 Oct 20;12:754503. doi: 10.3389/fgene.2021.754503 (PMC8564111; doi:10.3389/fgene.2021.754503)
Supplement: Supplementary file 1 [file Table1.XLS]

## Sheet: Sheet1
Table S1. Summary of NFPAs clinical characteristics.
Group	ID	Sex	Age	Volume	Knosp classification	Invasive	Recurrence	PFS(months)	Histological types
Training	NFPA.001	Female	56	Macro	Ⅳ	Y	Y	54	SAs
Training	NFPA.002	Male	57	Macro	III	Y	N	122	GAs
Training	NFPA.004	Female	60	Macro	Ⅱ	N	N	100	SAs
Training	NFPA.005	Male	52	Macro	Ⅱ	N	Y	76	GAs
Training	NFPA.008	Male	43	Macro	I	N	Y	48	GAs
Training	NFPA.011	Male	55	Macro	III	Y	N	88	GAs
Training	NFPA.013	Male	64	Giant	II	N	N	88	GAs
Training	NFPA.014	Female	59	Macro	Ⅳ	Y	N	88	SAs
Training	NFPA.016	Male	41	Macro	Ⅳ	Y	N	88	GAs
Training	NFPA.018	Male	64	Macro	III	Y	N	98	GAs
Training	NFPA.020	Male	60	Macro	II	N	N	97	GAs
Training	NFPA.021	Female	38	Macro	Ⅳ	Y	N	96	GAs
Training	NFPA.024	Female	29	Macro	Ⅰ	N	N	92	GAs
Training	NFPA.026	Female	49	Macro	Ⅳ	Y	Y	44	GAs
Training	NFPA.028	Female	50	Giant	Ⅲ	Y	N	87	SAs
Training	NFPA.029	Male	32	Giant	Ⅳ	Y	Y	40	GAs
Training	NFPA.031	Male	64	Macro	Ⅲ	Y	N	77	GAs
Training	NFPA.032	Male	42	Macro	II	N	N	77	GAs
Training	NFPA.034	Male	28	Giant	III	Y	N	77	SAs
Training	NFPA.037	Male	39	Macro	Ⅳ	Y	Y	43	GAs
Training	NFPA.041	Female	57	Macro	I	N	N	83	GAs
Training	NFPA.042	Male	43	Macro	Ⅳ	Y	Y	67	GAs
Training	NFPA.043	Male	46	Giant	IV	Y	N	83	GAs
Training	NFPA.044	Female	47	Macro	III	Y	N	82	GAs
Training	NFPA.046	Male	56	Macro	Ⅲ	Y	N	81	GAs
Training	NFPA.051	Female	51	Macro	Ⅳ	Y	Y	24	SAs
Training	NFPA.054	Male	25	Giant	III	Y	Y	5	GAs
Training	NFPA.055	Male	53	Macro	Ⅰ	N	N	68	GAs
Training	NFPA.056	Female	41	Macro	Ⅰ	N	Y	41	GAs
Training	NFPA.060	Female	44	Macro	II	N	N	48	GAs
Training	NFPA.061	Female	68	Giant	Ⅳ	Y	N	46	GAs
Training	NFPA.063	Female	46	Giant	Ⅳ	Y	N	45	GAs
Training	NFPA.067	Female	57	Giant	II	N	N	36	SAs
Test	NFPA.003	Female	72	Macro	Ⅳ	Y	N	101	NCAs
Test	NFPA.006	Female	51	Macro	Ⅰ	N	N	99	SAs
Test	NFPA.007	Female	35	Macro	II	N	Y	60	GAs
Test	NFPA.009	Female	29	Giant	Ⅳ	Y	Y	10	SAs
Test	NFPA.010	Male	40	Giant	Ⅳ	Y	N	88	SAs
Test	NFPA.012	Female	38	Macro	II	N	N	88	SAs
Test	NFPA.015	Male	63	Macro	Ⅰ	N	N	88	GAs
Test	NFPA.017	Female	49	Macro	Ⅳ	Y	Y	67	GAs
Test	NFPA.019	Female	58	Macro	Ⅳ	Y	N	97	SAs
Test	NFPA.022	Female	58	Giant	Ⅳ	Y	N	93	SAs
Test	NFPA.023	Female	52	Giant	Ⅳ	Y	Y	25	SAs
Test	NFPA.025	Male	55	Macro	Ⅱ	N	N	92	GAs
Test	NFPA.027	Female	33	Giant	Ⅳ	Y	Y	60	SAs
Test	NFPA.030	Male	44	Macro	III	Y	N	78	GAs
Test	NFPA.033	Male	52	Macro	II	N	N	77	NCAs
Test	NFPA.035	Male	48	Macro	Ⅱ	N	N	76	GAs
Test	NFPA.036	Female	52	Macro	Ⅳ	Y	N	76	SAs
Test	NFPA.038	Female	49	Macro	III	Y	N	85	SAs
Test	NFPA.039	Male	62	Macro	Ⅰ	N	Y	60	GAs
Test	NFPA.040	Female	58	Giant	Ⅳ	Y	N	83	SAs
Test	NFPA.045	Male	66	Macro	Ⅱ	N	N	77	GAs
Test	NFPA.047	Male	70	Macro	Ⅳ	Y	Y	48	GAs
Test	NFPA.048	Male	47	Macro	Ⅰ	N	N	82	SAs
Test	NFPA.049	Female	48	Macro	Ⅲ	Y	N	80	SAs
Test	NFPA.050	Female	73	Giant	Ⅳ	Y	N	75	SAs
Test	NFPA.052	Male	29	Giant	III	Y	Y	39	SAs
Test	NFPA.053	Male	52	Macro	Ⅰ	N	N	68	GAs
Test	NFPA.057	Female	49	Giant	Ⅲ	Y	Y	31	SAs
Test	NFPA.058	Female	34	Macro	Ⅱ	N	Y	26	GAs
Test	NFPA.059	Male	65	Macro	II	N	N	40	GAs
Test	NFPA.062	Male	59	Macro	II	N	N	46	SAs
Test	NFPA.064	Female	57	Macro	II	N	N	45	SAs
Test	NFPA.065	Female	57	Giant	Ⅳ	Y	N	45	SAs
NFPA, nonfunctioning pituitary adenoma; GAs, gonadotroph adenomas; SAs, silent adenomas; NCAs, null cell adenomas
