# Supplementary material for: A Novel Three-LncRNA Signature Predicting Tumor Recurrence in Nonfunctioning Pituitary Adenomas
Source: Front Genet. 2021 Oct 20;12:754503. doi: 10.3389/fgene.2021.754503 (PMC8564111; doi:10.3389/fgene.2021.754503)
Supplement: Supplementary file 2 [file Table4.XLS]

## Sheet: 2016-10-02-BLCA_Train-BLCA_Test
Table S4: The signature composed of lncRNAs in the training (n=33)
LncRNA-signature	NFPA_Train_AUC	NFPA_Train_KM-P
LINC01583_LncRNA	0.654348	0.117268
LOC101927765_LncRNA	0.726087	0.0573749
NDP.AS1_LncRNA	0.582609	0.582738
RP11.23N2.4_LncRNA	0.654348	0.138846
RP11.2N1.3_LncRNA	0.654348	0.0956852
RP11.367N14.3_LncRNA	0.654348	0.122597
RP11.423H2.3_LncRNA	0.654348	0.0503392
RP11.544M22.8_LncRNA	0.582609	0.625997
RP4.533D7.4_LncRNA	0.654348	0.16452
LINC01583_LncRNA_LOC101927765_LncRNA	0.797826	0.0112991
LINC01583_LncRNA_NDP.AS1_LncRNA	0.654348	0.185503
LINC01583_LncRNA_RP11.23N2.4_LncRNA	0.726087	0.0245481
LINC01583_LncRNA_RP11.2N1.3_LncRNA	0.654348	0.117268
LINC01583_LncRNA_RP11.367N14.3_LncRNA	0.654348	0.156149
LINC01583_LncRNA_RP11.423H2.3_LncRNA	0.726087	0.0573749
LINC01583_LncRNA_RP11.544M22.8_LncRNA	0.726087	0.00483387
LINC01583_LncRNA_RP4.533D7.4_LncRNA	0.726087	0.0211414
LOC101927765_LncRNA_NDP.AS1_LncRNA	0.797826	0.00869553
LOC101927765_LncRNA_RP11.23N2.4_LncRNA	0.726087	0.00595751
LOC101927765_LncRNA_RP11.2N1.3_LncRNA	0.797826	0.00869553
LOC101927765_LncRNA_RP11.367N14.3_LncRNA	0.797826	0.00426513
LOC101927765_LncRNA_RP11.423H2.3_LncRNA	0.726087	0.0745503
LOC101927765_LncRNA_RP11.544M22.8_LncRNA	0.797826	0.00647509
LOC101927765_LncRNA_RP4.533D7.4_LncRNA	0.797826	0.00849017
NDP.AS1_LncRNA_RP11.23N2.4_LncRNA	0.726087	0.0368052
NDP.AS1_LncRNA_RP11.2N1.3_LncRNA	0.654348	0.156149
NDP.AS1_LncRNA_RP11.367N14.3_LncRNA	0.726087	0.0368052
NDP.AS1_LncRNA_RP11.423H2.3_LncRNA	0.726087	0.0465289
NDP.AS1_LncRNA_RP11.544M22.8_LncRNA	0.726087	0.0401484
NDP.AS1_LncRNA_RP4.533D7.4_LncRNA	0.726087	0.0375839
RP11.23N2.4_LncRNA_RP11.2N1.3_LncRNA	0.654348	0.138846
RP11.23N2.4_LncRNA_RP11.367N14.3_LncRNA	0.726087	0.026456
RP11.23N2.4_LncRNA_RP11.423H2.3_LncRNA	0.654348	0.123812
RP11.23N2.4_LncRNA_RP11.544M22.8_LncRNA	0.797826	0.00388288
RP11.23N2.4_LncRNA_RP4.533D7.4_LncRNA	0.797826	0.00238177
RP11.2N1.3_LncRNA_RP11.367N14.3_LncRNA	0.654348	0.0368052
RP11.2N1.3_LncRNA_RP11.423H2.3_LncRNA	0.726087	0.00492487
RP11.2N1.3_LncRNA_RP11.544M22.8_LncRNA	0.726087	0.0347869
RP11.2N1.3_LncRNA_RP4.533D7.4_LncRNA	0.726087	0.0344208
RP11.367N14.3_LncRNA_RP11.423H2.3_LncRNA	0.654348	0.100616
RP11.367N14.3_LncRNA_RP11.544M22.8_LncRNA	0.654348	0.0401484
RP11.367N14.3_LncRNA_RP4.533D7.4_LncRNA	0.797826	0.00306128
RP11.423H2.3_LncRNA_RP11.544M22.8_LncRNA	0.797826	0.00539495
RP11.423H2.3_LncRNA_RP4.533D7.4_LncRNA	0.726087	0.0463031
RP11.544M22.8_LncRNA_RP4.533D7.4_LncRNA	0.726087	0.0344208
LINC01583_LncRNA_LOC101927765_LncRNA_NDP.AS1_LncRNA	0.726087	0.0465289
LINC01583_LncRNA_LOC101927765_LncRNA_RP11.23N2.4_LncRNA	0.726087	0.0344208
LINC01583_LncRNA_LOC101927765_LncRNA_RP11.2N1.3_LncRNA	0.797826	0.00595751
LINC01583_LncRNA_LOC101927765_LncRNA_RP11.367N14.3_LncRNA	0.726087	0.0368052
LINC01583_LncRNA_LOC101927765_LncRNA_RP11.423H2.3_LncRNA	0.797826	0.0112991
LINC01583_LncRNA_LOC101927765_LncRNA_RP11.544M22.8_LncRNA	0.869565	0.000711484
LINC01583_LncRNA_LOC101927765_LncRNA_RP4.533D7.4_LncRNA	0.797826	0.0112991
LINC01583_LncRNA_NDP.AS1_LncRNA_RP11.23N2.4_LncRNA	0.654348	0.0368052
LINC01583_LncRNA_NDP.AS1_LncRNA_RP11.2N1.3_LncRNA	0.726087	0.0465289
LINC01583_LncRNA_NDP.AS1_LncRNA_RP11.367N14.3_LncRNA	0.654348	0.0368052
LINC01583_LncRNA_NDP.AS1_LncRNA_RP11.423H2.3_LncRNA	0.726087	0.0465289
LINC01583_LncRNA_NDP.AS1_LncRNA_RP11.544M22.8_LncRNA	0.726087	0.0291883
LINC01583_LncRNA_NDP.AS1_LncRNA_RP4.533D7.4_LncRNA	0.654348	0.148439
LINC01583_LncRNA_RP11.23N2.4_LncRNA_RP11.2N1.3_LncRNA	0.726087	0.0190571
LINC01583_LncRNA_RP11.23N2.4_LncRNA_RP11.367N14.3_LncRNA	0.726087	0.026456
LINC01583_LncRNA_RP11.23N2.4_LncRNA_RP11.423H2.3_LncRNA	0.726087	0.00388288
LINC01583_LncRNA_RP11.23N2.4_LncRNA_RP11.544M22.8_LncRNA	0.726087	0.0245481
LINC01583_LncRNA_RP11.23N2.4_LncRNA_RP4.533D7.4_LncRNA	0.797826	0.00388288
LINC01583_LncRNA_RP11.2N1.3_LncRNA_RP11.367N14.3_LncRNA	0.654348	0.101471
LINC01583_LncRNA_RP11.2N1.3_LncRNA_RP11.423H2.3_LncRNA	0.726087	0.00595751
LINC01583_LncRNA_RP11.2N1.3_LncRNA_RP11.544M22.8_LncRNA	0.654348	0.0956852
LINC01583_LncRNA_RP11.2N1.3_LncRNA_RP4.533D7.4_LncRNA	0.654348	0.0211414
LINC01583_LncRNA_RP11.367N14.3_LncRNA_RP11.423H2.3_LncRNA	0.726087	0.0465289
LINC01583_LncRNA_RP11.367N14.3_LncRNA_RP11.544M22.8_LncRNA	0.726087	0.0291883
LINC01583_LncRNA_RP11.367N14.3_LncRNA_RP4.533D7.4_LncRNA	0.654348	0.148439
LINC01583_LncRNA_RP11.423H2.3_LncRNA_RP11.544M22.8_LncRNA	0.797826	0.00734001
LINC01583_LncRNA_RP11.423H2.3_LncRNA_RP4.533D7.4_LncRNA	0.797826	0.00566652
LINC01583_LncRNA_RP11.544M22.8_LncRNA_RP4.533D7.4_LncRNA	0.726087	0.0375839
LOC101927765_LncRNA_NDP.AS1_LncRNA_RP11.23N2.4_LncRNA	0.797826	0.00647509
LOC101927765_LncRNA_NDP.AS1_LncRNA_RP11.2N1.3_LncRNA	0.797826	0.00869553
LOC101927765_LncRNA_NDP.AS1_LncRNA_RP11.367N14.3_LncRNA	0.726087	0.0368052
LOC101927765_LncRNA_NDP.AS1_LncRNA_RP11.423H2.3_LncRNA	0.797826	0.00869553
LOC101927765_LncRNA_NDP.AS1_LncRNA_RP11.544M22.8_LncRNA	0.797826	0.00647509
LOC101927765_LncRNA_NDP.AS1_LncRNA_RP4.533D7.4_LncRNA	0.797826	0.00647509
LOC101927765_LncRNA_RP11.23N2.4_LncRNA_RP11.2N1.3_LncRNA	0.797826	0.00595751
LOC101927765_LncRNA_RP11.23N2.4_LncRNA_RP11.367N14.3_LncRNA	0.726087	0.026456
LOC101927765_LncRNA_RP11.23N2.4_LncRNA_RP11.423H2.3_LncRNA	0.726087	0.0573749
LOC101927765_LncRNA_RP11.23N2.4_LncRNA_RP11.544M22.8_LncRNA	0.797826	0.00426513
LOC101927765_LncRNA_RP11.23N2.4_LncRNA_RP4.533D7.4_LncRNA	0.869565	0.000262157
LOC101927765_LncRNA_RP11.2N1.3_LncRNA_RP11.367N14.3_LncRNA	0.797826	0.00647509
LOC101927765_LncRNA_RP11.2N1.3_LncRNA_RP11.423H2.3_LncRNA	0.797826	0.00869553
LOC101927765_LncRNA_RP11.2N1.3_LncRNA_RP11.544M22.8_LncRNA	0.797826	0.00647509
LOC101927765_LncRNA_RP11.2N1.3_LncRNA_RP4.533D7.4_LncRNA	0.869565	0.000471826
LOC101927765_LncRNA_RP11.367N14.3_LncRNA_RP11.423H2.3_LncRNA	0.726087	0.0457689
LOC101927765_LncRNA_RP11.367N14.3_LncRNA_RP11.544M22.8_LncRNA	0.797826	0.00647509
LOC101927765_LncRNA_RP11.367N14.3_LncRNA_RP4.533D7.4_LncRNA	0.726087	0.00647509
LOC101927765_LncRNA_RP11.423H2.3_LncRNA_RP11.544M22.8_LncRNA	0.797826	0.0112991
LOC101927765_LncRNA_RP11.423H2.3_LncRNA_RP4.533D7.4_LncRNA	0.797826	0.0112991
LOC101927765_LncRNA_RP11.544M22.8_LncRNA_RP4.533D7.4_LncRNA	0.797826	0.00849017
NDP.AS1_LncRNA_RP11.23N2.4_LncRNA_RP11.2N1.3_LncRNA	0.654348	0.0368052
NDP.AS1_LncRNA_RP11.23N2.4_LncRNA_RP11.367N14.3_LncRNA	0.726087	0.0368052
NDP.AS1_LncRNA_RP11.23N2.4_LncRNA_RP11.423H2.3_LncRNA	0.726087	0.0465289
NDP.AS1_LncRNA_RP11.23N2.4_LncRNA_RP11.544M22.8_LncRNA	0.797826	0.00647509
NDP.AS1_LncRNA_RP11.23N2.4_LncRNA_RP4.533D7.4_LncRNA	0.797826	0.00595751
NDP.AS1_LncRNA_RP11.2N1.3_LncRNA_RP11.367N14.3_LncRNA	0.654348	0.156149
NDP.AS1_LncRNA_RP11.2N1.3_LncRNA_RP11.423H2.3_LncRNA	0.726087	0.0465289
NDP.AS1_LncRNA_RP11.2N1.3_LncRNA_RP11.544M22.8_LncRNA	0.726087	0.0401484
NDP.AS1_LncRNA_RP11.2N1.3_LncRNA_RP4.533D7.4_LncRNA	0.726087	0.0375839
NDP.AS1_LncRNA_RP11.367N14.3_LncRNA_RP11.423H2.3_LncRNA	0.726087	0.0368052
NDP.AS1_LncRNA_RP11.367N14.3_LncRNA_RP11.544M22.8_LncRNA	0.654348	0.0401484
NDP.AS1_LncRNA_RP11.367N14.3_LncRNA_RP4.533D7.4_LncRNA	0.726087	0.0401484
NDP.AS1_LncRNA_RP11.423H2.3_LncRNA_RP11.544M22.8_LncRNA	0.726087	0.0539695
NDP.AS1_LncRNA_RP11.423H2.3_LncRNA_RP4.533D7.4_LncRNA	0.869565	0.000711484
NDP.AS1_LncRNA_RP11.544M22.8_LncRNA_RP4.533D7.4_LncRNA	0.797826	0.00483387
RP11.23N2.4_LncRNA_RP11.2N1.3_LncRNA_RP11.367N14.3_LncRNA	0.654348	0.026456
RP11.23N2.4_LncRNA_RP11.2N1.3_LncRNA_RP11.423H2.3_LncRNA	0.726087	0.0226604
RP11.23N2.4_LncRNA_RP11.2N1.3_LncRNA_RP11.544M22.8_LncRNA	0.797826	0.00595751
RP11.23N2.4_LncRNA_RP11.2N1.3_LncRNA_RP4.533D7.4_LncRNA	0.797826	0.00388288
RP11.23N2.4_LncRNA_RP11.367N14.3_LncRNA_RP11.423H2.3_LncRNA	0.726087	0.0182161
RP11.23N2.4_LncRNA_RP11.367N14.3_LncRNA_RP11.544M22.8_LncRNA	0.726087	0.00426513
RP11.23N2.4_LncRNA_RP11.367N14.3_LncRNA_RP4.533D7.4_LncRNA	0.726087	0.00238177
RP11.23N2.4_LncRNA_RP11.423H2.3_LncRNA_RP11.544M22.8_LncRNA	0.797826	0.0034696
RP11.23N2.4_LncRNA_RP11.423H2.3_LncRNA_RP4.533D7.4_LncRNA	0.797826	0.00238177
RP11.23N2.4_LncRNA_RP11.544M22.8_LncRNA_RP4.533D7.4_LncRNA	0.797826	0.00337737
RP11.2N1.3_LncRNA_RP11.367N14.3_LncRNA_RP11.423H2.3_LncRNA	0.726087	0.0368052
RP11.2N1.3_LncRNA_RP11.367N14.3_LncRNA_RP11.544M22.8_LncRNA	0.726087	0.0401484
RP11.2N1.3_LncRNA_RP11.367N14.3_LncRNA_RP4.533D7.4_LncRNA	0.797826	0.000471826
RP11.2N1.3_LncRNA_RP11.423H2.3_LncRNA_RP11.544M22.8_LncRNA	0.797826	0.00539495
RP11.2N1.3_LncRNA_RP11.423H2.3_LncRNA_RP4.533D7.4_LncRNA	0.726087	0.00388288
RP11.2N1.3_LncRNA_RP11.544M22.8_LncRNA_RP4.533D7.4_LncRNA	0.726087	0.0344208
RP11.367N14.3_LncRNA_RP11.423H2.3_LncRNA_RP11.544M22.8_LncRNA	0.726087	0.0433643
RP11.367N14.3_LncRNA_RP11.423H2.3_LncRNA_RP4.533D7.4_LncRNA	0.797826	0.00566652
RP11.367N14.3_LncRNA_RP11.544M22.8_LncRNA_RP4.533D7.4_LncRNA	0.797826	0.00483387
RP11.423H2.3_LncRNA_RP11.544M22.8_LncRNA_RP4.533D7.4_LncRNA	0.726087	0.0362415
LINC01583_LncRNA_LOC101927765_LncRNA_NDP.AS1_LncRNA_RP11.23N2.4_LncRNA	0.726087	0.0465289
LINC01583_LncRNA_LOC101927765_LncRNA_NDP.AS1_LncRNA_RP11.2N1.3_LncRNA	0.726087	0.0465289
LINC01583_LncRNA_LOC101927765_LncRNA_NDP.AS1_LncRNA_RP11.367N14.3_LncRNA	0.726087	0.0368052
LINC01583_LncRNA_LOC101927765_LncRNA_NDP.AS1_LncRNA_RP11.423H2.3_LncRNA	0.797826	0.00869553
LINC01583_LncRNA_LOC101927765_LncRNA_NDP.AS1_LncRNA_RP11.544M22.8_LncRNA	0.797826	0.00869553
LINC01583_LncRNA_LOC101927765_LncRNA_NDP.AS1_LncRNA_RP4.533D7.4_LncRNA	0.797826	0.000711484
LINC01583_LncRNA_LOC101927765_LncRNA_RP11.23N2.4_LncRNA_RP11.2N1.3_LncRNA	0.726087	0.0465289
LINC01583_LncRNA_LOC101927765_LncRNA_RP11.23N2.4_LncRNA_RP11.367N14.3_LncRNA	0.726087	0.026456
LINC01583_LncRNA_LOC101927765_LncRNA_RP11.23N2.4_LncRNA_RP11.423H2.3_LncRNA	0.726087	0.00388288
LINC01583_LncRNA_LOC101927765_LncRNA_RP11.23N2.4_LncRNA_RP11.544M22.8_LncRNA	0.869565	0.000471826
LINC01583_LncRNA_LOC101927765_LncRNA_RP11.23N2.4_LncRNA_RP4.533D7.4_LncRNA	0.797826	0.000471826
LINC01583_LncRNA_LOC101927765_LncRNA_RP11.2N1.3_LncRNA_RP11.367N14.3_LncRNA	0.726087	0.0368052
LINC01583_LncRNA_LOC101927765_LncRNA_RP11.2N1.3_LncRNA_RP11.423H2.3_LncRNA	0.797826	0.000711484
LINC01583_LncRNA_LOC101927765_LncRNA_RP11.2N1.3_LncRNA_RP11.544M22.8_LncRNA	0.869565	0.000711484
LINC01583_LncRNA_LOC101927765_LncRNA_RP11.2N1.3_LncRNA_RP4.533D7.4_LncRNA	0.869565	0.000711484
LINC01583_LncRNA_LOC101927765_LncRNA_RP11.367N14.3_LncRNA_RP11.423H2.3_LncRNA	0.726087	0.0368052
LINC01583_LncRNA_LOC101927765_LncRNA_RP11.367N14.3_LncRNA_RP11.544M22.8_LncRNA	0.797826	0.00647509
LINC01583_LncRNA_LOC101927765_LncRNA_RP11.367N14.3_LncRNA_RP4.533D7.4_LncRNA	0.869565	0.000471826
LINC01583_LncRNA_LOC101927765_LncRNA_RP11.423H2.3_LncRNA_RP11.544M22.8_LncRNA	0.869565	0.000711484
LINC01583_LncRNA_LOC101927765_LncRNA_RP11.423H2.3_LncRNA_RP4.533D7.4_LncRNA	0.797826	0.0112991
LINC01583_LncRNA_LOC101927765_LncRNA_RP11.544M22.8_LncRNA_RP4.533D7.4_LncRNA	0.869565	0.000471826
LINC01583_LncRNA_NDP.AS1_LncRNA_RP11.23N2.4_LncRNA_RP11.2N1.3_LncRNA	0.654348	0.174677
LINC01583_LncRNA_NDP.AS1_LncRNA_RP11.23N2.4_LncRNA_RP11.367N14.3_LncRNA	0.726087	0.0368052
LINC01583_LncRNA_NDP.AS1_LncRNA_RP11.23N2.4_LncRNA_RP11.423H2.3_LncRNA	0.726087	0.0465289
LINC01583_LncRNA_NDP.AS1_LncRNA_RP11.23N2.4_LncRNA_RP11.544M22.8_LncRNA	0.726087	0.0368052
LINC01583_LncRNA_NDP.AS1_LncRNA_RP11.23N2.4_LncRNA_RP4.533D7.4_LncRNA	0.726087	0.0344208
LINC01583_LncRNA_NDP.AS1_LncRNA_RP11.2N1.3_LncRNA_RP11.367N14.3_LncRNA	0.654348	0.156149
LINC01583_LncRNA_NDP.AS1_LncRNA_RP11.2N1.3_LncRNA_RP11.423H2.3_LncRNA	0.726087	0.0465289
LINC01583_LncRNA_NDP.AS1_LncRNA_RP11.2N1.3_LncRNA_RP11.544M22.8_LncRNA	0.726087	0.0291883
LINC01583_LncRNA_NDP.AS1_LncRNA_RP11.2N1.3_LncRNA_RP4.533D7.4_LncRNA	0.726087	0.0344208
LINC01583_LncRNA_NDP.AS1_LncRNA_RP11.367N14.3_LncRNA_RP11.423H2.3_LncRNA	0.726087	0.0368052
LINC01583_LncRNA_NDP.AS1_LncRNA_RP11.367N14.3_LncRNA_RP11.544M22.8_LncRNA	0.654348	0.156149
LINC01583_LncRNA_NDP.AS1_LncRNA_RP11.367N14.3_LncRNA_RP4.533D7.4_LncRNA	0.654348	0.0368052
LINC01583_LncRNA_NDP.AS1_LncRNA_RP11.423H2.3_LncRNA_RP11.544M22.8_LncRNA	0.797826	0.000711484
LINC01583_LncRNA_NDP.AS1_LncRNA_RP11.423H2.3_LncRNA_RP4.533D7.4_LncRNA	0.797826	0.000711484
LINC01583_LncRNA_NDP.AS1_LncRNA_RP11.544M22.8_LncRNA_RP4.533D7.4_LncRNA	0.726087	0.00483387
LINC01583_LncRNA_RP11.23N2.4_LncRNA_RP11.2N1.3_LncRNA_RP11.367N14.3_LncRNA	0.654348	0.138846
LINC01583_LncRNA_RP11.23N2.4_LncRNA_RP11.2N1.3_LncRNA_RP11.423H2.3_LncRNA	0.726087	0.0320475
LINC01583_LncRNA_RP11.23N2.4_LncRNA_RP11.2N1.3_LncRNA_RP11.544M22.8_LncRNA	0.726087	0.0344208
LINC01583_LncRNA_RP11.23N2.4_LncRNA_RP11.2N1.3_LncRNA_RP4.533D7.4_LncRNA	0.797826	0.00283418
LINC01583_LncRNA_RP11.23N2.4_LncRNA_RP11.367N14.3_LncRNA_RP11.423H2.3_LncRNA	0.726087	0.026456
LINC01583_LncRNA_RP11.23N2.4_LncRNA_RP11.367N14.3_LncRNA_RP11.544M22.8_LncRNA	0.726087	0.026456
LINC01583_LncRNA_RP11.23N2.4_LncRNA_RP11.367N14.3_LncRNA_RP4.533D7.4_LncRNA	0.726087	0.0245481
LINC01583_LncRNA_RP11.23N2.4_LncRNA_RP11.423H2.3_LncRNA_RP11.544M22.8_LncRNA	0.797826	0.00388288
LINC01583_LncRNA_RP11.23N2.4_LncRNA_RP11.423H2.3_LncRNA_RP4.533D7.4_LncRNA	0.797826	0.00388288
LINC01583_LncRNA_RP11.23N2.4_LncRNA_RP11.544M22.8_LncRNA_RP4.533D7.4_LncRNA	0.797826	0.00595751
LINC01583_LncRNA_RP11.2N1.3_LncRNA_RP11.367N14.3_LncRNA_RP11.423H2.3_LncRNA	0.726087	0.0368052
LINC01583_LncRNA_RP11.2N1.3_LncRNA_RP11.367N14.3_LncRNA_RP11.544M22.8_LncRNA	0.726087	0.0291883
LINC01583_LncRNA_RP11.2N1.3_LncRNA_RP11.367N14.3_LncRNA_RP4.533D7.4_LncRNA	0.654348	0.0344208
LINC01583_LncRNA_RP11.2N1.3_LncRNA_RP11.423H2.3_LncRNA_RP11.544M22.8_LncRNA	0.797826	0.000711484
LINC01583_LncRNA_RP11.2N1.3_LncRNA_RP11.423H2.3_LncRNA_RP4.533D7.4_LncRNA	0.797826	0.00595751
LINC01583_LncRNA_RP11.2N1.3_LncRNA_RP11.544M22.8_LncRNA_RP4.533D7.4_LncRNA	0.726087	0.0375839
LINC01583_LncRNA_RP11.367N14.3_LncRNA_RP11.423H2.3_LncRNA_RP11.544M22.8_LncRNA	0.726087	0.00426513
LINC01583_LncRNA_RP11.367N14.3_LncRNA_RP11.423H2.3_LncRNA_RP4.533D7.4_LncRNA	0.797826	0.00426513
LINC01583_LncRNA_RP11.367N14.3_LncRNA_RP11.544M22.8_LncRNA_RP4.533D7.4_LncRNA	0.797826	0.00483387
LINC01583_LncRNA_RP11.423H2.3_LncRNA_RP11.544M22.8_LncRNA_RP4.533D7.4_LncRNA	0.869565	0.000471826
LOC101927765_LncRNA_NDP.AS1_LncRNA_RP11.23N2.4_LncRNA_RP11.2N1.3_LncRNA	0.726087	0.0368052
LOC101927765_LncRNA_NDP.AS1_LncRNA_RP11.23N2.4_LncRNA_RP11.367N14.3_LncRNA	0.726087	0.0368052
LOC101927765_LncRNA_NDP.AS1_LncRNA_RP11.23N2.4_LncRNA_RP11.423H2.3_LncRNA	0.726087	0.00869553
LOC101927765_LncRNA_NDP.AS1_LncRNA_RP11.23N2.4_LncRNA_RP11.544M22.8_LncRNA	0.797826	0.00647509
LOC101927765_LncRNA_NDP.AS1_LncRNA_RP11.23N2.4_LncRNA_RP4.533D7.4_LncRNA	0.797826	0.00647509
LOC101927765_LncRNA_NDP.AS1_LncRNA_RP11.2N1.3_LncRNA_RP11.367N14.3_LncRNA	0.726087	0.0368052
LOC101927765_LncRNA_NDP.AS1_LncRNA_RP11.2N1.3_LncRNA_RP11.423H2.3_LncRNA	0.797826	0.00869553
LOC101927765_LncRNA_NDP.AS1_LncRNA_RP11.2N1.3_LncRNA_RP11.544M22.8_LncRNA	0.797826	0.00647509
LOC101927765_LncRNA_NDP.AS1_LncRNA_RP11.2N1.3_LncRNA_RP4.533D7.4_LncRNA	0.797826	0.00647509
LOC101927765_LncRNA_NDP.AS1_LncRNA_RP11.367N14.3_LncRNA_RP11.423H2.3_LncRNA	0.726087	0.0368052
LOC101927765_LncRNA_NDP.AS1_LncRNA_RP11.367N14.3_LncRNA_RP11.544M22.8_LncRNA	0.726087	0.00647509
LOC101927765_LncRNA_NDP.AS1_LncRNA_RP11.367N14.3_LncRNA_RP4.533D7.4_LncRNA	0.797826	0.00647509
LOC101927765_LncRNA_NDP.AS1_LncRNA_RP11.423H2.3_LncRNA_RP11.544M22.8_LncRNA	0.797826	0.00869553
LOC101927765_LncRNA_NDP.AS1_LncRNA_RP11.423H2.3_LncRNA_RP4.533D7.4_LncRNA	0.797826	0.00869553
LOC101927765_LncRNA_NDP.AS1_LncRNA_RP11.544M22.8_LncRNA_RP4.533D7.4_LncRNA	0.869565	0.000471826
LOC101927765_LncRNA_RP11.23N2.4_LncRNA_RP11.2N1.3_LncRNA_RP11.367N14.3_LncRNA	0.726087	0.026456
LOC101927765_LncRNA_RP11.23N2.4_LncRNA_RP11.2N1.3_LncRNA_RP11.423H2.3_LncRNA	0.797826	0.00595751
LOC101927765_LncRNA_RP11.23N2.4_LncRNA_RP11.2N1.3_LncRNA_RP11.544M22.8_LncRNA	0.797826	0.00647509
LOC101927765_LncRNA_RP11.23N2.4_LncRNA_RP11.2N1.3_LncRNA_RP4.533D7.4_LncRNA	0.797826	0.00595751
LOC101927765_LncRNA_RP11.23N2.4_LncRNA_RP11.367N14.3_LncRNA_RP11.423H2.3_LncRNA	0.797826	0.00426513
LOC101927765_LncRNA_RP11.23N2.4_LncRNA_RP11.367N14.3_LncRNA_RP11.544M22.8_LncRNA	0.797826	0.00426513
LOC101927765_LncRNA_RP11.23N2.4_LncRNA_RP11.367N14.3_LncRNA_RP4.533D7.4_LncRNA	0.797826	0.00426513
LOC101927765_LncRNA_RP11.23N2.4_LncRNA_RP11.423H2.3_LncRNA_RP11.544M22.8_LncRNA	0.797826	0.00426513
LOC101927765_LncRNA_RP11.23N2.4_LncRNA_RP11.423H2.3_LncRNA_RP4.533D7.4_LncRNA	0.797826	0.00566652
LOC101927765_LncRNA_RP11.23N2.4_LncRNA_RP11.544M22.8_LncRNA_RP4.533D7.4_LncRNA	0.869565	0.000471826
LOC101927765_LncRNA_RP11.2N1.3_LncRNA_RP11.367N14.3_LncRNA_RP11.423H2.3_LncRNA	0.726087	0.00647509
LOC101927765_LncRNA_RP11.2N1.3_LncRNA_RP11.367N14.3_LncRNA_RP11.544M22.8_LncRNA	0.797826	0.00647509
LOC101927765_LncRNA_RP11.2N1.3_LncRNA_RP11.367N14.3_LncRNA_RP4.533D7.4_LncRNA	0.797826	0.00647509
LOC101927765_LncRNA_RP11.2N1.3_LncRNA_RP11.423H2.3_LncRNA_RP11.544M22.8_LncRNA	0.797826	0.00734001
LOC101927765_LncRNA_RP11.2N1.3_LncRNA_RP11.423H2.3_LncRNA_RP4.533D7.4_LncRNA	0.869565	0.000711484
LOC101927765_LncRNA_RP11.2N1.3_LncRNA_RP11.544M22.8_LncRNA_RP4.533D7.4_LncRNA	0.797826	0.000471826
LOC101927765_LncRNA_RP11.367N14.3_LncRNA_RP11.423H2.3_LncRNA_RP11.544M22.8_LncRNA	0.797826	0.00647509
LOC101927765_LncRNA_RP11.367N14.3_LncRNA_RP11.423H2.3_LncRNA_RP4.533D7.4_LncRNA	0.797826	0.00849017
LOC101927765_LncRNA_RP11.367N14.3_LncRNA_RP11.544M22.8_LncRNA_RP4.533D7.4_LncRNA	0.797826	0.00647509
LOC101927765_LncRNA_RP11.423H2.3_LncRNA_RP11.544M22.8_LncRNA_RP4.533D7.4_LncRNA	0.797826	0.00849017
NDP.AS1_LncRNA_RP11.23N2.4_LncRNA_RP11.2N1.3_LncRNA_RP11.367N14.3_LncRNA	0.726087	0.0368052
NDP.AS1_LncRNA_RP11.23N2.4_LncRNA_RP11.2N1.3_LncRNA_RP11.423H2.3_LncRNA	0.726087	0.0368052
NDP.AS1_LncRNA_RP11.23N2.4_LncRNA_RP11.2N1.3_LncRNA_RP11.544M22.8_LncRNA	0.726087	0.00647509
NDP.AS1_LncRNA_RP11.23N2.4_LncRNA_RP11.2N1.3_LncRNA_RP4.533D7.4_LncRNA	0.797826	0.00595751
NDP.AS1_LncRNA_RP11.23N2.4_LncRNA_RP11.367N14.3_LncRNA_RP11.423H2.3_LncRNA	0.726087	0.0368052
NDP.AS1_LncRNA_RP11.23N2.4_LncRNA_RP11.367N14.3_LncRNA_RP11.544M22.8_LncRNA	0.726087	0.0368052
NDP.AS1_LncRNA_RP11.23N2.4_LncRNA_RP11.367N14.3_LncRNA_RP4.533D7.4_LncRNA	0.726087	0.00647509
NDP.AS1_LncRNA_RP11.23N2.4_LncRNA_RP11.423H2.3_LncRNA_RP11.544M22.8_LncRNA	0.797826	0.00647509
NDP.AS1_LncRNA_RP11.23N2.4_LncRNA_RP11.423H2.3_LncRNA_RP4.533D7.4_LncRNA	0.869565	0.000471826
NDP.AS1_LncRNA_RP11.23N2.4_LncRNA_RP11.544M22.8_LncRNA_RP4.533D7.4_LncRNA	0.869565	0.000471826
NDP.AS1_LncRNA_RP11.2N1.3_LncRNA_RP11.367N14.3_LncRNA_RP11.423H2.3_LncRNA	0.726087	0.0368052
NDP.AS1_LncRNA_RP11.2N1.3_LncRNA_RP11.367N14.3_LncRNA_RP11.544M22.8_LncRNA	0.654348	0.156149
NDP.AS1_LncRNA_RP11.2N1.3_LncRNA_RP11.367N14.3_LncRNA_RP4.533D7.4_LncRNA	0.654348	0.0401484
NDP.AS1_LncRNA_RP11.2N1.3_LncRNA_RP11.423H2.3_LncRNA_RP11.544M22.8_LncRNA	0.726087	0.0539695
NDP.AS1_LncRNA_RP11.2N1.3_LncRNA_RP11.423H2.3_LncRNA_RP4.533D7.4_LncRNA	0.869565	0.000471826
NDP.AS1_LncRNA_RP11.2N1.3_LncRNA_RP11.544M22.8_LncRNA_RP4.533D7.4_LncRNA	0.797826	0.00483387
NDP.AS1_LncRNA_RP11.367N14.3_LncRNA_RP11.423H2.3_LncRNA_RP11.544M22.8_LncRNA	0.654348	0.0368052
NDP.AS1_LncRNA_RP11.367N14.3_LncRNA_RP11.423H2.3_LncRNA_RP4.533D7.4_LncRNA	0.726087	0.00647509
NDP.AS1_LncRNA_RP11.367N14.3_LncRNA_RP11.544M22.8_LncRNA_RP4.533D7.4_LncRNA	0.726087	0.0401484
NDP.AS1_LncRNA_RP11.423H2.3_LncRNA_RP11.544M22.8_LncRNA_RP4.533D7.4_LncRNA	0.869565	0.000471826
RP11.23N2.4_LncRNA_RP11.2N1.3_LncRNA_RP11.367N14.3_LncRNA_RP11.423H2.3_LncRNA	0.726087	0.026456
RP11.23N2.4_LncRNA_RP11.2N1.3_LncRNA_RP11.367N14.3_LncRNA_RP11.544M22.8_LncRNA	0.726087	0.026456
RP11.23N2.4_LncRNA_RP11.2N1.3_LncRNA_RP11.367N14.3_LncRNA_RP4.533D7.4_LncRNA	0.797826	0.00388288
RP11.23N2.4_LncRNA_RP11.2N1.3_LncRNA_RP11.423H2.3_LncRNA_RP11.544M22.8_LncRNA	0.797826	0.00539495
RP11.23N2.4_LncRNA_RP11.2N1.3_LncRNA_RP11.423H2.3_LncRNA_RP4.533D7.4_LncRNA	0.797826	0.00337737
RP11.23N2.4_LncRNA_RP11.2N1.3_LncRNA_RP11.544M22.8_LncRNA_RP4.533D7.4_LncRNA	0.797826	0.00527452
RP11.23N2.4_LncRNA_RP11.367N14.3_LncRNA_RP11.423H2.3_LncRNA_RP11.544M22.8_LncRNA	0.726087	0.00426513
RP11.23N2.4_LncRNA_RP11.367N14.3_LncRNA_RP11.423H2.3_LncRNA_RP4.533D7.4_LncRNA	0.797826	0.000132635
RP11.23N2.4_LncRNA_RP11.367N14.3_LncRNA_RP11.544M22.8_LncRNA_RP4.533D7.4_LncRNA	0.869565	0.000262157
RP11.23N2.4_LncRNA_RP11.423H2.3_LncRNA_RP11.544M22.8_LncRNA_RP4.533D7.4_LncRNA	0.869565	0.000262157
RP11.2N1.3_LncRNA_RP11.367N14.3_LncRNA_RP11.423H2.3_LncRNA_RP11.544M22.8_LncRNA	0.726087	0.0433643
RP11.2N1.3_LncRNA_RP11.367N14.3_LncRNA_RP11.423H2.3_LncRNA_RP4.533D7.4_LncRNA	0.797826	0.000471826
RP11.2N1.3_LncRNA_RP11.367N14.3_LncRNA_RP11.544M22.8_LncRNA_RP4.533D7.4_LncRNA	0.797826	0.00483387
RP11.2N1.3_LncRNA_RP11.423H2.3_LncRNA_RP11.544M22.8_LncRNA_RP4.533D7.4_LncRNA	0.797826	0.00476887
RP11.367N14.3_LncRNA_RP11.423H2.3_LncRNA_RP11.544M22.8_LncRNA_RP4.533D7.4_LncRNA	0.797826	0.000471826
LINC01583_LncRNA_LOC101927765_LncRNA_NDP.AS1_LncRNA_RP11.23N2.4_LncRNA_RP11.2N1.3_LncRNA	0.726087	0.0368052
LINC01583_LncRNA_LOC101927765_LncRNA_NDP.AS1_LncRNA_RP11.23N2.4_LncRNA_RP11.367N14.3_LncRNA	0.726087	0.0368052
LINC01583_LncRNA_LOC101927765_LncRNA_NDP.AS1_LncRNA_RP11.23N2.4_LncRNA_RP11.423H2.3_LncRNA	0.726087	0.0465289
LINC01583_LncRNA_LOC101927765_LncRNA_NDP.AS1_LncRNA_RP11.23N2.4_LncRNA_RP11.544M22.8_LncRNA	0.797826	0.00647509
LINC01583_LncRNA_LOC101927765_LncRNA_NDP.AS1_LncRNA_RP11.23N2.4_LncRNA_RP4.533D7.4_LncRNA	0.797826	0.00647509
LINC01583_LncRNA_LOC101927765_LncRNA_NDP.AS1_LncRNA_RP11.2N1.3_LncRNA_RP11.367N14.3_LncRNA	0.726087	0.0368052
LINC01583_LncRNA_LOC101927765_LncRNA_NDP.AS1_LncRNA_RP11.2N1.3_LncRNA_RP11.423H2.3_LncRNA	0.726087	0.00869553
LINC01583_LncRNA_LOC101927765_LncRNA_NDP.AS1_LncRNA_RP11.2N1.3_LncRNA_RP11.544M22.8_LncRNA	0.797826	0.00869553
LINC01583_LncRNA_LOC101927765_LncRNA_NDP.AS1_LncRNA_RP11.2N1.3_LncRNA_RP4.533D7.4_LncRNA	0.797826	0.000711484
LINC01583_LncRNA_LOC101927765_LncRNA_NDP.AS1_LncRNA_RP11.367N14.3_LncRNA_RP11.423H2.3_LncRNA	0.726087	0.0368052
LINC01583_LncRNA_LOC101927765_LncRNA_NDP.AS1_LncRNA_RP11.367N14.3_LncRNA_RP11.544M22.8_LncRNA	0.726087	0.00647509
LINC01583_LncRNA_LOC101927765_LncRNA_NDP.AS1_LncRNA_RP11.367N14.3_LncRNA_RP4.533D7.4_LncRNA	0.797826	0.00647509
LINC01583_LncRNA_LOC101927765_LncRNA_NDP.AS1_LncRNA_RP11.423H2.3_LncRNA_RP11.544M22.8_LncRNA	0.797826	0.00869553
LINC01583_LncRNA_LOC101927765_LncRNA_NDP.AS1_LncRNA_RP11.423H2.3_LncRNA_RP4.533D7.4_LncRNA	0.869565	0.000711484
LINC01583_LncRNA_LOC101927765_LncRNA_NDP.AS1_LncRNA_RP11.544M22.8_LncRNA_RP4.533D7.4_LncRNA	0.869565	0.000711484
LINC01583_LncRNA_LOC101927765_LncRNA_RP11.23N2.4_LncRNA_RP11.2N1.3_LncRNA_RP11.367N14.3_LncRNA	0.726087	0.026456
LINC01583_LncRNA_LOC101927765_LncRNA_RP11.23N2.4_LncRNA_RP11.2N1.3_LncRNA_RP11.423H2.3_LncRNA	0.797826	0.00595751
LINC01583_LncRNA_LOC101927765_LncRNA_RP11.23N2.4_LncRNA_RP11.2N1.3_LncRNA_RP11.544M22.8_LncRNA	0.869565	0.000471826
LINC01583_LncRNA_LOC101927765_LncRNA_RP11.23N2.4_LncRNA_RP11.2N1.3_LncRNA_RP4.533D7.4_LncRNA	0.797826	0.00595751
LINC01583_LncRNA_LOC101927765_LncRNA_RP11.23N2.4_LncRNA_RP11.367N14.3_LncRNA_RP11.423H2.3_LncRNA	0.726087	0.026456
LINC01583_LncRNA_LOC101927765_LncRNA_RP11.23N2.4_LncRNA_RP11.367N14.3_LncRNA_RP11.544M22.8_LncRNA	0.797826	0.00426513
LINC01583_LncRNA_LOC101927765_LncRNA_RP11.23N2.4_LncRNA_RP11.367N14.3_LncRNA_RP4.533D7.4_LncRNA	0.797826	0.00426513
LINC01583_LncRNA_LOC101927765_LncRNA_RP11.23N2.4_LncRNA_RP11.423H2.3_LncRNA_RP11.544M22.8_LncRNA	0.869565	0.000420922
LINC01583_LncRNA_LOC101927765_LncRNA_RP11.23N2.4_LncRNA_RP11.423H2.3_LncRNA_RP4.533D7.4_LncRNA	0.869565	0.000471826
LINC01583_LncRNA_LOC101927765_LncRNA_RP11.23N2.4_LncRNA_RP11.544M22.8_LncRNA_RP4.533D7.4_LncRNA	0.869565	0.000471826
LINC01583_LncRNA_LOC101927765_LncRNA_RP11.2N1.3_LncRNA_RP11.367N14.3_LncRNA_RP11.423H2.3_LncRNA	0.726087	0.0368052
LINC01583_LncRNA_LOC101927765_LncRNA_RP11.2N1.3_LncRNA_RP11.367N14.3_LncRNA_RP11.544M22.8_LncRNA	0.797826	0.00647509
LINC01583_LncRNA_LOC101927765_LncRNA_RP11.2N1.3_LncRNA_RP11.367N14.3_LncRNA_RP4.533D7.4_LncRNA	0.797826	0.000471826
LINC01583_LncRNA_LOC101927765_LncRNA_RP11.2N1.3_LncRNA_RP11.423H2.3_LncRNA_RP11.544M22.8_LncRNA	0.869565	0.000711484
LINC01583_LncRNA_LOC101927765_LncRNA_RP11.2N1.3_LncRNA_RP11.423H2.3_LncRNA_RP4.533D7.4_LncRNA	0.869565	0.000711484
LINC01583_LncRNA_LOC101927765_LncRNA_RP11.2N1.3_LncRNA_RP11.544M22.8_LncRNA_RP4.533D7.4_LncRNA	0.869565	0.000471826
LINC01583_LncRNA_LOC101927765_LncRNA_RP11.367N14.3_LncRNA_RP11.423H2.3_LncRNA_RP11.544M22.8_LncRNA	0.797826	0.00647509
LINC01583_LncRNA_LOC101927765_LncRNA_RP11.367N14.3_LncRNA_RP11.423H2.3_LncRNA_RP4.533D7.4_LncRNA	0.797826	0.000471826
LINC01583_LncRNA_LOC101927765_LncRNA_RP11.367N14.3_LncRNA_RP11.544M22.8_LncRNA_RP4.533D7.4_LncRNA	0.797826	0.000471826
LINC01583_LncRNA_LOC101927765_LncRNA_RP11.423H2.3_LncRNA_RP11.544M22.8_LncRNA_RP4.533D7.4_LncRNA	0.797826	0.000471826
LINC01583_LncRNA_NDP.AS1_LncRNA_RP11.23N2.4_LncRNA_RP11.2N1.3_LncRNA_RP11.367N14.3_LncRNA	0.726087	0.0368052
LINC01583_LncRNA_NDP.AS1_LncRNA_RP11.23N2.4_LncRNA_RP11.2N1.3_LncRNA_RP11.423H2.3_LncRNA	0.726087	0.0465289
LINC01583_LncRNA_NDP.AS1_LncRNA_RP11.23N2.4_LncRNA_RP11.2N1.3_LncRNA_RP11.544M22.8_LncRNA	0.654348	0.0344208
LINC01583_LncRNA_NDP.AS1_LncRNA_RP11.23N2.4_LncRNA_RP11.2N1.3_LncRNA_RP4.533D7.4_LncRNA	0.726087	0.0344208
LINC01583_LncRNA_NDP.AS1_LncRNA_RP11.23N2.4_LncRNA_RP11.367N14.3_LncRNA_RP11.423H2.3_LncRNA	0.726087	0.0368052
LINC01583_LncRNA_NDP.AS1_LncRNA_RP11.23N2.4_LncRNA_RP11.367N14.3_LncRNA_RP11.544M22.8_LncRNA	0.726087	0.0368052
LINC01583_LncRNA_NDP.AS1_LncRNA_RP11.23N2.4_LncRNA_RP11.367N14.3_LncRNA_RP4.533D7.4_LncRNA	0.726087	0.0368052
LINC01583_LncRNA_NDP.AS1_LncRNA_RP11.23N2.4_LncRNA_RP11.423H2.3_LncRNA_RP11.544M22.8_LncRNA	0.797826	0.00426513
LINC01583_LncRNA_NDP.AS1_LncRNA_RP11.23N2.4_LncRNA_RP11.423H2.3_LncRNA_RP4.533D7.4_LncRNA	0.797826	0.00426513
LINC01583_LncRNA_NDP.AS1_LncRNA_RP11.23N2.4_LncRNA_RP11.544M22.8_LncRNA_RP4.533D7.4_LncRNA	0.797826	0.00595751
LINC01583_LncRNA_NDP.AS1_LncRNA_RP11.2N1.3_LncRNA_RP11.367N14.3_LncRNA_RP11.423H2.3_LncRNA	0.726087	0.0368052
LINC01583_LncRNA_NDP.AS1_LncRNA_RP11.2N1.3_LncRNA_RP11.367N14.3_LncRNA_RP11.544M22.8_LncRNA	0.654348	0.156149
LINC01583_LncRNA_NDP.AS1_LncRNA_RP11.2N1.3_LncRNA_RP11.367N14.3_LncRNA_RP4.533D7.4_LncRNA	0.654348	0.156149
LINC01583_LncRNA_NDP.AS1_LncRNA_RP11.2N1.3_LncRNA_RP11.423H2.3_LncRNA_RP11.544M22.8_LncRNA	0.797826	0.000711484
LINC01583_LncRNA_NDP.AS1_LncRNA_RP11.2N1.3_LncRNA_RP11.423H2.3_LncRNA_RP4.533D7.4_LncRNA	0.797826	0.00595751
LINC01583_LncRNA_NDP.AS1_LncRNA_RP11.2N1.3_LncRNA_RP11.544M22.8_LncRNA_RP4.533D7.4_LncRNA	0.726087	0.0375839
LINC01583_LncRNA_NDP.AS1_LncRNA_RP11.367N14.3_LncRNA_RP11.423H2.3_LncRNA_RP11.544M22.8_LncRNA	0.726087	0.0368052
LINC01583_LncRNA_NDP.AS1_LncRNA_RP11.367N14.3_LncRNA_RP11.423H2.3_LncRNA_RP4.533D7.4_LncRNA	0.726087	0.0368052
LINC01583_LncRNA_NDP.AS1_LncRNA_RP11.367N14.3_LncRNA_RP11.544M22.8_LncRNA_RP4.533D7.4_LncRNA	0.797826	0.00483387
LINC01583_LncRNA_NDP.AS1_LncRNA_RP11.423H2.3_LncRNA_RP11.544M22.8_LncRNA_RP4.533D7.4_LncRNA	0.869565	0.000471826
LINC01583_LncRNA_RP11.23N2.4_LncRNA_RP11.2N1.3_LncRNA_RP11.367N14.3_LncRNA_RP11.423H2.3_LncRNA	0.726087	0.026456
LINC01583_LncRNA_RP11.23N2.4_LncRNA_RP11.2N1.3_LncRNA_RP11.367N14.3_LncRNA_RP11.544M22.8_LncRNA	0.797826	0.00426513
LINC01583_LncRNA_RP11.23N2.4_LncRNA_RP11.2N1.3_LncRNA_RP11.367N14.3_LncRNA_RP4.533D7.4_LncRNA	0.726087	0.0344208
LINC01583_LncRNA_RP11.23N2.4_LncRNA_RP11.2N1.3_LncRNA_RP11.423H2.3_LncRNA_RP11.544M22.8_LncRNA	0.797826	0.00426513
LINC01583_LncRNA_RP11.23N2.4_LncRNA_RP11.2N1.3_LncRNA_RP11.423H2.3_LncRNA_RP4.533D7.4_LncRNA	0.797826	0.00388288
LINC01583_LncRNA_RP11.23N2.4_LncRNA_RP11.2N1.3_LncRNA_RP11.544M22.8_LncRNA_RP4.533D7.4_LncRNA	0.797826	0.00595751
LINC01583_LncRNA_RP11.23N2.4_LncRNA_RP11.367N14.3_LncRNA_RP11.423H2.3_LncRNA_RP11.544M22.8_LncRNA	0.726087	0.026456
LINC01583_LncRNA_RP11.23N2.4_LncRNA_RP11.367N14.3_LncRNA_RP11.423H2.3_LncRNA_RP4.533D7.4_LncRNA	0.797826	0.00153275
LINC01583_LncRNA_RP11.23N2.4_LncRNA_RP11.367N14.3_LncRNA_RP11.544M22.8_LncRNA_RP4.533D7.4_LncRNA	0.797826	0.000471826
LINC01583_LncRNA_RP11.23N2.4_LncRNA_RP11.423H2.3_LncRNA_RP11.544M22.8_LncRNA_RP4.533D7.4_LncRNA	0.869565	0.000471826
LINC01583_LncRNA_RP11.2N1.3_LncRNA_RP11.367N14.3_LncRNA_RP11.423H2.3_LncRNA_RP11.544M22.8_LncRNA	0.797826	0.00426513
LINC01583_LncRNA_RP11.2N1.3_LncRNA_RP11.367N14.3_LncRNA_RP11.423H2.3_LncRNA_RP4.533D7.4_LncRNA	0.797826	0.00426513
LINC01583_LncRNA_RP11.2N1.3_LncRNA_RP11.367N14.3_LncRNA_RP11.544M22.8_LncRNA_RP4.533D7.4_LncRNA	0.797826	0.00483387
LINC01583_LncRNA_RP11.2N1.3_LncRNA_RP11.423H2.3_LncRNA_RP11.544M22.8_LncRNA_RP4.533D7.4_LncRNA	0.869565	0.000471826
LINC01583_LncRNA_RP11.367N14.3_LncRNA_RP11.423H2.3_LncRNA_RP11.544M22.8_LncRNA_RP4.533D7.4_LncRNA	0.869565	0.000471826
LOC101927765_LncRNA_NDP.AS1_LncRNA_RP11.23N2.4_LncRNA_RP11.2N1.3_LncRNA_RP11.367N14.3_LncRNA	0.726087	0.0368052
LOC101927765_LncRNA_NDP.AS1_LncRNA_RP11.23N2.4_LncRNA_RP11.2N1.3_LncRNA_RP11.423H2.3_LncRNA	0.726087	0.0465289
LOC101927765_LncRNA_NDP.AS1_LncRNA_RP11.23N2.4_LncRNA_RP11.2N1.3_LncRNA_RP11.544M22.8_LncRNA	0.797826	0.00647509
LOC101927765_LncRNA_NDP.AS1_LncRNA_RP11.23N2.4_LncRNA_RP11.2N1.3_LncRNA_RP4.533D7.4_LncRNA	0.797826	0.00647509
LOC101927765_LncRNA_NDP.AS1_LncRNA_RP11.23N2.4_LncRNA_RP11.367N14.3_LncRNA_RP11.423H2.3_LncRNA	0.726087	0.0368052
LOC101927765_LncRNA_NDP.AS1_LncRNA_RP11.23N2.4_LncRNA_RP11.367N14.3_LncRNA_RP11.544M22.8_LncRNA	0.797826	0.00647509
LOC101927765_LncRNA_NDP.AS1_LncRNA_RP11.23N2.4_LncRNA_RP11.367N14.3_LncRNA_RP4.533D7.4_LncRNA	0.797826	0.00647509
LOC101927765_LncRNA_NDP.AS1_LncRNA_RP11.23N2.4_LncRNA_RP11.423H2.3_LncRNA_RP11.544M22.8_LncRNA	0.797826	0.00869553
LOC101927765_LncRNA_NDP.AS1_LncRNA_RP11.23N2.4_LncRNA_RP11.423H2.3_LncRNA_RP4.533D7.4_LncRNA	0.797826	0.00647509
LOC101927765_LncRNA_NDP.AS1_LncRNA_RP11.23N2.4_LncRNA_RP11.544M22.8_LncRNA_RP4.533D7.4_LncRNA	0.797826	0.00647509
LOC101927765_LncRNA_NDP.AS1_LncRNA_RP11.2N1.3_LncRNA_RP11.367N14.3_LncRNA_RP11.423H2.3_LncRNA	0.726087	0.0368052
LOC101927765_LncRNA_NDP.AS1_LncRNA_RP11.2N1.3_LncRNA_RP11.367N14.3_LncRNA_RP11.544M22.8_LncRNA	0.797826	0.00647509
LOC101927765_LncRNA_NDP.AS1_LncRNA_RP11.2N1.3_LncRNA_RP11.367N14.3_LncRNA_RP4.533D7.4_LncRNA	0.797826	0.00647509
LOC101927765_LncRNA_NDP.AS1_LncRNA_RP11.2N1.3_LncRNA_RP11.423H2.3_LncRNA_RP11.544M22.8_LncRNA	0.797826	0.00869553
LOC101927765_LncRNA_NDP.AS1_LncRNA_RP11.2N1.3_LncRNA_RP11.423H2.3_LncRNA_RP4.533D7.4_LncRNA	0.869565	0.000711484
LOC101927765_LncRNA_NDP.AS1_LncRNA_RP11.2N1.3_LncRNA_RP11.544M22.8_LncRNA_RP4.533D7.4_LncRNA	0.869565	0.000471826
LOC101927765_LncRNA_NDP.AS1_LncRNA_RP11.367N14.3_LncRNA_RP11.423H2.3_LncRNA_RP11.544M22.8_LncRNA	0.797826	0.00647509
LOC101927765_LncRNA_NDP.AS1_LncRNA_RP11.367N14.3_LncRNA_RP11.423H2.3_LncRNA_RP4.533D7.4_LncRNA	0.797826	0.00647509
LOC101927765_LncRNA_NDP.AS1_LncRNA_RP11.367N14.3_LncRNA_RP11.544M22.8_LncRNA_RP4.533D7.4_LncRNA	0.797826	0.00647509
LOC101927765_LncRNA_NDP.AS1_LncRNA_RP11.423H2.3_LncRNA_RP11.544M22.8_LncRNA_RP4.533D7.4_LncRNA	0.869565	0.000711484
LOC101927765_LncRNA_RP11.23N2.4_LncRNA_RP11.2N1.3_LncRNA_RP11.367N14.3_LncRNA_RP11.423H2.3_LncRNA	0.726087	0.026456
LOC101927765_LncRNA_RP11.23N2.4_LncRNA_RP11.2N1.3_LncRNA_RP11.367N14.3_LncRNA_RP11.544M22.8_LncRNA	0.797826	0.00426513
LOC101927765_LncRNA_RP11.23N2.4_LncRNA_RP11.2N1.3_LncRNA_RP11.367N14.3_LncRNA_RP4.533D7.4_LncRNA	0.797826	0.00647509
LOC101927765_LncRNA_RP11.23N2.4_LncRNA_RP11.2N1.3_LncRNA_RP11.423H2.3_LncRNA_RP11.544M22.8_LncRNA	0.797826	0.000471826
LOC101927765_LncRNA_RP11.23N2.4_LncRNA_RP11.2N1.3_LncRNA_RP11.423H2.3_LncRNA_RP4.533D7.4_LncRNA	0.869565	0.000471826
LOC101927765_LncRNA_RP11.23N2.4_LncRNA_RP11.2N1.3_LncRNA_RP11.544M22.8_LncRNA_RP4.533D7.4_LncRNA	0.869565	0.000471826
LOC101927765_LncRNA_RP11.23N2.4_LncRNA_RP11.367N14.3_LncRNA_RP11.423H2.3_LncRNA_RP11.544M22.8_LncRNA	0.797826	0.00426513
LOC101927765_LncRNA_RP11.23N2.4_LncRNA_RP11.367N14.3_LncRNA_RP11.423H2.3_LncRNA_RP4.533D7.4_LncRNA	0.797826	0.00426513
LOC101927765_LncRNA_RP11.23N2.4_LncRNA_RP11.367N14.3_LncRNA_RP11.544M22.8_LncRNA_RP4.533D7.4_LncRNA	0.797826	0.00426513
LOC101927765_LncRNA_RP11.23N2.4_LncRNA_RP11.423H2.3_LncRNA_RP11.544M22.8_LncRNA_RP4.533D7.4_LncRNA	0.869565	0.000471826
LOC101927765_LncRNA_RP11.2N1.3_LncRNA_RP11.367N14.3_LncRNA_RP11.423H2.3_LncRNA_RP11.544M22.8_LncRNA	0.797826	0.00647509
LOC101927765_LncRNA_RP11.2N1.3_LncRNA_RP11.367N14.3_LncRNA_RP11.423H2.3_LncRNA_RP4.533D7.4_LncRNA	0.797826	0.000471826
LOC101927765_LncRNA_RP11.2N1.3_LncRNA_RP11.367N14.3_LncRNA_RP11.544M22.8_LncRNA_RP4.533D7.4_LncRNA	0.869565	0.000471826
LOC101927765_LncRNA_RP11.2N1.3_LncRNA_RP11.423H2.3_LncRNA_RP11.544M22.8_LncRNA_RP4.533D7.4_LncRNA	0.869565	0.000471826
LOC101927765_LncRNA_RP11.367N14.3_LncRNA_RP11.423H2.3_LncRNA_RP11.544M22.8_LncRNA_RP4.533D7.4_LncRNA	0.797826	0.000471826
NDP.AS1_LncRNA_RP11.23N2.4_LncRNA_RP11.2N1.3_LncRNA_RP11.367N14.3_LncRNA_RP11.423H2.3_LncRNA	0.726087	0.0368052
NDP.AS1_LncRNA_RP11.23N2.4_LncRNA_RP11.2N1.3_LncRNA_RP11.367N14.3_LncRNA_RP11.544M22.8_LncRNA	0.726087	0.0368052
NDP.AS1_LncRNA_RP11.23N2.4_LncRNA_RP11.2N1.3_LncRNA_RP11.367N14.3_LncRNA_RP4.533D7.4_LncRNA	0.726087	0.00647509
NDP.AS1_LncRNA_RP11.23N2.4_LncRNA_RP11.2N1.3_LncRNA_RP11.423H2.3_LncRNA_RP11.544M22.8_LncRNA	0.726087	0.0368052
NDP.AS1_LncRNA_RP11.23N2.4_LncRNA_RP11.2N1.3_LncRNA_RP11.423H2.3_LncRNA_RP4.533D7.4_LncRNA	0.869565	0.000471826
NDP.AS1_LncRNA_RP11.23N2.4_LncRNA_RP11.2N1.3_LncRNA_RP11.544M22.8_LncRNA_RP4.533D7.4_LncRNA	0.797826	0.00595751
NDP.AS1_LncRNA_RP11.23N2.4_LncRNA_RP11.367N14.3_LncRNA_RP11.423H2.3_LncRNA_RP11.544M22.8_LncRNA	0.726087	0.0368052
NDP.AS1_LncRNA_RP11.23N2.4_LncRNA_RP11.367N14.3_LncRNA_RP11.423H2.3_LncRNA_RP4.533D7.4_LncRNA	0.726087	0.00647509
NDP.AS1_LncRNA_RP11.23N2.4_LncRNA_RP11.367N14.3_LncRNA_RP11.544M22.8_LncRNA_RP4.533D7.4_LncRNA	0.797826	0.00647509
NDP.AS1_LncRNA_RP11.23N2.4_LncRNA_RP11.423H2.3_LncRNA_RP11.544M22.8_LncRNA_RP4.533D7.4_LncRNA	0.869565	0.000471826
NDP.AS1_LncRNA_RP11.2N1.3_LncRNA_RP11.367N14.3_LncRNA_RP11.423H2.3_LncRNA_RP11.544M22.8_LncRNA	0.654348	0.0368052
NDP.AS1_LncRNA_RP11.2N1.3_LncRNA_RP11.367N14.3_LncRNA_RP11.423H2.3_LncRNA_RP4.533D7.4_LncRNA	0.726087	0.00647509
NDP.AS1_LncRNA_RP11.2N1.3_LncRNA_RP11.367N14.3_LncRNA_RP11.544M22.8_LncRNA_RP4.533D7.4_LncRNA	0.726087	0.0401484
NDP.AS1_LncRNA_RP11.2N1.3_LncRNA_RP11.423H2.3_LncRNA_RP11.544M22.8_LncRNA_RP4.533D7.4_LncRNA	0.869565	0.000471826
NDP.AS1_LncRNA_RP11.367N14.3_LncRNA_RP11.423H2.3_LncRNA_RP11.544M22.8_LncRNA_RP4.533D7.4_LncRNA	0.797826	0.000471826
RP11.23N2.4_LncRNA_RP11.2N1.3_LncRNA_RP11.367N14.3_LncRNA_RP11.423H2.3_LncRNA_RP11.544M22.8_LncRNA	0.726087	0.026456
RP11.23N2.4_LncRNA_RP11.2N1.3_LncRNA_RP11.367N14.3_LncRNA_RP11.423H2.3_LncRNA_RP4.533D7.4_LncRNA	0.797826	0.000262157
RP11.23N2.4_LncRNA_RP11.2N1.3_LncRNA_RP11.367N14.3_LncRNA_RP11.544M22.8_LncRNA_RP4.533D7.4_LncRNA	0.797826	0.000471826
RP11.23N2.4_LncRNA_RP11.2N1.3_LncRNA_RP11.423H2.3_LncRNA_RP11.544M22.8_LncRNA_RP4.533D7.4_LncRNA	0.869565	0.000262157
RP11.23N2.4_LncRNA_RP11.367N14.3_LncRNA_RP11.423H2.3_LncRNA_RP11.544M22.8_LncRNA_RP4.533D7.4_LncRNA	0.869565	0.000262157
RP11.2N1.3_LncRNA_RP11.367N14.3_LncRNA_RP11.423H2.3_LncRNA_RP11.544M22.8_LncRNA_RP4.533D7.4_LncRNA	0.797826	0.000471826
LINC01583_LncRNA_LOC101927765_LncRNA_NDP.AS1_LncRNA_RP11.23N2.4_LncRNA_RP11.2N1.3_LncRNA_RP11.367N14.3_LncRNA	0.726087	0.0368052
LINC01583_LncRNA_LOC101927765_LncRNA_NDP.AS1_LncRNA_RP11.23N2.4_LncRNA_RP11.2N1.3_LncRNA_RP11.423H2.3_LncRNA	0.726087	0.0465289
LINC01583_LncRNA_LOC101927765_LncRNA_NDP.AS1_LncRNA_RP11.23N2.4_LncRNA_RP11.2N1.3_LncRNA_RP11.544M22.8_LncRNA	0.797826	0.00647509
LINC01583_LncRNA_LOC101927765_LncRNA_NDP.AS1_LncRNA_RP11.23N2.4_LncRNA_RP11.2N1.3_LncRNA_RP4.533D7.4_LncRNA	0.869565	0.000471826
LINC01583_LncRNA_LOC101927765_LncRNA_NDP.AS1_LncRNA_RP11.23N2.4_LncRNA_RP11.367N14.3_LncRNA_RP11.423H2.3_LncRNA	0.726087	0.0368052
LINC01583_LncRNA_LOC101927765_LncRNA_NDP.AS1_LncRNA_RP11.23N2.4_LncRNA_RP11.367N14.3_LncRNA_RP11.544M22.8_LncRNA	0.726087	0.00647509
LINC01583_LncRNA_LOC101927765_LncRNA_NDP.AS1_LncRNA_RP11.23N2.4_LncRNA_RP11.367N14.3_LncRNA_RP4.533D7.4_LncRNA	0.797826	0.00647509
LINC01583_LncRNA_LOC101927765_LncRNA_NDP.AS1_LncRNA_RP11.23N2.4_LncRNA_RP11.423H2.3_LncRNA_RP11.544M22.8_LncRNA	0.797826	0.00869553
LINC01583_LncRNA_LOC101927765_LncRNA_NDP.AS1_LncRNA_RP11.23N2.4_LncRNA_RP11.423H2.3_LncRNA_RP4.533D7.4_LncRNA	0.869565	0.000711484
LINC01583_LncRNA_LOC101927765_LncRNA_NDP.AS1_LncRNA_RP11.23N2.4_LncRNA_RP11.544M22.8_LncRNA_RP4.533D7.4_LncRNA	0.869565	0.000471826
LINC01583_LncRNA_LOC101927765_LncRNA_NDP.AS1_LncRNA_RP11.2N1.3_LncRNA_RP11.367N14.3_LncRNA_RP11.423H2.3_LncRNA	0.726087	0.0368052
LINC01583_LncRNA_LOC101927765_LncRNA_NDP.AS1_LncRNA_RP11.2N1.3_LncRNA_RP11.367N14.3_LncRNA_RP11.544M22.8_LncRNA	0.726087	0.0368052
LINC01583_LncRNA_LOC101927765_LncRNA_NDP.AS1_LncRNA_RP11.2N1.3_LncRNA_RP11.367N14.3_LncRNA_RP4.533D7.4_LncRNA	0.726087	0.00647509
LINC01583_LncRNA_LOC101927765_LncRNA_NDP.AS1_LncRNA_RP11.2N1.3_LncRNA_RP11.423H2.3_LncRNA_RP11.544M22.8_LncRNA	0.797826	0.00869553
LINC01583_LncRNA_LOC101927765_LncRNA_NDP.AS1_LncRNA_RP11.2N1.3_LncRNA_RP11.423H2.3_LncRNA_RP4.533D7.4_LncRNA	0.869565	0.000711484
LINC01583_LncRNA_LOC101927765_LncRNA_NDP.AS1_LncRNA_RP11.2N1.3_LncRNA_RP11.544M22.8_LncRNA_RP4.533D7.4_LncRNA	0.869565	0.000471826
LINC01583_LncRNA_LOC101927765_LncRNA_NDP.AS1_LncRNA_RP11.367N14.3_LncRNA_RP11.423H2.3_LncRNA_RP11.544M22.8_LncRNA	0.726087	0.00647509
LINC01583_LncRNA_LOC101927765_LncRNA_NDP.AS1_LncRNA_RP11.367N14.3_LncRNA_RP11.423H2.3_LncRNA_RP4.533D7.4_LncRNA	0.797826	0.00647509
LINC01583_LncRNA_LOC101927765_LncRNA_NDP.AS1_LncRNA_RP11.367N14.3_LncRNA_RP11.544M22.8_LncRNA_RP4.533D7.4_LncRNA	0.797826	0.00647509
LINC01583_LncRNA_LOC101927765_LncRNA_NDP.AS1_LncRNA_RP11.423H2.3_LncRNA_RP11.544M22.8_LncRNA_RP4.533D7.4_LncRNA	0.869565	0.000711484
LINC01583_LncRNA_LOC101927765_LncRNA_RP11.23N2.4_LncRNA_RP11.2N1.3_LncRNA_RP11.367N14.3_LncRNA_RP11.423H2.3_LncRNA	0.726087	0.026456
LINC01583_LncRNA_LOC101927765_LncRNA_RP11.23N2.4_LncRNA_RP11.2N1.3_LncRNA_RP11.367N14.3_LncRNA_RP11.544M22.8_LncRNA	0.797826	0.00647509
LINC01583_LncRNA_LOC101927765_LncRNA_RP11.23N2.4_LncRNA_RP11.2N1.3_LncRNA_RP11.367N14.3_LncRNA_RP4.533D7.4_LncRNA	0.797826	0.000471826
LINC01583_LncRNA_LOC101927765_LncRNA_RP11.23N2.4_LncRNA_RP11.2N1.3_LncRNA_RP11.423H2.3_LncRNA_RP11.544M22.8_LncRNA	0.869565	0.000711484
LINC01583_LncRNA_LOC101927765_LncRNA_RP11.23N2.4_LncRNA_RP11.2N1.3_LncRNA_RP11.423H2.3_LncRNA_RP4.533D7.4_LncRNA	0.869565	0.000711484
LINC01583_LncRNA_LOC101927765_LncRNA_RP11.23N2.4_LncRNA_RP11.2N1.3_LncRNA_RP11.544M22.8_LncRNA_RP4.533D7.4_LncRNA	0.797826	0.000471826
LINC01583_LncRNA_LOC101927765_LncRNA_RP11.23N2.4_LncRNA_RP11.367N14.3_LncRNA_RP11.423H2.3_LncRNA_RP11.544M22.8_LncRNA	0.797826	0.00426513
LINC01583_LncRNA_LOC101927765_LncRNA_RP11.23N2.4_LncRNA_RP11.367N14.3_LncRNA_RP11.423H2.3_LncRNA_RP4.533D7.4_LncRNA	0.869565	0.000262157
LINC01583_LncRNA_LOC101927765_LncRNA_RP11.23N2.4_LncRNA_RP11.367N14.3_LncRNA_RP11.544M22.8_LncRNA_RP4.533D7.4_LncRNA	0.869565	0.000471826
LINC01583_LncRNA_LOC101927765_LncRNA_RP11.23N2.4_LncRNA_RP11.423H2.3_LncRNA_RP11.544M22.8_LncRNA_RP4.533D7.4_LncRNA	0.869565	0.000471826
LINC01583_LncRNA_LOC101927765_LncRNA_RP11.2N1.3_LncRNA_RP11.367N14.3_LncRNA_RP11.423H2.3_LncRNA_RP11.544M22.8_LncRNA	0.797826	0.00647509
LINC01583_LncRNA_LOC101927765_LncRNA_RP11.2N1.3_LncRNA_RP11.367N14.3_LncRNA_RP11.423H2.3_LncRNA_RP4.533D7.4_LncRNA	0.797826	0.000471826
LINC01583_LncRNA_LOC101927765_LncRNA_RP11.2N1.3_LncRNA_RP11.367N14.3_LncRNA_RP11.544M22.8_LncRNA_RP4.533D7.4_LncRNA	0.869565	0.000471826
LINC01583_LncRNA_LOC101927765_LncRNA_RP11.2N1.3_LncRNA_RP11.423H2.3_LncRNA_RP11.544M22.8_LncRNA_RP4.533D7.4_LncRNA	0.869565	0.000471826
LINC01583_LncRNA_LOC101927765_LncRNA_RP11.367N14.3_LncRNA_RP11.423H2.3_LncRNA_RP11.544M22.8_LncRNA_RP4.533D7.4_LncRNA	0.797826	0.000471826
LINC01583_LncRNA_NDP.AS1_LncRNA_RP11.23N2.4_LncRNA_RP11.2N1.3_LncRNA_RP11.367N14.3_LncRNA_RP11.423H2.3_LncRNA	0.726087	0.0368052
LINC01583_LncRNA_NDP.AS1_LncRNA_RP11.23N2.4_LncRNA_RP11.2N1.3_LncRNA_RP11.367N14.3_LncRNA_RP11.544M22.8_LncRNA	0.726087	0.0368052
LINC01583_LncRNA_NDP.AS1_LncRNA_RP11.23N2.4_LncRNA_RP11.2N1.3_LncRNA_RP11.367N14.3_LncRNA_RP4.533D7.4_LncRNA	0.654348	0.0368052
LINC01583_LncRNA_NDP.AS1_LncRNA_RP11.23N2.4_LncRNA_RP11.2N1.3_LncRNA_RP11.423H2.3_LncRNA_RP11.544M22.8_LncRNA	0.797826	0.00426513
LINC01583_LncRNA_NDP.AS1_LncRNA_RP11.23N2.4_LncRNA_RP11.2N1.3_LncRNA_RP11.423H2.3_LncRNA_RP4.533D7.4_LncRNA	0.726087	0.0344208
LINC01583_LncRNA_NDP.AS1_LncRNA_RP11.23N2.4_LncRNA_RP11.2N1.3_LncRNA_RP11.544M22.8_LncRNA_RP4.533D7.4_LncRNA	0.797826	0.00595751
LINC01583_LncRNA_NDP.AS1_LncRNA_RP11.23N2.4_LncRNA_RP11.367N14.3_LncRNA_RP11.423H2.3_LncRNA_RP11.544M22.8_LncRNA	0.726087	0.0368052
LINC01583_LncRNA_NDP.AS1_LncRNA_RP11.23N2.4_LncRNA_RP11.367N14.3_LncRNA_RP11.423H2.3_LncRNA_RP4.533D7.4_LncRNA	0.726087	0.00426513
LINC01583_LncRNA_NDP.AS1_LncRNA_RP11.23N2.4_LncRNA_RP11.367N14.3_LncRNA_RP11.544M22.8_LncRNA_RP4.533D7.4_LncRNA	0.869565	0.000471826
LINC01583_LncRNA_NDP.AS1_LncRNA_RP11.23N2.4_LncRNA_RP11.423H2.3_LncRNA_RP11.544M22.8_LncRNA_RP4.533D7.4_LncRNA	0.869565	0.000471826
LINC01583_LncRNA_NDP.AS1_LncRNA_RP11.2N1.3_LncRNA_RP11.367N14.3_LncRNA_RP11.423H2.3_LncRNA_RP11.544M22.8_LncRNA	0.654348	0.0368052
LINC01583_LncRNA_NDP.AS1_LncRNA_RP11.2N1.3_LncRNA_RP11.367N14.3_LncRNA_RP11.423H2.3_LncRNA_RP4.533D7.4_LncRNA	0.726087	0.00426513
LINC01583_LncRNA_NDP.AS1_LncRNA_RP11.2N1.3_LncRNA_RP11.367N14.3_LncRNA_RP11.544M22.8_LncRNA_RP4.533D7.4_LncRNA	0.726087	0.00483387
LINC01583_LncRNA_NDP.AS1_LncRNA_RP11.2N1.3_LncRNA_RP11.423H2.3_LncRNA_RP11.544M22.8_LncRNA_RP4.533D7.4_LncRNA	0.797826	0.000471826
LINC01583_LncRNA_NDP.AS1_LncRNA_RP11.367N14.3_LncRNA_RP11.423H2.3_LncRNA_RP11.544M22.8_LncRNA_RP4.533D7.4_LncRNA	0.726087	0.00483387
LINC01583_LncRNA_RP11.23N2.4_LncRNA_RP11.2N1.3_LncRNA_RP11.367N14.3_LncRNA_RP11.423H2.3_LncRNA_RP11.544M22.8_LncRNA	0.797826	0.00426513
LINC01583_LncRNA_RP11.23N2.4_LncRNA_RP11.2N1.3_LncRNA_RP11.367N14.3_LncRNA_RP11.423H2.3_LncRNA_RP4.533D7.4_LncRNA	0.797826	0.00265024
LINC01583_LncRNA_RP11.23N2.4_LncRNA_RP11.2N1.3_LncRNA_RP11.367N14.3_LncRNA_RP11.544M22.8_LncRNA_RP4.533D7.4_LncRNA	0.797826	0.00595751
LINC01583_LncRNA_RP11.23N2.4_LncRNA_RP11.2N1.3_LncRNA_RP11.423H2.3_LncRNA_RP11.544M22.8_LncRNA_RP4.533D7.4_LncRNA	0.797826	0.000471826
LINC01583_LncRNA_RP11.23N2.4_LncRNA_RP11.367N14.3_LncRNA_RP11.423H2.3_LncRNA_RP11.544M22.8_LncRNA_RP4.533D7.4_LncRNA	0.869565	0.000471826
LINC01583_LncRNA_RP11.2N1.3_LncRNA_RP11.367N14.3_LncRNA_RP11.423H2.3_LncRNA_RP11.544M22.8_LncRNA_RP4.533D7.4_LncRNA	0.869565	0.000471826
LOC101927765_LncRNA_NDP.AS1_LncRNA_RP11.23N2.4_LncRNA_RP11.2N1.3_LncRNA_RP11.367N14.3_LncRNA_RP11.423H2.3_LncRNA	0.726087	0.0368052
LOC101927765_LncRNA_NDP.AS1_LncRNA_RP11.23N2.4_LncRNA_RP11.2N1.3_LncRNA_RP11.367N14.3_LncRNA_RP11.544M22.8_LncRNA	0.797826	0.00647509
LOC101927765_LncRNA_NDP.AS1_LncRNA_RP11.23N2.4_LncRNA_RP11.2N1.3_LncRNA_RP11.367N14.3_LncRNA_RP4.533D7.4_LncRNA	0.797826	0.00647509
LOC101927765_LncRNA_NDP.AS1_LncRNA_RP11.23N2.4_LncRNA_RP11.2N1.3_LncRNA_RP11.423H2.3_LncRNA_RP11.544M22.8_LncRNA	0.797826	0.00647509
LOC101927765_LncRNA_NDP.AS1_LncRNA_RP11.23N2.4_LncRNA_RP11.2N1.3_LncRNA_RP11.423H2.3_LncRNA_RP4.533D7.4_LncRNA	0.797826	0.00647509
LOC101927765_LncRNA_NDP.AS1_LncRNA_RP11.23N2.4_LncRNA_RP11.2N1.3_LncRNA_RP11.544M22.8_LncRNA_RP4.533D7.4_LncRNA	0.797826	0.000471826
LOC101927765_LncRNA_NDP.AS1_LncRNA_RP11.23N2.4_LncRNA_RP11.367N14.3_LncRNA_RP11.423H2.3_LncRNA_RP11.544M22.8_LncRNA	0.797826	0.00647509
LOC101927765_LncRNA_NDP.AS1_LncRNA_RP11.23N2.4_LncRNA_RP11.367N14.3_LncRNA_RP11.423H2.3_LncRNA_RP4.533D7.4_LncRNA	0.797826	0.00647509
LOC101927765_LncRNA_NDP.AS1_LncRNA_RP11.23N2.4_LncRNA_RP11.367N14.3_LncRNA_RP11.544M22.8_LncRNA_RP4.533D7.4_LncRNA	0.797826	0.00647509
LOC101927765_LncRNA_NDP.AS1_LncRNA_RP11.23N2.4_LncRNA_RP11.423H2.3_LncRNA_RP11.544M22.8_LncRNA_RP4.533D7.4_LncRNA	0.797826	0.00647509
LOC101927765_LncRNA_NDP.AS1_LncRNA_RP11.2N1.3_LncRNA_RP11.367N14.3_LncRNA_RP11.423H2.3_LncRNA_RP11.544M22.8_LncRNA	0.797826	0.00647509
LOC101927765_LncRNA_NDP.AS1_LncRNA_RP11.2N1.3_LncRNA_RP11.367N14.3_LncRNA_RP11.423H2.3_LncRNA_RP4.533D7.4_LncRNA	0.797826	0.00647509
LOC101927765_LncRNA_NDP.AS1_LncRNA_RP11.2N1.3_LncRNA_RP11.367N14.3_LncRNA_RP11.544M22.8_LncRNA_RP4.533D7.4_LncRNA	0.726087	0.00647509
LOC101927765_LncRNA_NDP.AS1_LncRNA_RP11.2N1.3_LncRNA_RP11.423H2.3_LncRNA_RP11.544M22.8_LncRNA_RP4.533D7.4_LncRNA	0.869565	0.000711484
LOC101927765_LncRNA_NDP.AS1_LncRNA_RP11.367N14.3_LncRNA_RP11.423H2.3_LncRNA_RP11.544M22.8_LncRNA_RP4.533D7.4_LncRNA	0.797826	0.00647509
LOC101927765_LncRNA_RP11.23N2.4_LncRNA_RP11.2N1.3_LncRNA_RP11.367N14.3_LncRNA_RP11.423H2.3_LncRNA_RP11.544M22.8_LncRNA	0.797826	0.00426513
LOC101927765_LncRNA_RP11.23N2.4_LncRNA_RP11.2N1.3_LncRNA_RP11.367N14.3_LncRNA_RP11.423H2.3_LncRNA_RP4.533D7.4_LncRNA	0.797826	0.00426513
LOC101927765_LncRNA_RP11.23N2.4_LncRNA_RP11.2N1.3_LncRNA_RP11.367N14.3_LncRNA_RP11.544M22.8_LncRNA_RP4.533D7.4_LncRNA	0.797826	0.000471826
LOC101927765_LncRNA_RP11.23N2.4_LncRNA_RP11.2N1.3_LncRNA_RP11.423H2.3_LncRNA_RP11.544M22.8_LncRNA_RP4.533D7.4_LncRNA	0.869565	0.000471826
LOC101927765_LncRNA_RP11.23N2.4_LncRNA_RP11.367N14.3_LncRNA_RP11.423H2.3_LncRNA_RP11.544M22.8_LncRNA_RP4.533D7.4_LncRNA	0.869565	0.000262157
LOC101927765_LncRNA_RP11.2N1.3_LncRNA_RP11.367N14.3_LncRNA_RP11.423H2.3_LncRNA_RP11.544M22.8_LncRNA_RP4.533D7.4_LncRNA	0.797826	0.000471826
NDP.AS1_LncRNA_RP11.23N2.4_LncRNA_RP11.2N1.3_LncRNA_RP11.367N14.3_LncRNA_RP11.423H2.3_LncRNA_RP11.544M22.8_LncRNA	0.726087	0.0368052
NDP.AS1_LncRNA_RP11.23N2.4_LncRNA_RP11.2N1.3_LncRNA_RP11.367N14.3_LncRNA_RP11.423H2.3_LncRNA_RP4.533D7.4_LncRNA	0.797826	0.00647509
NDP.AS1_LncRNA_RP11.23N2.4_LncRNA_RP11.2N1.3_LncRNA_RP11.367N14.3_LncRNA_RP11.544M22.8_LncRNA_RP4.533D7.4_LncRNA	0.797826	0.00647509
NDP.AS1_LncRNA_RP11.23N2.4_LncRNA_RP11.2N1.3_LncRNA_RP11.423H2.3_LncRNA_RP11.544M22.8_LncRNA_RP4.533D7.4_LncRNA	0.869565	0.000471826
NDP.AS1_LncRNA_RP11.23N2.4_LncRNA_RP11.367N14.3_LncRNA_RP11.423H2.3_LncRNA_RP11.544M22.8_LncRNA_RP4.533D7.4_LncRNA	0.797826	0.00647509
NDP.AS1_LncRNA_RP11.2N1.3_LncRNA_RP11.367N14.3_LncRNA_RP11.423H2.3_LncRNA_RP11.544M22.8_LncRNA_RP4.533D7.4_LncRNA	0.797826	0.000471826
RP11.23N2.4_LncRNA_RP11.2N1.3_LncRNA_RP11.367N14.3_LncRNA_RP11.423H2.3_LncRNA_RP11.544M22.8_LncRNA_RP4.533D7.4_LncRNA	0.869565	0.000262157
LINC01583_LncRNA_LOC101927765_LncRNA_NDP.AS1_LncRNA_RP11.23N2.4_LncRNA_RP11.2N1.3_LncRNA_RP11.367N14.3_LncRNA_RP11.423H2.3_LncRNA	0.726087	0.0368052
LINC01583_LncRNA_LOC101927765_LncRNA_NDP.AS1_LncRNA_RP11.23N2.4_LncRNA_RP11.2N1.3_LncRNA_RP11.367N14.3_LncRNA_RP11.544M22.8_LncRNA	0.726087	0.0368052
LINC01583_LncRNA_LOC101927765_LncRNA_NDP.AS1_LncRNA_RP11.23N2.4_LncRNA_RP11.2N1.3_LncRNA_RP11.367N14.3_LncRNA_RP4.533D7.4_LncRNA	0.797826	0.00647509
LINC01583_LncRNA_LOC101927765_LncRNA_NDP.AS1_LncRNA_RP11.23N2.4_LncRNA_RP11.2N1.3_LncRNA_RP11.423H2.3_LncRNA_RP11.544M22.8_LncRNA	0.797826	0.00869553
LINC01583_LncRNA_LOC101927765_LncRNA_NDP.AS1_LncRNA_RP11.23N2.4_LncRNA_RP11.2N1.3_LncRNA_RP11.423H2.3_LncRNA_RP4.533D7.4_LncRNA	0.869565	0.000471826
LINC01583_LncRNA_LOC101927765_LncRNA_NDP.AS1_LncRNA_RP11.23N2.4_LncRNA_RP11.2N1.3_LncRNA_RP11.544M22.8_LncRNA_RP4.533D7.4_LncRNA	0.869565	0.000471826
LINC01583_LncRNA_LOC101927765_LncRNA_NDP.AS1_LncRNA_RP11.23N2.4_LncRNA_RP11.367N14.3_LncRNA_RP11.423H2.3_LncRNA_RP11.544M22.8_LncRNA	0.726087	0.0368052
LINC01583_LncRNA_LOC101927765_LncRNA_NDP.AS1_LncRNA_RP11.23N2.4_LncRNA_RP11.367N14.3_LncRNA_RP11.423H2.3_LncRNA_RP4.533D7.4_LncRNA	0.797826	0.00647509
LINC01583_LncRNA_LOC101927765_LncRNA_NDP.AS1_LncRNA_RP11.23N2.4_LncRNA_RP11.367N14.3_LncRNA_RP11.544M22.8_LncRNA_RP4.533D7.4_LncRNA	0.797826	0.00647509
LINC01583_LncRNA_LOC101927765_LncRNA_NDP.AS1_LncRNA_RP11.23N2.4_LncRNA_RP11.423H2.3_LncRNA_RP11.544M22.8_LncRNA_RP4.533D7.4_LncRNA	0.869565	0.000471826
LINC01583_LncRNA_LOC101927765_LncRNA_NDP.AS1_LncRNA_RP11.2N1.3_LncRNA_RP11.367N14.3_LncRNA_RP11.423H2.3_LncRNA_RP11.544M22.8_LncRNA	0.726087	0.00647509
LINC01583_LncRNA_LOC101927765_LncRNA_NDP.AS1_LncRNA_RP11.2N1.3_LncRNA_RP11.367N14.3_LncRNA_RP11.423H2.3_LncRNA_RP4.533D7.4_LncRNA	0.726087	0.00647509
LINC01583_LncRNA_LOC101927765_LncRNA_NDP.AS1_LncRNA_RP11.2N1.3_LncRNA_RP11.367N14.3_LncRNA_RP11.544M22.8_LncRNA_RP4.533D7.4_LncRNA	0.797826	0.00647509
LINC01583_LncRNA_LOC101927765_LncRNA_NDP.AS1_LncRNA_RP11.2N1.3_LncRNA_RP11.423H2.3_LncRNA_RP11.544M22.8_LncRNA_RP4.533D7.4_LncRNA	0.869565	0.000711484
LINC01583_LncRNA_LOC101927765_LncRNA_NDP.AS1_LncRNA_RP11.367N14.3_LncRNA_RP11.423H2.3_LncRNA_RP11.544M22.8_LncRNA_RP4.533D7.4_LncRNA	0.797826	0.00647509
LINC01583_LncRNA_LOC101927765_LncRNA_RP11.23N2.4_LncRNA_RP11.2N1.3_LncRNA_RP11.367N14.3_LncRNA_RP11.423H2.3_LncRNA_RP11.544M22.8_LncRNA	0.797826	0.00426513
LINC01583_LncRNA_LOC101927765_LncRNA_RP11.23N2.4_LncRNA_RP11.2N1.3_LncRNA_RP11.367N14.3_LncRNA_RP11.423H2.3_LncRNA_RP4.533D7.4_LncRNA	0.869565	0.000471826
LINC01583_LncRNA_LOC101927765_LncRNA_RP11.23N2.4_LncRNA_RP11.2N1.3_LncRNA_RP11.367N14.3_LncRNA_RP11.544M22.8_LncRNA_RP4.533D7.4_LncRNA	0.869565	0.000471826
LINC01583_LncRNA_LOC101927765_LncRNA_RP11.23N2.4_LncRNA_RP11.2N1.3_LncRNA_RP11.423H2.3_LncRNA_RP11.544M22.8_LncRNA_RP4.533D7.4_LncRNA	0.869565	0.000471826
LINC01583_LncRNA_LOC101927765_LncRNA_RP11.23N2.4_LncRNA_RP11.367N14.3_LncRNA_RP11.423H2.3_LncRNA_RP11.544M22.8_LncRNA_RP4.533D7.4_LncRNA	0.869565	0.000471826
LINC01583_LncRNA_LOC101927765_LncRNA_RP11.2N1.3_LncRNA_RP11.367N14.3_LncRNA_RP11.423H2.3_LncRNA_RP11.544M22.8_LncRNA_RP4.533D7.4_LncRNA	0.869565	0.000471826
LINC01583_LncRNA_NDP.AS1_LncRNA_RP11.23N2.4_LncRNA_RP11.2N1.3_LncRNA_RP11.367N14.3_LncRNA_RP11.423H2.3_LncRNA_RP11.544M22.8_LncRNA	0.726087	0.0368052
LINC01583_LncRNA_NDP.AS1_LncRNA_RP11.23N2.4_LncRNA_RP11.2N1.3_LncRNA_RP11.367N14.3_LncRNA_RP11.423H2.3_LncRNA_RP4.533D7.4_LncRNA	0.797826	0.00426513
LINC01583_LncRNA_NDP.AS1_LncRNA_RP11.23N2.4_LncRNA_RP11.2N1.3_LncRNA_RP11.367N14.3_LncRNA_RP11.544M22.8_LncRNA_RP4.533D7.4_LncRNA	0.797826	0.000471826
LINC01583_LncRNA_NDP.AS1_LncRNA_RP11.23N2.4_LncRNA_RP11.2N1.3_LncRNA_RP11.423H2.3_LncRNA_RP11.544M22.8_LncRNA_RP4.533D7.4_LncRNA	0.869565	0.000471826
LINC01583_LncRNA_NDP.AS1_LncRNA_RP11.23N2.4_LncRNA_RP11.367N14.3_LncRNA_RP11.423H2.3_LncRNA_RP11.544M22.8_LncRNA_RP4.533D7.4_LncRNA	0.797826	0.000471826
LINC01583_LncRNA_NDP.AS1_LncRNA_RP11.2N1.3_LncRNA_RP11.367N14.3_LncRNA_RP11.423H2.3_LncRNA_RP11.544M22.8_LncRNA_RP4.533D7.4_LncRNA	0.726087	0.0291883
LINC01583_LncRNA_RP11.23N2.4_LncRNA_RP11.2N1.3_LncRNA_RP11.367N14.3_LncRNA_RP11.423H2.3_LncRNA_RP11.544M22.8_LncRNA_RP4.533D7.4_LncRNA	0.869565	0.000471826
LOC101927765_LncRNA_NDP.AS1_LncRNA_RP11.23N2.4_LncRNA_RP11.2N1.3_LncRNA_RP11.367N14.3_LncRNA_RP11.423H2.3_LncRNA_RP11.544M22.8_LncRNA	0.797826	0.00647509
LOC101927765_LncRNA_NDP.AS1_LncRNA_RP11.23N2.4_LncRNA_RP11.2N1.3_LncRNA_RP11.367N14.3_LncRNA_RP11.423H2.3_LncRNA_RP4.533D7.4_LncRNA	0.797826	0.00647509
LOC101927765_LncRNA_NDP.AS1_LncRNA_RP11.23N2.4_LncRNA_RP11.2N1.3_LncRNA_RP11.367N14.3_LncRNA_RP11.544M22.8_LncRNA_RP4.533D7.4_LncRNA	0.797826	0.00647509
LOC101927765_LncRNA_NDP.AS1_LncRNA_RP11.23N2.4_LncRNA_RP11.2N1.3_LncRNA_RP11.423H2.3_LncRNA_RP11.544M22.8_LncRNA_RP4.533D7.4_LncRNA	0.797826	0.000471826
LOC101927765_LncRNA_NDP.AS1_LncRNA_RP11.23N2.4_LncRNA_RP11.367N14.3_LncRNA_RP11.423H2.3_LncRNA_RP11.544M22.8_LncRNA_RP4.533D7.4_LncRNA	0.797826	0.00647509
LOC101927765_LncRNA_NDP.AS1_LncRNA_RP11.2N1.3_LncRNA_RP11.367N14.3_LncRNA_RP11.423H2.3_LncRNA_RP11.544M22.8_LncRNA_RP4.533D7.4_LncRNA	0.797826	0.00647509
LOC101927765_LncRNA_RP11.23N2.4_LncRNA_RP11.2N1.3_LncRNA_RP11.367N14.3_LncRNA_RP11.423H2.3_LncRNA_RP11.544M22.8_LncRNA_RP4.533D7.4_LncRNA	0.869565	0.000471826
NDP.AS1_LncRNA_RP11.23N2.4_LncRNA_RP11.2N1.3_LncRNA_RP11.367N14.3_LncRNA_RP11.423H2.3_LncRNA_RP11.544M22.8_LncRNA_RP4.533D7.4_LncRNA	0.797826	0.000471826
LINC01583_LncRNA_LOC101927765_LncRNA_NDP.AS1_LncRNA_RP11.23N2.4_LncRNA_RP11.2N1.3_LncRNA_RP11.367N14.3_LncRNA_RP11.423H2.3_LncRNA_RP11.544M22.8_LncRNA	0.726087	0.00647509
LINC01583_LncRNA_LOC101927765_LncRNA_NDP.AS1_LncRNA_RP11.23N2.4_LncRNA_RP11.2N1.3_LncRNA_RP11.367N14.3_LncRNA_RP11.423H2.3_LncRNA_RP4.533D7.4_LncRNA	0.797826	0.00647509
LINC01583_LncRNA_LOC101927765_LncRNA_NDP.AS1_LncRNA_RP11.23N2.4_LncRNA_RP11.2N1.3_LncRNA_RP11.367N14.3_LncRNA_RP11.544M22.8_LncRNA_RP4.533D7.4_LncRNA	0.797826	0.00647509
LINC01583_LncRNA_LOC101927765_LncRNA_NDP.AS1_LncRNA_RP11.23N2.4_LncRNA_RP11.2N1.3_LncRNA_RP11.423H2.3_LncRNA_RP11.544M22.8_LncRNA_RP4.533D7.4_LncRNA	0.869565	0.000471826
LINC01583_LncRNA_LOC101927765_LncRNA_NDP.AS1_LncRNA_RP11.23N2.4_LncRNA_RP11.367N14.3_LncRNA_RP11.423H2.3_LncRNA_RP11.544M22.8_LncRNA_RP4.533D7.4_LncRNA	0.797826	0.00647509
LINC01583_LncRNA_LOC101927765_LncRNA_NDP.AS1_LncRNA_RP11.2N1.3_LncRNA_RP11.367N14.3_LncRNA_RP11.423H2.3_LncRNA_RP11.544M22.8_LncRNA_RP4.533D7.4_LncRNA	0.797826	0.00647509
LINC01583_LncRNA_LOC101927765_LncRNA_RP11.23N2.4_LncRNA_RP11.2N1.3_LncRNA_RP11.367N14.3_LncRNA_RP11.423H2.3_LncRNA_RP11.544M22.8_LncRNA_RP4.533D7.4_LncRNA	0.869565	0.000471826
LINC01583_LncRNA_NDP.AS1_LncRNA_RP11.23N2.4_LncRNA_RP11.2N1.3_LncRNA_RP11.367N14.3_LncRNA_RP11.423H2.3_LncRNA_RP11.544M22.8_LncRNA_RP4.533D7.4_LncRNA	0.797826	0.000471826
LOC101927765_LncRNA_NDP.AS1_LncRNA_RP11.23N2.4_LncRNA_RP11.2N1.3_LncRNA_RP11.367N14.3_LncRNA_RP11.423H2.3_LncRNA_RP11.544M22.8_LncRNA_RP4.533D7.4_LncRNA	0.797826	0.00647509
LINC01583_LncRNA_LOC101927765_LncRNA_NDP.AS1_LncRNA_RP11.23N2.4_LncRNA_RP11.2N1.3_LncRNA_RP11.367N14.3_LncRNA_RP11.423H2.3_LncRNA_RP11.544M22.8_LncRNA_RP4.533D7.4_LncRNA	0.797826	0.000471826
