# Supplementary material for: A Novel Three-LncRNA Signature Predicting Tumor Recurrence in Nonfunctioning Pituitary Adenomas
Source: Front Genet. 2021 Oct 20;12:754503. doi: 10.3389/fgene.2021.754503 (PMC8564111; doi:10.3389/fgene.2021.754503)
Supplement: Supplementary file 3 [file Table5.XLS]

## Sheet: 2017-01-02-膀胱癌6节点_Training_皮尔森0
Table S5. 1056 genes co-expressed with the 11 molecular markers based on the Entire group(Pearson correlation coefficient >0.5, P<0.05, , n = 66).
molecular markers	Co-expression genes	Pearson-Coefficient	P-Value
LOC101927765_LncRNA	AACS_mRNA	0.634608	1.05416e-08
LOC101927765_LncRNA	AAMP_mRNA	0.659797	1.68642e-09
LOC101927765_LncRNA	AARSD1_mRNA	0.635889	9.64174e-09
LOC101927765_LncRNA	ABAT_mRNA	0.720292	9.2802e-12
LOC101927765_LncRNA	ABI2_mRNA	0.609418	5.62214e-08
LOC101927765_LncRNA	ABLIM2_mRNA	0.655488	2.33568e-09
LOC101927765_LncRNA	ACADM_mRNA	0.650191	3.46108e-09
LOC101927765_LncRNA	ACD_mRNA	0.611206	5.0166e-08
LOC101927765_LncRNA	ACP1_mRNA	0.656962	2.09069e-09
LOC101927765_LncRNA	ACTL6B_mRNA	0.700878	5.67074e-11
LOC101927765_LncRNA	ACTR6_mRNA	0.705678	3.67417e-11
LOC101927765_LncRNA	ACVR2B_mRNA	0.72696	4.81088e-12
LOC101927765_LncRNA	ACYP1_mRNA	0.70104	5.58865e-11
LOC101927765_LncRNA	ADAM22_mRNA	0.691605	1.28047e-10
LOC101927765_LncRNA	ADAM8_mRNA	-0.635012	1.02491e-08
LOC101927765_LncRNA	ADGRB3_mRNA	0.674698	5.24342e-10
LOC101927765_LncRNA	ADGRL1_mRNA	0.619065	3.01356e-08
LOC101927765_LncRNA	ADNP2_mRNA	0.640485	6.97731e-09
LOC101927765_LncRNA	AFTPH_mRNA	0.675869	4.77017e-10
LOC101927765_LncRNA	AHCTF1_mRNA	0.725594	5.51277e-12
LOC101927765_LncRNA	AIMP1_mRNA	0.651856	3.06113e-09
LOC101927765_LncRNA	AKAP11_mRNA	0.643182	5.75655e-09
LOC101927765_LncRNA	AKTIP_mRNA	0.600694	9.70868e-08
LOC101927765_LncRNA	ALDH9A1_mRNA	0.630473	1.40195e-08
LOC101927765_LncRNA	ALKBH5_mRNA	0.612152	4.72142e-08
LOC101927765_LncRNA	AMER2_mRNA	0.618734	3.07986e-08
LOC101927765_LncRNA	AMPH_mRNA	0.700836	5.69192e-11
LOC101927765_LncRNA	ANAPC10_mRNA	0.633699	1.12274e-08
LOC101927765_LncRNA	ANAPC16_mRNA	0.746054	6.55907e-13
LOC101927765_LncRNA	ANAPC5_mRNA	0.635097	1.01892e-08
LOC101927765_LncRNA	ANK2_mRNA	0.608188	6.07836e-08
LOC101927765_LncRNA	ANKHD1_mRNA	0.618588	3.10934e-08
LOC101927765_LncRNA	ANKRD46_mRNA	0.691547	1.28696e-10
LOC101927765_LncRNA	ANKRD54_mRNA	0.64571	4.79866e-09
LOC101927765_LncRNA	ANO5_mRNA	0.658816	1.81705e-09
LOC101927765_LncRNA	ANP32E_mRNA	0.679469	3.55601e-10
LOC101927765_LncRNA	AP3B2_mRNA	0.626491	1.83763e-08
LOC101927765_LncRNA	AP4B1_mRNA	0.636022	9.55285e-09
LOC101927765_LncRNA	AP4S1_mRNA	0.642224	6.16493e-09
LOC101927765_LncRNA	APBB1_mRNA	0.63851	8.02309e-09
LOC101927765_LncRNA	APITD1_mRNA	0.680978	3.14026e-10
LOC101927765_LncRNA	APOO_mRNA	0.645508	4.86951e-09
LOC101927765_LncRNA	APPBP2_mRNA	0.697638	7.56406e-11
LOC101927765_LncRNA	ARF1_mRNA	0.614498	4.05913e-08
LOC101927765_LncRNA	ARFGEF2_mRNA	0.660359	1.61562e-09
LOC101927765_LncRNA	ARHGAP27_mRNA	-0.609175	5.70968e-08
LOC101927765_LncRNA	ARHGAP32_mRNA	0.645378	4.91554e-09
LOC101927765_LncRNA	ARHGAP39_mRNA	0.727394	4.6063e-12
LOC101927765_LncRNA	ARHGEF37_mRNA	0.665784	1.06308e-09
LOC101927765_LncRNA	ARHGEF4_mRNA	0.682588	2.74781e-10
LOC101927765_LncRNA	ARID4B_mRNA	0.721728	8.06918e-12
LOC101927765_LncRNA	ARIH2OS_mRNA	0.721219	8.47985e-12
LOC101927765_LncRNA	ARL3_mRNA	0.747278	5.73792e-13
LOC101927765_LncRNA	ARMC2_mRNA	0.632485	1.22095e-08
LOC101927765_LncRNA	ARMCX5_mRNA	0.623709	2.21512e-08
LOC101927765_LncRNA	ARNT2_mRNA	0.668195	8.80219e-10
LOC101927765_LncRNA	ARV1_mRNA	0.80692	2.83451e-16
LOC101927765_LncRNA	ASB1_mRNA	0.612963	4.48176e-08
LOC101927765_LncRNA	ASH1L_mRNA	0.814688	8.65916e-17
LOC101927765_LncRNA	ATCAY_mRNA	0.665738	1.06692e-09
LOC101927765_LncRNA	ATF1_mRNA	0.630346	1.41413e-08
LOC101927765_LncRNA	ATMIN_mRNA	0.652676	2.88088e-09
LOC101927765_LncRNA	ATP5L_mRNA	0.651912	3.04846e-09
LOC101927765_LncRNA	ATP5L2_mRNA	0.638007	8.3123e-09
LOC101927765_LncRNA	ATP6V1G2_mRNA	0.604132	7.84369e-08
LOC101927765_LncRNA	ATP8A2_mRNA	0.614537	4.04883e-08
LOC101927765_LncRNA	ATPIF1_mRNA	0.617557	3.32681e-08
LOC101927765_LncRNA	ATRN_mRNA	0.682595	2.74618e-10
LOC101927765_LncRNA	ATXN10_mRNA	0.627519	1.71429e-08
LOC101927765_LncRNA	ATXN1L_mRNA	0.665441	1.09188e-09
LOC101927765_LncRNA	AUH_mRNA	0.772106	3.19328e-14
LOC101927765_LncRNA	B4GAT1_mRNA	0.696223	8.56806e-11
LOC101927765_LncRNA	B9D1_mRNA	0.665048	1.1258e-09
LOC101927765_LncRNA	BAZ1A_mRNA	-0.641238	6.61384e-09
LOC101927765_LncRNA	BBS1_mRNA	0.71312	1.84274e-11
LOC101927765_LncRNA	BBS2_mRNA	0.612653	4.57211e-08
LOC101927765_LncRNA	BBS4_mRNA	0.705121	3.86568e-11
LOC101927765_LncRNA	BCAS2_mRNA	0.72334	6.88899e-12
LOC101927765_LncRNA	BCKDHB_mRNA	0.610349	5.29862e-08
LOC101927765_LncRNA	BDKRB2_mRNA	-0.674789	5.20524e-10
LOC101927765_LncRNA	BDP1_mRNA	0.69098	1.35133e-10
LOC101927765_LncRNA	BEND5_mRNA	0.601218	9.39983e-08
LOC101927765_LncRNA	BEX2_mRNA	0.707825	3.01748e-11
LOC101927765_LncRNA	BHLHB9_mRNA	0.635776	9.71807e-09
LOC101927765_LncRNA	BMI1_mRNA	0.702421	4.93672e-11
LOC101927765_LncRNA	BMPR1A_mRNA	0.691675	1.27283e-10
LOC101927765_LncRNA	BOLA1_mRNA	0.61653	3.55741e-08
LOC101927765_LncRNA	BRIX1_mRNA	0.719358	1.01596e-11
LOC101927765_LncRNA	BRMS1L_mRNA	0.605883	7.0291e-08
LOC101927765_LncRNA	BRPF3_mRNA	0.625692	1.93926e-08
LOC101927765_LncRNA	BRSK2_mRNA	0.687954	1.75026e-10
LOC101927765_LncRNA	BSN_mRNA	0.679267	3.61543e-10
LOC101927765_LncRNA	BTF3L4_mRNA	0.668255	8.76058e-10
LOC101927765_LncRNA	C10orf111_mRNA	0.682247	2.82678e-10
LOC101927765_LncRNA	C10orf35_mRNA	0.63757	8.57114e-09
LOC101927765_LncRNA	C10orf88_mRNA	0.64164	6.42726e-09
LOC101927765_LncRNA	C11orf1_mRNA	0.647811	4.12001e-09
LOC101927765_LncRNA	C11orf49_mRNA	0.674369	5.38454e-10
LOC101927765_LncRNA	C11orf52_mRNA	0.605477	7.21069e-08
LOC101927765_LncRNA	C11orf71_mRNA	0.738778	1.43038e-12
LOC101927765_LncRNA	C11orf73_mRNA	0.664383	1.18546e-09
LOC101927765_LncRNA	C12orf57_mRNA	0.731382	3.07865e-12
LOC101927765_LncRNA	C14orf39_mRNA	0.628033	1.65551e-08
LOC101927765_LncRNA	C14orf93_mRNA	0.609894	5.45459e-08
LOC101927765_LncRNA	C15orf40_mRNA	0.629418	1.50672e-08
LOC101927765_LncRNA	C15orf56_mRNA	0.61061	5.2113e-08
LOC101927765_LncRNA	C15orf65_mRNA	0.601976	8.96913e-08
LOC101927765_LncRNA	C17orf100_mRNA	0.644022	5.41975e-09
LOC101927765_LncRNA	C19orf44_mRNA	0.624116	2.1557e-08
LOC101927765_LncRNA	C1orf123_mRNA	0.604078	7.87012e-08
LOC101927765_LncRNA	C1orf21_mRNA	0.618931	3.04013e-08
LOC101927765_LncRNA	C1orf27_mRNA	0.679831	3.45165e-10
LOC101927765_LncRNA	C1orf50_mRNA	0.619855	2.86073e-08
LOC101927765_LncRNA	C2orf68_mRNA	0.643081	5.79829e-09
LOC101927765_LncRNA	C3orf14_mRNA	0.71586	1.42139e-11
LOC101927765_LncRNA	C5orf51_mRNA	0.635348	1.00126e-08
LOC101927765_LncRNA	C6orf226_mRNA	0.674299	5.41507e-10
LOC101927765_LncRNA	C7orf55_mRNA	0.687564	1.80902e-10
LOC101927765_LncRNA	C8orf37_mRNA	0.677148	4.2993e-10
LOC101927765_LncRNA	C9orf43_mRNA	0.622763	2.3594e-08
LOC101927765_LncRNA	CAAP1_mRNA	0.600081	1.00826e-07
LOC101927765_LncRNA	CACNA1D_mRNA	0.77452	2.36515e-14
LOC101927765_LncRNA	CACNB2_mRNA	0.746568	6.20138e-13
LOC101927765_LncRNA	CADM4_mRNA	0.669116	8.18618e-10
LOC101927765_LncRNA	CADPS_mRNA	0.638377	8.09831e-09
LOC101927765_LncRNA	CAMK2B_mRNA	0.702219	5.02742e-11
LOC101927765_LncRNA	CAND2_mRNA	0.642101	6.21937e-09
LOC101927765_LncRNA	CAPN7_mRNA	0.716975	1.27781e-11
LOC101927765_LncRNA	CAPRIN1_mRNA	0.619558	2.9174e-08
LOC101927765_LncRNA	CARF_mRNA	0.648804	3.83172e-09
LOC101927765_LncRNA	CASC3_mRNA	0.63742	8.6624e-09
LOC101927765_LncRNA	CASC4_mRNA	0.697704	7.51961e-11
LOC101927765_LncRNA	CASD1_mRNA	0.756271	2.09731e-13
LOC101927765_LncRNA	CASP8AP2_mRNA	0.611524	4.91533e-08
LOC101927765_LncRNA	CATSPER2_mRNA	0.600081	1.00826e-07
LOC101927765_LncRNA	CBX1_mRNA	0.633002	1.1782e-08
LOC101927765_LncRNA	CBX7_mRNA	0.682725	2.71659e-10
LOC101927765_LncRNA	CCDC112_mRNA	0.609522	5.58512e-08
LOC101927765_LncRNA	CCDC115_mRNA	0.620014	2.83098e-08
LOC101927765_LncRNA	CCDC121_mRNA	0.627751	1.68752e-08
LOC101927765_LncRNA	CCDC127_mRNA	0.621492	2.56736e-08
LOC101927765_LncRNA	CCDC181_mRNA	0.675368	4.9673e-10
LOC101927765_LncRNA	CCDC30_mRNA	0.684691	2.30513e-10
LOC101927765_LncRNA	CCDC34_mRNA	0.604556	7.63868e-08
LOC101927765_LncRNA	CCDC71_mRNA	0.650086	3.48797e-09
LOC101927765_LncRNA	CCL7_mRNA	-0.636622	9.16045e-09
LOC101927765_LncRNA	CCNT2_mRNA	0.655069	2.41018e-09
LOC101927765_LncRNA	CCT3_mRNA	0.64294	5.85728e-09
LOC101927765_LncRNA	CD164_mRNA	0.652474	2.92431e-09
LOC101927765_LncRNA	CD300E_mRNA	-0.661348	1.49789e-09
LOC101927765_LncRNA	CDC42BPA_mRNA	0.775981	1.96878e-14
LOC101927765_LncRNA	CDCA7_mRNA	-0.629897	1.45826e-08
LOC101927765_LncRNA	CDO1_mRNA	0.624	2.17248e-08
LOC101927765_LncRNA	CDS2_mRNA	0.606772	6.64725e-08
LOC101927765_LncRNA	CEBPZ_mRNA	0.710995	2.24906e-11
LOC101927765_LncRNA	CELSR3_mRNA	0.649586	3.6184e-09
LOC101927765_LncRNA	CEND1_mRNA	0.683137	2.62491e-10
LOC101927765_LncRNA	CENPC_mRNA	0.625292	1.99219e-08
LOC101927765_LncRNA	CENPV_mRNA	0.627427	1.72493e-08
LOC101927765_LncRNA	CEP104_mRNA	0.66299	1.32024e-09
LOC101927765_LncRNA	CEP126_mRNA	0.658739	1.82775e-09
LOC101927765_LncRNA	CEP350_mRNA	0.680816	3.1825e-10
LOC101927765_LncRNA	CEP44_mRNA	0.686185	2.0329e-10
LOC101927765_LncRNA	CEP63_mRNA	0.617303	3.38236e-08
LOC101927765_LncRNA	CEP70_mRNA	0.763278	9.28503e-14
LOC101927765_LncRNA	CEP72_mRNA	0.65949	1.72632e-09
LOC101927765_LncRNA	CEP97_mRNA	0.67786	4.05697e-10
LOC101927765_LncRNA	CERS5_mRNA	0.690531	1.40441e-10
LOC101927765_LncRNA	CETN3_mRNA	0.704853	3.96131e-11
LOC101927765_LncRNA	CFAP20_mRNA	0.674067	5.5169e-10
LOC101927765_LncRNA	CFAP43_mRNA	0.619581	2.91289e-08
LOC101927765_LncRNA	CFAP69_mRNA	0.623284	2.27894e-08
LOC101927765_LncRNA	CFDP1_mRNA	0.608882	5.81695e-08
LOC101927765_LncRNA	CGGBP1_mRNA	0.622994	2.32335e-08
LOC101927765_LncRNA	CGRRF1_mRNA	0.61513	3.89632e-08
LOC101927765_LncRNA	CHD5_mRNA	0.647308	4.27346e-09
LOC101927765_LncRNA	CHD6_mRNA	0.618327	3.1632e-08
LOC101927765_LncRNA	CHD9_mRNA	0.648963	3.78759e-09
LOC101927765_LncRNA	CHMP5_mRNA	0.660197	1.63576e-09
LOC101927765_LncRNA	CHTOP_mRNA	0.721564	8.19934e-12
LOC101927765_LncRNA	CIRBP_mRNA	0.726708	4.93373e-12
LOC101927765_LncRNA	CLDN12_mRNA	0.637754	8.46125e-09
LOC101927765_LncRNA	CMTR1_mRNA	0.707142	3.21316e-11
LOC101927765_LncRNA	CNBP_mRNA	0.60068	9.71732e-08
LOC101927765_LncRNA	CNNM3_mRNA	0.624693	2.07391e-08
LOC101927765_LncRNA	CNOT10_mRNA	0.663438	1.27538e-09
LOC101927765_LncRNA	COA5_mRNA	0.701302	5.45914e-11
LOC101927765_LncRNA	COIL_mRNA	0.684909	2.26348e-10
LOC101927765_LncRNA	COL1A1_mRNA	-0.624031	2.16799e-08
LOC101927765_LncRNA	COL1A2_mRNA	-0.614648	4.01996e-08
LOC101927765_LncRNA	COPS3_mRNA	0.633835	1.11222e-08
LOC101927765_LncRNA	COQ3_mRNA	0.678871	3.73471e-10
LOC101927765_LncRNA	CORO7_mRNA	-0.625805	1.92455e-08
LOC101927765_LncRNA	COX14_mRNA	0.625677	1.94133e-08
LOC101927765_LncRNA	COX20_mRNA	0.627976	1.662e-08
LOC101927765_LncRNA	COX7A2_mRNA	0.653913	2.62766e-09
LOC101927765_LncRNA	CPEB1_mRNA	0.621166	2.62338e-08
LOC101927765_LncRNA	CPEB4_mRNA	0.695914	8.80359e-11
LOC101927765_LncRNA	CRCP_mRNA	0.6006	9.76541e-08
LOC101927765_LncRNA	CREBRF_mRNA	0.612065	4.74778e-08
LOC101927765_LncRNA	CRELD1_mRNA	0.625444	1.9719e-08
LOC101927765_LncRNA	CRMP1_mRNA	0.649757	3.57322e-09
LOC101927765_LncRNA	CSE1L_mRNA	0.635408	9.97054e-09
LOC101927765_LncRNA	CSRNP3_mRNA	0.736634	1.79106e-12
LOC101927765_LncRNA	CSTF3_mRNA	0.605134	7.36736e-08
LOC101927765_LncRNA	CTXN2_mRNA	0.630656	1.38452e-08
LOC101927765_LncRNA	CUL1_mRNA	0.609689	5.52608e-08
LOC101927765_LncRNA	CWC22_mRNA	0.66979	7.76119e-10
LOC101927765_LncRNA	CWF19L2_mRNA	0.605251	7.31353e-08
LOC101927765_LncRNA	CXorf57_mRNA	0.68498	2.24992e-10
LOC101927765_LncRNA	CXXC4_mRNA	0.622359	2.42372e-08
LOC101927765_LncRNA	CYB5D1_mRNA	0.747389	5.6687e-13
LOC101927765_LncRNA	CYLD_mRNA	0.707119	3.22019e-11
LOC101927765_LncRNA	CYP4V2_mRNA	0.646575	4.5073e-09
LOC101927765_LncRNA	DCAF13_mRNA	0.641366	6.55391e-09
LOC101927765_LncRNA	DCAF16_mRNA	0.721154	8.53364e-12
LOC101927765_LncRNA	DCAF8_mRNA	0.62125	2.60878e-08
LOC101927765_LncRNA	DCDC5_mRNA	0.692788	1.15613e-10
LOC101927765_LncRNA	DCTN4_mRNA	0.686663	1.95259e-10
LOC101927765_LncRNA	DCTN6_mRNA	0.746248	6.42222e-13
LOC101927765_LncRNA	DDHD1_mRNA	-0.602121	8.88883e-08
LOC101927765_LncRNA	DDHD2_mRNA	0.66678	9.83524e-10
LOC101927765_LncRNA	DDX1_mRNA	0.672674	6.16968e-10
LOC101927765_LncRNA	DDX25_mRNA	0.739561	1.31687e-12
LOC101927765_LncRNA	DDX42_mRNA	0.624173	2.14749e-08
LOC101927765_LncRNA	DDX46_mRNA	0.780471	1.11059e-14
LOC101927765_LncRNA	DDX47_mRNA	0.608482	5.96642e-08
LOC101927765_LncRNA	DDX50_mRNA	0.606646	6.69991e-08
LOC101927765_LncRNA	DEF8_mRNA	-0.614287	4.11494e-08
LOC101927765_LncRNA	DENND5B_mRNA	0.755325	2.33624e-13
LOC101927765_LncRNA	DET1_mRNA	0.626641	1.81918e-08
LOC101927765_LncRNA	DHFRL1_mRNA	0.704879	3.95173e-11
LOC101927765_LncRNA	DHODH_mRNA	0.615677	3.76035e-08
LOC101927765_LncRNA	DHX15_mRNA	0.614742	3.99548e-08
LOC101927765_LncRNA	DHX30_mRNA	0.643398	5.66826e-09
LOC101927765_LncRNA	DHX9_mRNA	0.648796	3.83396e-09
LOC101927765_LncRNA	DIABLO_mRNA	0.632816	1.19341e-08
LOC101927765_LncRNA	DIP2C_mRNA	0.660187	1.63702e-09
LOC101927765_LncRNA	DIS3L2_mRNA	0.681971	2.8923e-10
LOC101927765_LncRNA	DMRTC1_mRNA	0.719675	9.85295e-12
LOC101927765_LncRNA	DNAH14_mRNA	0.653054	2.801e-09
LOC101927765_LncRNA	DNAJA4_mRNA	0.602446	8.71132e-08
LOC101927765_LncRNA	DNAJB14_mRNA	0.703187	4.60717e-11
LOC101927765_LncRNA	DNAJC18_mRNA	0.654858	2.44856e-09
LOC101927765_LncRNA	DNAJC24_mRNA	0.632204	1.24483e-08
LOC101927765_LncRNA	DNAJC25_mRNA	0.606786	6.64118e-08
LOC101927765_LncRNA	DNAJC25-GNG10_mRNA	0.600761	9.66861e-08
LOC101927765_LncRNA	DNAJC6_mRNA	0.667873	9.02798e-10
LOC101927765_LncRNA	DNAL4_mRNA	0.626757	1.80492e-08
LOC101927765_LncRNA	DNER_mRNA	0.609684	5.52813e-08
LOC101927765_LncRNA	DPY19L2_mRNA	0.662366	1.38529e-09
LOC101927765_LncRNA	DST_mRNA	0.687457	1.82565e-10
LOC101927765_LncRNA	DUS4L_mRNA	0.633883	1.10855e-08
LOC101927765_LncRNA	DUSP12_mRNA	0.65309	2.79347e-09
LOC101927765_LncRNA	DUSP19_mRNA	0.644573	5.20921e-09
LOC101927765_LncRNA	DUSP26_mRNA	0.707908	2.99466e-11
LOC101927765_LncRNA	DUSP28_mRNA	0.671781	6.62577e-10
LOC101927765_LncRNA	DUX4_mRNA	-0.634221	1.08287e-08
LOC101927765_LncRNA	DVL2_mRNA	0.606918	6.58635e-08
LOC101927765_LncRNA	DYNC1I1_mRNA	0.768512	4.95941e-14
LOC101927765_LncRNA	DYNC2H1_mRNA	0.729725	3.64283e-12
LOC101927765_LncRNA	DYX1C1_mRNA	0.641471	6.50489e-09
LOC101927765_LncRNA	DZIP3_mRNA	0.700752	5.73462e-11
LOC101927765_LncRNA	E2F6_mRNA	0.625376	1.98101e-08
LOC101927765_LncRNA	EAPP_mRNA	0.732395	2.77593e-12
LOC101927765_LncRNA	EBNA1BP2_mRNA	0.656158	2.22112e-09
LOC101927765_LncRNA	ECI2_mRNA	0.665654	1.07391e-09
LOC101927765_LncRNA	EEF1A2_mRNA	0.61908	3.01051e-08
LOC101927765_LncRNA	EGLN1_mRNA	0.784937	6.19919e-15
LOC101927765_LncRNA	EHBP1_mRNA	0.627908	1.66962e-08
LOC101927765_LncRNA	EID2B_mRNA	0.810235	1.72039e-16
LOC101927765_LncRNA	EIF3J_mRNA	0.604313	7.75562e-08
LOC101927765_LncRNA	EIF4A2_mRNA	0.697798	7.45795e-11
LOC101927765_LncRNA	ELAC1_mRNA	0.662418	1.37969e-09
LOC101927765_LncRNA	ELAVL1_mRNA	0.699557	6.38e-11
LOC101927765_LncRNA	ELP3_mRNA	0.640123	7.15883e-09
LOC101927765_LncRNA	ELP6_mRNA	0.624331	2.12484e-08
LOC101927765_LncRNA	EML5_mRNA	0.654186	2.57469e-09
LOC101927765_LncRNA	ENPP4_mRNA	0.632423	1.22615e-08
LOC101927765_LncRNA	ENSA_mRNA	0.75504	2.4132e-13
LOC101927765_LncRNA	EP400_mRNA	0.640416	7.01174e-09
LOC101927765_LncRNA	EPC2_mRNA	0.719677	9.85062e-12
LOC101927765_LncRNA	EPCAM_mRNA	0.683215	2.60798e-10
LOC101927765_LncRNA	EPHX2_mRNA	0.642713	5.95311e-09
LOC101927765_LncRNA	EPRS_mRNA	0.61335	4.37133e-08
LOC101927765_LncRNA	ERCC6L2_mRNA	0.641764	6.37092e-09
LOC101927765_LncRNA	ESCO1_mRNA	0.613058	4.45435e-08
LOC101927765_LncRNA	EXOSC9_mRNA	0.655602	2.31578e-09
LOC101927765_LncRNA	EXTL2_mRNA	0.627671	1.69676e-08
LOC101927765_LncRNA	FAM120AOS_mRNA	0.690305	1.43196e-10
LOC101927765_LncRNA	FAM126B_mRNA	0.643124	5.78057e-09
LOC101927765_LncRNA	FAM131A_mRNA	0.63436	1.07247e-08
LOC101927765_LncRNA	FAM149B1_mRNA	0.602865	8.48782e-08
LOC101927765_LncRNA	FAM161A_mRNA	0.603528	8.1447e-08
LOC101927765_LncRNA	FAM169A_mRNA	0.747253	5.75393e-13
LOC101927765_LncRNA	FAM172A_mRNA	0.645446	4.89123e-09
LOC101927765_LncRNA	FAM174A_mRNA	0.641786	6.36085e-09
LOC101927765_LncRNA	FAM184A_mRNA	0.689151	1.58056e-10
LOC101927765_LncRNA	FAM188A_mRNA	0.613695	4.27513e-08
LOC101927765_LncRNA	FAM199X_mRNA	0.606025	6.96685e-08
LOC101927765_LncRNA	FAM208B_mRNA	0.631064	1.34632e-08
LOC101927765_LncRNA	FAM20B_mRNA	0.638396	8.08778e-09
LOC101927765_LncRNA	FAM218A_mRNA	0.663826	1.2377e-09
LOC101927765_LncRNA	FAM227B_mRNA	0.663605	1.25904e-09
LOC101927765_LncRNA	FAM229B_mRNA	0.690492	1.40915e-10
LOC101927765_LncRNA	FAM47E_mRNA	0.729994	3.54517e-12
LOC101927765_LncRNA	FAM73A_mRNA	0.73079	3.26978e-12
LOC101927765_LncRNA	FAM76A_mRNA	0.718204	1.13562e-11
LOC101927765_LncRNA	FAM76B_mRNA	0.623131	2.3022e-08
LOC101927765_LncRNA	FAN1_mRNA	0.612215	4.70242e-08
LOC101927765_LncRNA	FASTKD2_mRNA	0.68847	1.67502e-10
LOC101927765_LncRNA	FAXC_mRNA	0.646157	4.64588e-09
LOC101927765_LncRNA	FBXL16_mRNA	0.648996	3.77825e-09
LOC101927765_LncRNA	FBXO21_mRNA	0.744403	7.84666e-13
LOC101927765_LncRNA	FBXO36_mRNA	0.701054	5.58188e-11
LOC101927765_LncRNA	FBXO8_mRNA	0.625803	1.92492e-08
LOC101927765_LncRNA	FBXW11_mRNA	0.651261	3.19874e-09
LOC101927765_LncRNA	FBXW4_mRNA	0.624634	2.08216e-08
LOC101927765_LncRNA	FKTN_mRNA	0.656379	2.18451e-09
LOC101927765_LncRNA	FNDC3A_mRNA	0.682085	2.86512e-10
LOC101927765_LncRNA	FOCAD_mRNA	0.604046	7.88567e-08
LOC101927765_LncRNA	FOXJ3_mRNA	0.614945	3.94335e-08
LOC101927765_LncRNA	FRRS1L_mRNA	0.657324	2.03433e-09
LOC101927765_LncRNA	FSIP1_mRNA	0.603378	8.22128e-08
LOC101927765_LncRNA	FUBP1_mRNA	0.649962	3.52003e-09
LOC101927765_LncRNA	FUBP3_mRNA	0.708077	2.94831e-11
LOC101927765_LncRNA	FUNDC2_mRNA	0.609572	5.5674e-08
LOC101927765_LncRNA	FZD6_mRNA	0.706248	3.48784e-11
LOC101927765_LncRNA	FZR1_mRNA	0.644345	5.29531e-09
LOC101927765_LncRNA	GABRB3_mRNA	0.770457	3.91198e-14
LOC101927765_LncRNA	GABRG2_mRNA	0.723263	6.94143e-12
LOC101927765_LncRNA	GAGE2C_mRNA	0.627485	1.71819e-08
LOC101927765_LncRNA	GAGE7_mRNA	0.610101	5.38324e-08
LOC101927765_LncRNA	GATAD2B_mRNA	0.635824	9.68565e-09
LOC101927765_LncRNA	GCC2_mRNA	0.667075	9.61096e-10
LOC101927765_LncRNA	GCFC2_mRNA	0.602636	8.60933e-08
LOC101927765_LncRNA	GFPT1_mRNA	0.606914	6.58789e-08
LOC101927765_LncRNA	GGNBP2_mRNA	0.662608	1.35974e-09
LOC101927765_LncRNA	GGPS1_mRNA	0.634938	1.0302e-08
LOC101927765_LncRNA	GHITM_mRNA	0.643215	5.7429e-09
LOC101927765_LncRNA	GIN1_mRNA	0.694349	1.00941e-10
LOC101927765_LncRNA	GLRB_mRNA	0.69013	1.45355e-10
LOC101927765_LncRNA	GLT8D1_mRNA	0.611305	4.98493e-08
LOC101927765_LncRNA	GLTSCR1L_mRNA	0.707398	3.13858e-11
LOC101927765_LncRNA	GNAQ_mRNA	0.648119	4.0284e-09
LOC101927765_LncRNA	GNAZ_mRNA	0.634833	1.03779e-08
LOC101927765_LncRNA	GNB1_mRNA	0.620052	2.82391e-08
LOC101927765_LncRNA	GNL1_mRNA	0.601145	9.44238e-08
LOC101927765_LncRNA	GNPAT_mRNA	0.711584	2.12855e-11
LOC101927765_LncRNA	GOLPH3L_mRNA	0.671414	6.8223e-10
LOC101927765_LncRNA	GOSR1_mRNA	0.754561	2.54794e-13
LOC101927765_LncRNA	GPBP1_mRNA	0.722239	7.6754e-12
LOC101927765_LncRNA	GPLD1_mRNA	0.620833	2.68184e-08
LOC101927765_LncRNA	GPR173_mRNA	0.647086	4.34318e-09
LOC101927765_LncRNA	GPR75_mRNA	0.635107	1.01819e-08
LOC101927765_LncRNA	GRIA2_mRNA	0.701807	5.2171e-11
LOC101927765_LncRNA	GRPEL1_mRNA	0.665864	1.05652e-09
LOC101927765_LncRNA	GSTA4_mRNA	0.683964	2.44988e-10
LOC101927765_LncRNA	GSTM3_mRNA	0.637683	8.50383e-09
LOC101927765_LncRNA	GTF3C5_mRNA	0.655447	2.34281e-09
LOC101927765_LncRNA	GTPBP4_mRNA	0.615331	3.84569e-08
LOC101927765_LncRNA	H1F0_mRNA	0.604143	7.83829e-08
LOC101927765_LncRNA	HACL1_mRNA	0.66901	8.25436e-10
LOC101927765_LncRNA	HAO1_mRNA	-0.635097	1.01892e-08
LOC101927765_LncRNA	HAX1_mRNA	0.645193	4.9814e-09
LOC101927765_LncRNA	HDGFRP3_mRNA	0.732323	2.79646e-12
LOC101927765_LncRNA	HERC2_mRNA	0.600987	9.53517e-08
LOC101927765_LncRNA	HIAT1_mRNA	0.63284	1.19142e-08
LOC101927765_LncRNA	HIRIP3_mRNA	0.647689	4.15674e-09
LOC101927765_LncRNA	HK3_mRNA	-0.657062	2.07498e-09
LOC101927765_LncRNA	HLF_mRNA	0.693087	1.1265e-10
LOC101927765_LncRNA	HMGCLL1_mRNA	0.663864	1.23409e-09
LOC101927765_LncRNA	HNRNPA0_mRNA	0.64392	5.4596e-09
LOC101927765_LncRNA	HNRNPD_mRNA	0.720655	8.95875e-12
LOC101927765_LncRNA	HNRNPDL_mRNA	0.746512	6.2394e-13
LOC101927765_LncRNA	HNRNPH3_mRNA	0.671068	7.01274e-10
LOC101927765_LncRNA	HNRNPK_mRNA	0.610326	5.30648e-08
LOC101927765_LncRNA	HNRNPR_mRNA	0.651043	3.2506e-09
LOC101927765_LncRNA	HSD17B1_mRNA	0.639046	7.72522e-09
LOC101927765_LncRNA	HSP90AB1_mRNA	0.654958	2.43032e-09
LOC101927765_LncRNA	IBTK_mRNA	0.763981	8.54241e-14
LOC101927765_LncRNA	ICAM1_mRNA	-0.600352	9.91577e-08
LOC101927765_LncRNA	IFT43_mRNA	0.618251	3.17888e-08
LOC101927765_LncRNA	IFT46_mRNA	0.642969	5.84525e-09
LOC101927765_LncRNA	IFT74_mRNA	0.652027	3.02282e-09
LOC101927765_LncRNA	IFT88_mRNA	0.682606	2.74365e-10
LOC101927765_LncRNA	IGFLR1_mRNA	-0.605746	7.08981e-08
LOC101927765_LncRNA	IK_mRNA	0.622804	2.353e-08
LOC101927765_LncRNA	IKBKAP_mRNA	0.624173	2.14737e-08
LOC101927765_LncRNA	IKZF2_mRNA	0.627463	1.72076e-08
LOC101927765_LncRNA	IL27_mRNA	-0.624488	2.10264e-08
LOC101927765_LncRNA	ILF2_mRNA	0.610358	5.29559e-08
LOC101927765_LncRNA	IMMP1L_mRNA	0.633717	1.12136e-08
LOC101927765_LncRNA	INADL_mRNA	0.750498	4.02127e-13
LOC101927765_LncRNA	INF2_mRNA	-0.63698	8.93333e-09
LOC101927765_LncRNA	INHBE_mRNA	-0.61522	3.87349e-08
LOC101927765_LncRNA	INO80D_mRNA	0.623039	2.31649e-08
LOC101927765_LncRNA	IPP_mRNA	0.645619	4.83047e-09
LOC101927765_LncRNA	IQCB1_mRNA	0.630102	1.43793e-08
LOC101927765_LncRNA	IQCE_mRNA	0.61252	4.6111e-08
LOC101927765_LncRNA	IRAK1BP1_mRNA	0.805622	3.43781e-16
LOC101927765_LncRNA	ITFG1_mRNA	0.640207	7.11634e-09
LOC101927765_LncRNA	ITFG2_mRNA	0.659436	1.73334e-09
LOC101927765_LncRNA	ITM2B_mRNA	0.677571	4.15387e-10
LOC101927765_LncRNA	JAGN1_mRNA	0.722802	7.2634e-12
LOC101927765_LncRNA	JAKMIP2_mRNA	0.626611	1.82279e-08
LOC101927765_LncRNA	KAT6B_mRNA	0.734974	2.1284e-12
LOC101927765_LncRNA	KBTBD3_mRNA	0.748653	4.93305e-13
LOC101927765_LncRNA	KBTBD4_mRNA	0.737471	1.64099e-12
LOC101927765_LncRNA	KBTBD6_mRNA	0.777412	1.64274e-14
LOC101927765_LncRNA	KBTBD7_mRNA	0.771288	3.53249e-14
LOC101927765_LncRNA	KCMF1_mRNA	0.621035	2.6463e-08
LOC101927765_LncRNA	KCNN4_mRNA	-0.657374	2.02664e-09
LOC101927765_LncRNA	KHDC1_mRNA	0.609845	5.47167e-08
LOC101927765_LncRNA	KHDC1L_mRNA	0.609229	5.69018e-08
LOC101927765_LncRNA	KIAA0368_mRNA	0.623694	2.21728e-08
LOC101927765_LncRNA	KIAA0895_mRNA	0.684301	2.38176e-10
LOC101927765_LncRNA	KIAA0907_mRNA	0.710454	2.36536e-11
LOC101927765_LncRNA	KIAA1324_mRNA	0.687048	1.88996e-10
LOC101927765_LncRNA	KIAA1328_mRNA	0.750228	4.14399e-13
LOC101927765_LncRNA	KIAA1407_mRNA	0.647633	4.17382e-09
LOC101927765_LncRNA	KIAA1429_mRNA	0.689238	1.56885e-10
LOC101927765_LncRNA	KIAA1586_mRNA	0.654007	2.60925e-09
LOC101927765_LncRNA	KIAA2022_mRNA	0.755979	2.16846e-13
LOC101927765_LncRNA	KIF3A_mRNA	0.682096	2.86233e-10
LOC101927765_LncRNA	KIF5A_mRNA	0.611269	4.99636e-08
LOC101927765_LncRNA	KIN_mRNA	0.724516	6.13413e-12
LOC101927765_LncRNA	KIZ_mRNA	0.601911	9.00525e-08
LOC101927765_LncRNA	KLC2_mRNA	0.66592	1.05191e-09
LOC101927765_LncRNA	KLHDC2_mRNA	0.684165	2.40905e-10
LOC101927765_LncRNA	KLHDC9_mRNA	0.690342	1.42747e-10
LOC101927765_LncRNA	KLHL11_mRNA	0.652394	2.94161e-09
LOC101927765_LncRNA	KLHL22_mRNA	0.691611	1.27991e-10
LOC101927765_LncRNA	KLHL26_mRNA	0.668068	8.89065e-10
LOC101927765_LncRNA	KLHL42_mRNA	0.617969	3.23815e-08
LOC101927765_LncRNA	KLHL8_mRNA	0.644001	5.42794e-09
LOC101927765_LncRNA	KRR1_mRNA	0.716374	1.35336e-11
LOC101927765_LncRNA	KSR2_mRNA	0.656594	2.14943e-09
LOC101927765_LncRNA	L2HGDH_mRNA	0.627623	1.70225e-08
LOC101927765_LncRNA	LANCL2_mRNA	0.608778	5.85541e-08
LOC101927765_LncRNA	LATS1_mRNA	0.655653	2.30703e-09
LOC101927765_LncRNA	LCA5_mRNA	0.613027	4.46316e-08
LOC101927765_LncRNA	LCMT2_mRNA	0.670533	7.31715e-10
LOC101927765_LncRNA	LHFPL4_mRNA	0.707203	3.19534e-11
LOC101927765_LncRNA	LIAS_mRNA	0.672896	6.0607e-10
LOC101927765_LncRNA	LIMCH1_mRNA	0.626857	1.79276e-08
LOC101927765_LncRNA	LIN7C_mRNA	0.723482	6.79316e-12
LOC101927765_LncRNA	LINC01272_mRNA	-0.622448	2.40945e-08
LOC101927765_LncRNA	LIPE_mRNA	0.690509	1.40714e-10
LOC101927765_LncRNA	LMAN2L_mRNA	0.617477	3.34406e-08
LOC101927765_LncRNA	LMBR1_mRNA	0.659794	1.68674e-09
LOC101927765_LncRNA	LMNA_mRNA	-0.615122	3.89829e-08
LOC101927765_LncRNA	LMTK2_mRNA	0.636571	9.19332e-09
LOC101927765_LncRNA	LMTK3_mRNA	0.633323	1.15228e-08
LOC101927765_LncRNA	LNX2_mRNA	0.668444	8.63113e-10
LOC101927765_LncRNA	LOC730183_mRNA	0.670175	7.52803e-10
LOC101927765_LncRNA	LONRF2_mRNA	0.620874	2.67466e-08
LOC101927765_LncRNA	LPIN1_mRNA	0.6206	2.72346e-08
LOC101927765_LncRNA	LRP11_mRNA	0.619121	3.00243e-08
LOC101927765_LncRNA	LRP2BP_mRNA	0.672884	6.06652e-10
LOC101927765_LncRNA	LRRC47_mRNA	0.616978	3.45491e-08
LOC101927765_LncRNA	LRRC49_mRNA	0.608371	6.00845e-08
LOC101927765_LncRNA	LRRC75A_mRNA	0.659968	1.66454e-09
LOC101927765_LncRNA	LSM5_mRNA	0.636946	8.95508e-09
LOC101927765_LncRNA	LUC7L3_mRNA	0.644993	5.05381e-09
LOC101927765_LncRNA	LY6G6F_mRNA	-0.610857	5.1296e-08
LOC101927765_LncRNA	LYRM1_mRNA	0.695101	9.45324e-11
LOC101927765_LncRNA	LYRM5_mRNA	0.637223	8.78269e-09
LOC101927765_LncRNA	LYRM9_mRNA	0.707846	3.0118e-11
LOC101927765_LncRNA	LYSMD1_mRNA	0.663522	1.26712e-09
LOC101927765_LncRNA	LYSMD2_mRNA	0.652278	2.96716e-09
LOC101927765_LncRNA	LZTFL1_mRNA	-0.603895	7.96035e-08
LOC101927765_LncRNA	MAATS1_mRNA	0.667462	9.32395e-10
LOC101927765_LncRNA	MAGEE1_mRNA	0.610272	5.3247e-08
LOC101927765_LncRNA	MAGEF1_mRNA	0.751864	3.45291e-13
LOC101927765_LncRNA	MAGI2_mRNA	0.687714	1.78626e-10
LOC101927765_LncRNA	MAGOH_mRNA	0.609531	5.582e-08
LOC101927765_LncRNA	MAL2_mRNA	0.609436	5.61576e-08
LOC101927765_LncRNA	MAP2_mRNA	0.609506	5.591e-08
LOC101927765_LncRNA	MAP2K4_mRNA	0.637406	8.67085e-09
LOC101927765_LncRNA	MAP3K7_mRNA	0.740916	1.14056e-12
LOC101927765_LncRNA	MAP6_mRNA	0.683047	2.64486e-10
LOC101927765_LncRNA	MAP9_mRNA	0.733149	2.56942e-12
LOC101927765_LncRNA	MAPK8IP2_mRNA	0.631217	1.33223e-08
LOC101927765_LncRNA	MAU2_mRNA	0.703645	4.42013e-11
LOC101927765_LncRNA	MBLAC2_mRNA	0.720967	8.69044e-12
LOC101927765_LncRNA	MBNL2_mRNA	0.76726	5.77058e-14
LOC101927765_LncRNA	MBTPS1_mRNA	0.613044	4.45829e-08
LOC101927765_LncRNA	MBTPS2_mRNA	0.602651	8.6016e-08
LOC101927765_LncRNA	MCEMP1_mRNA	-0.665663	1.07319e-09
LOC101927765_LncRNA	MCPH1_mRNA	0.64802	4.05763e-09
LOC101927765_LncRNA	MDH1B_mRNA	0.679581	3.52347e-10
LOC101927765_LncRNA	MED19_mRNA	0.617684	3.29924e-08
LOC101927765_LncRNA	MED22_mRNA	0.633638	1.12746e-08
LOC101927765_LncRNA	MED23_mRNA	0.655048	2.41403e-09
LOC101927765_LncRNA	MED29_mRNA	0.685312	2.1881e-10
LOC101927765_LncRNA	MED6_mRNA	0.625833	1.92102e-08
LOC101927765_LncRNA	MED7_mRNA	0.610734	5.17e-08
LOC101927765_LncRNA	MEF2BNB_mRNA	0.766149	6.59568e-14
LOC101927765_LncRNA	METTL15_mRNA	0.657693	1.97843e-09
LOC101927765_LncRNA	METTL20_mRNA	0.606958	6.56977e-08
LOC101927765_LncRNA	MFF_mRNA	0.675	5.11736e-10
LOC101927765_LncRNA	MFSD4_mRNA	0.63407	1.0942e-08
LOC101927765_LncRNA	MFSD6_mRNA	0.687604	1.80301e-10
LOC101927765_LncRNA	MFSD8_mRNA	0.730146	3.49081e-12
LOC101927765_LncRNA	MIA3_mRNA	0.765666	6.98841e-14
LOC101927765_LncRNA	MIEF2_mRNA	0.638142	8.2338e-09
LOC101927765_LncRNA	MLF2_mRNA	0.659865	1.67765e-09
LOC101927765_LncRNA	MLLT4_mRNA	0.606834	6.62117e-08
LOC101927765_LncRNA	MMADHC_mRNA	0.674166	5.47313e-10
LOC101927765_LncRNA	MMP19_mRNA	-0.602784	8.53058e-08
LOC101927765_LncRNA	MOAP1_mRNA	0.667872	9.02823e-10
LOC101927765_LncRNA	MOCS2_mRNA	0.612448	4.6325e-08
LOC101927765_LncRNA	MOK_mRNA	0.645768	4.77877e-09
LOC101927765_LncRNA	MORN1_mRNA	0.758222	1.67617e-13
LOC101927765_LncRNA	MORN2_mRNA	0.68049	3.26925e-10
LOC101927765_LncRNA	MORN4_mRNA	0.723777	6.59895e-12
LOC101927765_LncRNA	MPC2_mRNA	0.659129	1.77439e-09
LOC101927765_LncRNA	MPHOSPH8_mRNA	0.663923	1.22847e-09
LOC101927765_LncRNA	MPLKIP_mRNA	0.65781	1.96093e-09
LOC101927765_LncRNA	MRFAP1_mRNA	0.656169	2.21923e-09
LOC101927765_LncRNA	MRPL27_mRNA	0.662579	1.36278e-09
LOC101927765_LncRNA	MRPL30_mRNA	0.634648	1.05119e-08
LOC101927765_LncRNA	MRPL35_mRNA	0.612096	4.73835e-08
LOC101927765_LncRNA	MRPL49_mRNA	0.641789	6.3594e-09
LOC101927765_LncRNA	MRPL50_mRNA	0.631965	1.26549e-08
LOC101927765_LncRNA	MRPL57_mRNA	0.74083	1.15111e-12
LOC101927765_LncRNA	MRPS14_mRNA	0.781018	1.03475e-14
LOC101927765_LncRNA	MRPS21_mRNA	0.667498	9.29764e-10
LOC101927765_LncRNA	MRPS31_mRNA	0.699515	6.40395e-11
LOC101927765_LncRNA	MRPS33_mRNA	0.697126	7.91327e-11
LOC101927765_LncRNA	MRRF_mRNA	0.626489	1.8379e-08
LOC101927765_LncRNA	MSANTD4_mRNA	0.65376	2.65765e-09
LOC101927765_LncRNA	MTERF2_mRNA	0.624133	2.1532e-08
LOC101927765_LncRNA	MTERF4_mRNA	0.665717	1.06868e-09
LOC101927765_LncRNA	MTMR1_mRNA	0.621997	2.4828e-08
LOC101927765_LncRNA	MTMR7_mRNA	0.621485	2.5685e-08
LOC101927765_LncRNA	MTX3_mRNA	0.646561	4.51206e-09
LOC101927765_LncRNA	MUT_mRNA	0.696612	8.27968e-11
LOC101927765_LncRNA	MYCBP2_mRNA	0.668396	8.66374e-10
LOC101927765_LncRNA	MYEF2_mRNA	0.654807	2.45798e-09
LOC101927765_LncRNA	MYH9_mRNA	-0.686862	1.92e-10
LOC101927765_LncRNA	MYNN_mRNA	0.729384	3.77075e-12
LOC101927765_LncRNA	MYO9B_mRNA	-0.607097	6.51233e-08
LOC101927765_LncRNA	MYSM1_mRNA	0.673556	5.74852e-10
LOC101927765_LncRNA	MYT1_mRNA	0.694754	9.74365e-11
LOC101927765_LncRNA	MZF1_mRNA	0.629132	1.53634e-08
LOC101927765_LncRNA	N4BP2_mRNA	0.634808	1.03956e-08
LOC101927765_LncRNA	NAA35_mRNA	0.641019	6.71785e-09
LOC101927765_LncRNA	NAE1_mRNA	0.626294	1.86222e-08
LOC101927765_LncRNA	NALCN_mRNA	0.653496	2.71042e-09
LOC101927765_LncRNA	NAP1L2_mRNA	0.711092	2.22875e-11
LOC101927765_LncRNA	NAP1L5_mRNA	0.617322	3.37822e-08
LOC101927765_LncRNA	NAPEPLD_mRNA	0.632845	1.19099e-08
LOC101927765_LncRNA	NBEA_mRNA	0.749473	4.50568e-13
LOC101927765_LncRNA	NCOA1_mRNA	0.624565	2.09173e-08
LOC101927765_LncRNA	NDUFA12_mRNA	0.600325	9.9321e-08
LOC101927765_LncRNA	NDUFA13_mRNA	0.60645	6.78301e-08
LOC101927765_LncRNA	NDUFA5_mRNA	0.728802	3.99879e-12
LOC101927765_LncRNA	NDUFA6_mRNA	0.723797	6.58594e-12
LOC101927765_LncRNA	NDUFA7_mRNA	0.684033	2.43577e-10
LOC101927765_LncRNA	NDUFA8_mRNA	0.669862	7.71692e-10
LOC101927765_LncRNA	NDUFAF3_mRNA	0.622033	2.47679e-08
LOC101927765_LncRNA	NDUFAF7_mRNA	0.692519	1.18335e-10
LOC101927765_LncRNA	NDUFB1_mRNA	0.652924	2.82821e-09
LOC101927765_LncRNA	NDUFB6_mRNA	0.690037	1.4652e-10
LOC101927765_LncRNA	NDUFC2_mRNA	0.615209	3.87628e-08
LOC101927765_LncRNA	NEBL_mRNA	0.674848	5.18049e-10
LOC101927765_LncRNA	NECAP1_mRNA	0.764951	7.61199e-14
LOC101927765_LncRNA	NEK4_mRNA	0.635725	9.75289e-09
LOC101927765_LncRNA	NELFA_mRNA	0.605468	7.21465e-08
LOC101927765_LncRNA	NEMF_mRNA	0.638199	8.20045e-09
LOC101927765_LncRNA	NFASC_mRNA	0.708437	2.85192e-11
LOC101927765_LncRNA	NFU1_mRNA	0.623314	2.2744e-08
LOC101927765_LncRNA	NGDN_mRNA	0.651298	3.19021e-09
LOC101927765_LncRNA	NHP2L1_mRNA	0.644454	5.25399e-09
LOC101927765_LncRNA	NIPBL_mRNA	0.656352	2.18901e-09
LOC101927765_LncRNA	NIPSNAP1_mRNA	0.615112	3.90092e-08
LOC101927765_LncRNA	NIPSNAP3B_mRNA	0.62549	1.96581e-08
LOC101927765_LncRNA	NKIRAS1_mRNA	0.782862	8.14144e-15
LOC101927765_LncRNA	NME5_mRNA	0.650917	3.28101e-09
LOC101927765_LncRNA	NMNAT2_mRNA	0.654929	2.43552e-09
LOC101927765_LncRNA	NOL11_mRNA	0.662499	1.37116e-09
LOC101927765_LncRNA	NOVA1_mRNA	0.700772	5.72457e-11
LOC101927765_LncRNA	NPHP1_mRNA	0.716384	1.35208e-11
LOC101927765_LncRNA	NPRL2_mRNA	0.697626	7.57197e-11
LOC101927765_LncRNA	NR2C2_mRNA	0.757749	1.77009e-13
LOC101927765_LncRNA	NRSN1_mRNA	0.630677	1.38252e-08
LOC101927765_LncRNA	NSG1_mRNA	0.658325	1.88593e-09
LOC101927765_LncRNA	NUDT12_mRNA	0.62317	2.29633e-08
LOC101927765_LncRNA	NUDT16L1_mRNA	0.625502	1.96427e-08
LOC101927765_LncRNA	NUP133_mRNA	0.752692	3.14644e-13
LOC101927765_LncRNA	NUP153_mRNA	0.650594	3.36008e-09
LOC101927765_LncRNA	NUP205_mRNA	0.613513	4.3258e-08
LOC101927765_LncRNA	NUP35_mRNA	0.66581	1.06097e-09
LOC101927765_LncRNA	NUPL1_mRNA	0.605231	7.32287e-08
LOC101927765_LncRNA	NUS1_mRNA	0.644005	5.42658e-09
LOC101927765_LncRNA	OARD1_mRNA	0.629798	1.46811e-08
LOC101927765_LncRNA	OBFC1_mRNA	0.649503	3.64066e-09
LOC101927765_LncRNA	OGDHL_mRNA	0.694208	1.02192e-10
LOC101927765_LncRNA	OPA3_mRNA	0.659358	1.74377e-09
LOC101927765_LncRNA	OR1K1_mRNA	-0.606957	6.57019e-08
LOC101927765_LncRNA	ORC3_mRNA	0.660266	1.62711e-09
LOC101927765_LncRNA	ORC4_mRNA	0.629178	1.53153e-08
LOC101927765_LncRNA	OSBPL2_mRNA	0.687935	1.75295e-10
LOC101927765_LncRNA	OSCP1_mRNA	0.751268	3.69085e-13
LOC101927765_LncRNA	OTUD4_mRNA	0.724725	6.00908e-12
LOC101927765_LncRNA	OTUD7B_mRNA	0.638079	8.27018e-09
LOC101927765_LncRNA	P4HTM_mRNA	0.665076	1.12329e-09
LOC101927765_LncRNA	PACRG_mRNA	0.657838	1.95683e-09
LOC101927765_LncRNA	PACRGL_mRNA	0.617381	3.36527e-08
LOC101927765_LncRNA	PAGE1_mRNA	0.616951	3.46101e-08
LOC101927765_LncRNA	PANK4_mRNA	0.603806	8.00496e-08
LOC101927765_LncRNA	PARD6B_mRNA	0.670903	7.10569e-10
LOC101927765_LncRNA	PARK7_mRNA	0.601871	9.02755e-08
LOC101927765_LncRNA	PARVG_mRNA	-0.606273	6.85897e-08
LOC101927765_LncRNA	PBX1_mRNA	0.614304	4.11026e-08
LOC101927765_LncRNA	PCMT1_mRNA	0.609299	5.66496e-08
LOC101927765_LncRNA	PCNP_mRNA	0.688947	1.6083e-10
LOC101927765_LncRNA	PCNXL4_mRNA	0.679481	3.55253e-10
LOC101927765_LncRNA	PDCD2L_mRNA	0.664791	1.14845e-09
LOC101927765_LncRNA	PDCD6_mRNA	0.654661	2.48496e-09
LOC101927765_LncRNA	PDIK1L_mRNA	0.71022	2.41759e-11
LOC101927765_LncRNA	PDS5B_mRNA	0.647072	4.34751e-09
LOC101927765_LncRNA	PET117_mRNA	0.633254	1.1578e-08
LOC101927765_LncRNA	PEX10_mRNA	0.658959	1.79746e-09
LOC101927765_LncRNA	PEX11B_mRNA	0.718712	1.08137e-11
LOC101927765_LncRNA	PEX16_mRNA	0.625162	2.00964e-08
LOC101927765_LncRNA	PFDN2_mRNA	0.606326	6.8363e-08
LOC101927765_LncRNA	PHAX_mRNA	0.631357	1.31953e-08
LOC101927765_LncRNA	PHF2_mRNA	0.674494	5.33077e-10
LOC101927765_LncRNA	PHIP_mRNA	0.728502	4.12139e-12
LOC101927765_LncRNA	PHRF1_mRNA	0.670222	7.50038e-10
LOC101927765_LncRNA	PI4KB_mRNA	0.691527	1.28921e-10
LOC101927765_LncRNA	PIANP_mRNA	0.645262	4.95682e-09
LOC101927765_LncRNA	PIBF1_mRNA	0.668053	8.90093e-10
LOC101927765_LncRNA	PIGC_mRNA	0.661059	1.53143e-09
LOC101927765_LncRNA	PIGV_mRNA	0.700409	5.91356e-11
LOC101927765_LncRNA	PIK3R4_mRNA	0.658213	1.902e-09
LOC101927765_LncRNA	PITX1_mRNA	0.625753	1.93139e-08
LOC101927765_LncRNA	PLAGL2_mRNA	0.629504	1.49788e-08
LOC101927765_LncRNA	PLCB4_mRNA	0.7936	1.92179e-15
LOC101927765_LncRNA	PLEKHA6_mRNA	0.702303	4.9898e-11
LOC101927765_LncRNA	PLRG1_mRNA	0.673409	5.81675e-10
LOC101927765_LncRNA	PM20D2_mRNA	0.600028	1.01157e-07
LOC101927765_LncRNA	PMPCB_mRNA	0.640718	6.86316e-09
LOC101927765_LncRNA	PMS1_mRNA	0.665779	1.06353e-09
LOC101927765_LncRNA	PNMAL1_mRNA	0.712789	1.90106e-11
LOC101927765_LncRNA	PNMAL2_mRNA	0.689463	1.53906e-10
LOC101927765_LncRNA	POLI_mRNA	0.64218	6.18449e-09
LOC101927765_LncRNA	POLR1B_mRNA	0.652763	2.86221e-09
LOC101927765_LncRNA	POLR1C_mRNA	0.686872	1.91837e-10
LOC101927765_LncRNA	POLR2K_mRNA	0.722001	7.85646e-12
LOC101927765_LncRNA	POLR3B_mRNA	0.694814	9.69315e-11
LOC101927765_LncRNA	POLR3E_mRNA	0.718204	1.13562e-11
LOC101927765_LncRNA	POM121C_mRNA	0.644914	5.08264e-09
LOC101927765_LncRNA	POT1_mRNA	0.610953	5.09814e-08
LOC101927765_LncRNA	PPIE_mRNA	0.681425	3.02615e-10
LOC101927765_LncRNA	PPIL4_mRNA	0.727463	4.57466e-12
LOC101927765_LncRNA	PPP1R12A_mRNA	0.642532	6.03099e-09
LOC101927765_LncRNA	PPP1R3F_mRNA	0.62936	1.51266e-08
LOC101927765_LncRNA	PPP1R9A_mRNA	0.756965	1.93688e-13
LOC101927765_LncRNA	PPP2R2C_mRNA	0.74697	5.93515e-13
LOC101927765_LncRNA	PRIMPOL_mRNA	0.655016	2.41979e-09
LOC101927765_LncRNA	PRKAA2_mRNA	0.646014	4.69438e-09
LOC101927765_LncRNA	PRKCE_mRNA	0.607079	6.51982e-08
LOC101927765_LncRNA	PRKCZ_mRNA	0.62408	2.16079e-08
LOC101927765_LncRNA	PRPF18_mRNA	0.625314	1.98923e-08
LOC101927765_LncRNA	PRPF38A_mRNA	0.716007	1.40167e-11
LOC101927765_LncRNA	PRPF8_mRNA	0.631349	1.32019e-08
LOC101927765_LncRNA	PRPS1_mRNA	0.649548	3.62845e-09
LOC101927765_LncRNA	PRUNE_mRNA	0.649302	3.69448e-09
LOC101927765_LncRNA	PSMA5_mRNA	0.603364	8.22843e-08
LOC101927765_LncRNA	PSMC4_mRNA	0.607776	6.23899e-08
LOC101927765_LncRNA	PSMG4_mRNA	0.652526	2.91299e-09
LOC101927765_LncRNA	PSTK_mRNA	0.683894	2.46424e-10
LOC101927765_LncRNA	PTPN13_mRNA	0.658132	1.91376e-09
LOC101927765_LncRNA	PTPN23_mRNA	0.611795	4.83095e-08
LOC101927765_LncRNA	PTPN4_mRNA	0.68681	1.92838e-10
LOC101927765_LncRNA	PTPN6_mRNA	-0.601004	9.52496e-08
LOC101927765_LncRNA	PTPRN2_mRNA	0.671399	6.83048e-10
LOC101927765_LncRNA	PTS_mRNA	0.651434	3.15827e-09
LOC101927765_LncRNA	PUM1_mRNA	0.616646	3.53048e-08
LOC101927765_LncRNA	PWWP2A_mRNA	0.611868	4.80834e-08
LOC101927765_LncRNA	PYURF_mRNA	0.647252	4.29119e-09
LOC101927765_LncRNA	QSER1_mRNA	0.601543	9.21266e-08
LOC101927765_LncRNA	RAB2A_mRNA	0.675528	4.90364e-10
LOC101927765_LncRNA	RAB39B_mRNA	0.712941	1.87405e-11
LOC101927765_LncRNA	RAB40B_mRNA	0.636471	9.2579e-09
LOC101927765_LncRNA	RAB4A_mRNA	0.624592	2.08807e-08
LOC101927765_LncRNA	RAD23B_mRNA	0.626187	1.87576e-08
LOC101927765_LncRNA	RAD51_mRNA	-0.62645	1.84278e-08
LOC101927765_LncRNA	RALGAPA1_mRNA	0.601536	9.21657e-08
LOC101927765_LncRNA	RANBP6_mRNA	0.763672	8.8613e-14
LOC101927765_LncRNA	RANBP9_mRNA	0.61726	3.39183e-08
LOC101927765_LncRNA	RAPGEF2_mRNA	0.617893	3.25448e-08
LOC101927765_LncRNA	RBAK_mRNA	0.697605	7.58594e-11
LOC101927765_LncRNA	RBM12_mRNA	0.689512	1.53254e-10
LOC101927765_LncRNA	RBM12B_mRNA	0.786999	4.7144e-15
LOC101927765_LncRNA	RBM18_mRNA	0.725957	5.31702e-12
LOC101927765_LncRNA	RBM39_mRNA	0.628945	1.55601e-08
LOC101927765_LncRNA	RBM4B_mRNA	0.625582	1.95367e-08
LOC101927765_LncRNA	RBM8A_mRNA	0.729097	3.8814e-12
LOC101927765_LncRNA	RCOR3_mRNA	0.645959	4.71301e-09
LOC101927765_LncRNA	RDH14_mRNA	0.618285	3.17188e-08
LOC101927765_LncRNA	RFC1_mRNA	0.718101	1.1469e-11
LOC101927765_LncRNA	RFX2_mRNA	-0.618629	3.10105e-08
LOC101927765_LncRNA	RFX3_mRNA	0.722192	7.71081e-12
LOC101927765_LncRNA	RFXAP_mRNA	0.732373	2.78211e-12
LOC101927765_LncRNA	RIC3_mRNA	0.737104	1.70525e-12
LOC101927765_LncRNA	RIC8B_mRNA	0.722249	7.66808e-12
LOC101927765_LncRNA	RIF1_mRNA	0.615574	3.78568e-08
LOC101927765_LncRNA	RIMS2_mRNA	0.653314	2.74752e-09
LOC101927765_LncRNA	RIPPLY2_mRNA	0.742365	9.77115e-13
LOC101927765_LncRNA	RLF_mRNA	0.676098	4.68228e-10
LOC101927765_LncRNA	RNASEH2C_mRNA	0.647075	4.34658e-09
LOC101927765_LncRNA	RNF103_mRNA	0.639729	7.36114e-09
LOC101927765_LncRNA	RNF150_mRNA	0.669555	7.90655e-10
LOC101927765_LncRNA	RNF165_mRNA	0.649441	3.65718e-09
LOC101927765_LncRNA	RNF170_mRNA	0.663634	1.25616e-09
LOC101927765_LncRNA	RNF180_mRNA	0.694768	9.73248e-11
LOC101927765_LncRNA	RPF1_mRNA	0.691165	1.32994e-10
LOC101927765_LncRNA	RPIA_mRNA	0.646844	4.42012e-09
LOC101927765_LncRNA	RPL34_mRNA	0.71988	9.65886e-12
LOC101927765_LncRNA	RPL7A_mRNA	0.639164	7.66146e-09
LOC101927765_LncRNA	RPRD2_mRNA	0.720752	8.87463e-12
LOC101927765_LncRNA	RPS6KA6_mRNA	0.620803	2.68721e-08
LOC101927765_LncRNA	RSBN1_mRNA	0.63479	1.04085e-08
LOC101927765_LncRNA	RSBN1L_mRNA	0.672698	6.15775e-10
LOC101927765_LncRNA	RSRC1_mRNA	0.659483	1.72718e-09
LOC101927765_LncRNA	RTN1_mRNA	0.656926	2.09632e-09
LOC101927765_LncRNA	RTN4IP1_mRNA	0.611664	4.87163e-08
LOC101927765_LncRNA	RUNDC1_mRNA	0.718337	1.12113e-11
LOC101927765_LncRNA	RUSC1_mRNA	-0.626243	1.86869e-08
LOC101927765_LncRNA	RWDD2A_mRNA	0.676976	4.35983e-10
LOC101927765_LncRNA	RWDD4_mRNA	0.635778	9.71698e-09
LOC101927765_LncRNA	SAMD12_mRNA	0.71548	1.47379e-11
LOC101927765_LncRNA	SASS6_mRNA	0.62185	2.50718e-08
LOC101927765_LncRNA	SBDS_mRNA	0.687366	1.83975e-10
LOC101927765_LncRNA	SC5D_mRNA	0.66725	9.48003e-10
LOC101927765_LncRNA	SCG3_mRNA	0.641001	6.72628e-09
LOC101927765_LncRNA	SCG5_mRNA	0.676028	4.70908e-10
LOC101927765_LncRNA	SCN2A_mRNA	0.697143	7.90168e-11
LOC101927765_LncRNA	SCN3B_mRNA	0.607501	6.34853e-08
LOC101927765_LncRNA	SCO1_mRNA	0.701985	5.13425e-11
LOC101927765_LncRNA	SCOC_mRNA	0.638512	8.02212e-09
LOC101927765_LncRNA	SCRN1_mRNA	0.683474	2.55225e-10
LOC101927765_LncRNA	SCYL2_mRNA	0.61314	4.43097e-08
LOC101927765_LncRNA	SDE2_mRNA	0.754304	2.62324e-13
LOC101927765_LncRNA	SEC22A_mRNA	0.672114	6.45216e-10
LOC101927765_LncRNA	SEC24B_mRNA	0.639374	7.54878e-09
LOC101927765_LncRNA	SEC61A2_mRNA	0.650497	3.38419e-09
LOC101927765_LncRNA	SEC63_mRNA	0.737733	1.59643e-12
LOC101927765_LncRNA	SELT_mRNA	0.684936	2.2583e-10
LOC101927765_LncRNA	SENP8_mRNA	0.658917	1.80322e-09
LOC101927765_LncRNA	SEPHS1_mRNA	0.636481	9.25122e-09
LOC101927765_LncRNA	SERINC1_mRNA	0.659779	1.68869e-09
LOC101927765_LncRNA	SERP2_mRNA	0.705394	3.77063e-11
LOC101927765_LncRNA	SF3A1_mRNA	0.728976	3.92923e-12
LOC101927765_LncRNA	SF3B2_mRNA	0.634083	1.09327e-08
LOC101927765_LncRNA	SH3BP2_mRNA	-0.611347	4.97141e-08
LOC101927765_LncRNA	SIK3_mRNA	0.638746	7.89061e-09
LOC101927765_LncRNA	SIRT3_mRNA	0.653923	2.62554e-09
LOC101927765_LncRNA	SKA2_mRNA	0.622218	2.44648e-08
LOC101927765_LncRNA	SKIV2L2_mRNA	0.662356	1.38637e-09
LOC101927765_LncRNA	SLC22A17_mRNA	0.665027	1.12759e-09
LOC101927765_LncRNA	SLC25A22_mRNA	0.644655	5.17863e-09
LOC101927765_LncRNA	SLC25A27_mRNA	0.641528	6.47856e-09
LOC101927765_LncRNA	SLC25A32_mRNA	0.685438	2.16504e-10
LOC101927765_LncRNA	SLC25A38_mRNA	0.748447	5.04632e-13
LOC101927765_LncRNA	SLC25A4_mRNA	0.621039	2.64553e-08
LOC101927765_LncRNA	SLC30A9_mRNA	0.660168	1.63941e-09
LOC101927765_LncRNA	SLC35B1_mRNA	0.613932	4.21039e-08
LOC101927765_LncRNA	SLC35G2_mRNA	0.654332	2.5468e-09
LOC101927765_LncRNA	SLC36A4_mRNA	0.658217	1.90151e-09
LOC101927765_LncRNA	SLC38A1_mRNA	0.659955	1.66624e-09
LOC101927765_LncRNA	SLC3A1_mRNA	0.743585	8.57086e-13
LOC101927765_LncRNA	SLC41A3_mRNA	0.665161	1.11592e-09
LOC101927765_LncRNA	SLC45A1_mRNA	0.682027	2.87892e-10
LOC101927765_LncRNA	SLC4A8_mRNA	0.750897	3.84649e-13
LOC101927765_LncRNA	SLC7A14_mRNA	0.66095	1.54431e-09
LOC101927765_LncRNA	SLTM_mRNA	0.603854	7.98107e-08
LOC101927765_LncRNA	SMAD4_mRNA	0.644458	5.25258e-09
LOC101927765_LncRNA	SMARCA1_mRNA	0.637491	8.61922e-09
LOC101927765_LncRNA	SMARCAD1_mRNA	0.744983	7.36884e-13
LOC101927765_LncRNA	SMDT1_mRNA	0.67721	4.27773e-10
LOC101927765_LncRNA	SNAP25_mRNA	0.706097	3.53614e-11
LOC101927765_LncRNA	SNAP47_mRNA	0.610046	5.40215e-08
LOC101927765_LncRNA	SNAP91_mRNA	0.646465	4.54342e-09
LOC101927765_LncRNA	SNRNP200_mRNA	0.675846	4.77899e-10
LOC101927765_LncRNA	SNRPD1_mRNA	0.636565	9.19719e-09
LOC101927765_LncRNA	SNRPD3_mRNA	0.690871	1.36405e-10
LOC101927765_LncRNA	SNRPE_mRNA	0.68049	3.2693e-10
LOC101927765_LncRNA	SNRPF_mRNA	0.750434	4.05019e-13
LOC101927765_LncRNA	SNX19_mRNA	0.625337	1.98622e-08
LOC101927765_LncRNA	SNX2_mRNA	0.645245	4.96278e-09
LOC101927765_LncRNA	SNX4_mRNA	0.715416	1.48281e-11
LOC101927765_LncRNA	SP4_mRNA	0.819502	4.03651e-17
LOC101927765_LncRNA	SPA17_mRNA	0.650942	3.27494e-09
LOC101927765_LncRNA	SPATA17_mRNA	0.617159	3.41435e-08
LOC101927765_LncRNA	SPATA6L_mRNA	0.706064	3.547e-11
LOC101927765_LncRNA	SPG7_mRNA	0.61119	5.02164e-08
LOC101927765_LncRNA	SPHAR_mRNA	0.605057	7.4028e-08
LOC101927765_LncRNA	SPHK2_mRNA	0.614444	4.07337e-08
LOC101927765_LncRNA	SPRTN_mRNA	0.616816	3.49177e-08
LOC101927765_LncRNA	SPRYD3_mRNA	0.742264	9.87719e-13
LOC101927765_LncRNA	SPRYD4_mRNA	0.64425	5.33166e-09
LOC101927765_LncRNA	SPRYD7_mRNA	0.742382	9.75352e-13
LOC101927765_LncRNA	SRI_mRNA	0.623278	2.27982e-08
LOC101927765_LncRNA	SRP68_mRNA	0.672848	6.08409e-10
LOC101927765_LncRNA	SRP72_mRNA	0.669343	8.0407e-10
LOC101927765_LncRNA	SRP9_mRNA	0.673146	5.94079e-10
LOC101927765_LncRNA	SRSF1_mRNA	0.634297	1.07713e-08
LOC101927765_LncRNA	SRSF6_mRNA	0.653465	2.71672e-09
LOC101927765_LncRNA	ST18_mRNA	-0.688193	1.71503e-10
LOC101927765_LncRNA	ST3GAL3_mRNA	0.697387	7.73313e-11
LOC101927765_LncRNA	ST7L_mRNA	0.694115	1.03022e-10
LOC101927765_LncRNA	ST8SIA3_mRNA	0.741128	1.11514e-12
LOC101927765_LncRNA	STAMBPL1_mRNA	0.6091	5.73693e-08
LOC101927765_LncRNA	STEAP2_mRNA	0.600198	1.00101e-07
LOC101927765_LncRNA	STK33_mRNA	0.687624	1.7999e-10
LOC101927765_LncRNA	STOX2_mRNA	0.647653	4.16775e-09
LOC101927765_LncRNA	STX17_mRNA	0.640422	7.00846e-09
LOC101927765_LncRNA	STXBP1_mRNA	0.724949	5.87717e-12
LOC101927765_LncRNA	STXBP4_mRNA	0.777967	1.53083e-14
LOC101927765_LncRNA	STXBP5L_mRNA	0.622385	2.41958e-08
LOC101927765_LncRNA	SUCLA2_mRNA	0.733923	2.37261e-12
LOC101927765_LncRNA	SUCLG1_mRNA	0.61274	4.54642e-08
LOC101927765_LncRNA	SUCO_mRNA	0.763222	9.34642e-14
LOC101927765_LncRNA	SUV420H1_mRNA	0.671019	7.04042e-10
LOC101927765_LncRNA	SV2A_mRNA	0.647836	4.11236e-09
LOC101927765_LncRNA	SVIP_mRNA	0.612476	4.62435e-08
LOC101927765_LncRNA	SYBU_mRNA	0.691146	1.3322e-10
LOC101927765_LncRNA	SYNCRIP_mRNA	0.699772	6.25946e-11
LOC101927765_LncRNA	SYNE1_mRNA	0.628825	1.56885e-08
LOC101927765_LncRNA	SYNRG_mRNA	0.659079	1.7811e-09
LOC101927765_LncRNA	SYP_mRNA	0.654128	2.58577e-09
LOC101927765_LncRNA	SYT14_mRNA	0.79459	1.67497e-15
LOC101927765_LncRNA	SYT4_mRNA	0.643375	5.67777e-09
LOC101927765_LncRNA	TADA1_mRNA	0.770984	3.66669e-14
LOC101927765_LncRNA	TADA3_mRNA	0.745248	7.16027e-13
LOC101927765_LncRNA	TAF9_mRNA	0.643168	5.7626e-09
LOC101927765_LncRNA	TAF9B_mRNA	0.643182	5.75656e-09
LOC101927765_LncRNA	TARDBP_mRNA	0.70246	4.91971e-11
LOC101927765_LncRNA	TASP1_mRNA	0.671386	6.83779e-10
LOC101927765_LncRNA	TBCA_mRNA	0.693296	1.10623e-10
LOC101927765_LncRNA	TCEAL2_mRNA	0.625278	1.99407e-08
LOC101927765_LncRNA	TCEAL5_mRNA	0.633489	1.13917e-08
LOC101927765_LncRNA	TCTA_mRNA	0.625252	1.99759e-08
LOC101927765_LncRNA	TCTEX1D2_mRNA	0.653901	2.62983e-09
LOC101927765_LncRNA	TCTN1_mRNA	0.67726	4.26049e-10
LOC101927765_LncRNA	TCTN2_mRNA	0.688264	1.70473e-10
LOC101927765_LncRNA	TEFM_mRNA	0.700245	6.00095e-11
LOC101927765_LncRNA	TERF1_mRNA	0.641664	6.41628e-09
LOC101927765_LncRNA	TERF2_mRNA	0.611506	4.92101e-08
LOC101927765_LncRNA	TERF2IP_mRNA	0.65008	3.48954e-09
LOC101927765_LncRNA	TEX9_mRNA	0.657496	2.00811e-09
LOC101927765_LncRNA	TFG_mRNA	0.605334	7.27554e-08
LOC101927765_LncRNA	THAP1_mRNA	0.662931	1.32622e-09
LOC101927765_LncRNA	THAP6_mRNA	0.606491	6.76565e-08
LOC101927765_LncRNA	THAP9_mRNA	0.70241	4.94176e-11
LOC101927765_LncRNA	THNSL1_mRNA	0.742931	9.19565e-13
LOC101927765_LncRNA	THTPA_mRNA	0.614079	4.17052e-08
LOC101927765_LncRNA	TIGD4_mRNA	0.623636	2.22598e-08
LOC101927765_LncRNA	TIGD7_mRNA	0.620134	2.80872e-08
LOC101927765_LncRNA	TIMM13_mRNA	0.617198	3.4057e-08
LOC101927765_LncRNA	TIMM21_mRNA	0.637642	8.52807e-09
LOC101927765_LncRNA	TIMM22_mRNA	0.683754	2.49322e-10
LOC101927765_LncRNA	TM2D1_mRNA	0.635732	9.74813e-09
LOC101927765_LncRNA	TM2D3_mRNA	0.726481	5.04665e-12
LOC101927765_LncRNA	TM9SF2_mRNA	0.628337	1.62172e-08
LOC101927765_LncRNA	TMCO1_mRNA	0.790746	2.84376e-15
LOC101927765_LncRNA	TMEM130_mRNA	0.705371	3.77854e-11
LOC101927765_LncRNA	TMEM161B_mRNA	0.603403	8.20855e-08
LOC101927765_LncRNA	TMEM17_mRNA	0.739128	1.37848e-12
LOC101927765_LncRNA	TMEM178B_mRNA	0.631251	1.32911e-08
LOC101927765_LncRNA	TMEM186_mRNA	0.62714	1.75885e-08
LOC101927765_LncRNA	TMEM234_mRNA	0.602326	8.7765e-08
LOC101927765_LncRNA	TMEM240_mRNA	0.613367	4.36668e-08
LOC101927765_LncRNA	TMEM246_mRNA	0.744235	7.99037e-13
LOC101927765_LncRNA	TMEM248_mRNA	0.71109	2.22915e-11
LOC101927765_LncRNA	TMEM265_mRNA	0.621989	2.48411e-08
LOC101927765_LncRNA	TMEM42_mRNA	0.754431	2.58569e-13
LOC101927765_LncRNA	TMEM59L_mRNA	0.642895	5.87632e-09
LOC101927765_LncRNA	TMEM80_mRNA	0.655552	2.32453e-09
LOC101927765_LncRNA	TMX4_mRNA	0.729355	3.78175e-12
LOC101927765_LncRNA	TNKS_mRNA	0.696234	8.55937e-11
LOC101927765_LncRNA	TOMM70A_mRNA	0.732018	2.88498e-12
LOC101927765_LncRNA	TOR1AIP1_mRNA	0.674497	5.32929e-10
LOC101927765_LncRNA	TPD52_mRNA	0.62901	1.54921e-08
LOC101927765_LncRNA	TPPP_mRNA	0.623529	2.24191e-08
LOC101927765_LncRNA	TPRG1L_mRNA	0.71756	1.20808e-11
LOC101927765_LncRNA	TRAPPC3_mRNA	0.602936	8.45028e-08
LOC101927765_LncRNA	TRIM2_mRNA	0.694731	9.76332e-11
LOC101927765_LncRNA	TRIM23_mRNA	0.696273	8.53036e-11
LOC101927765_LncRNA	TRIM37_mRNA	0.67417	5.47146e-10
LOC101927765_LncRNA	TRIP11_mRNA	0.606234	6.87605e-08
LOC101927765_LncRNA	TRIT1_mRNA	0.664608	1.1649e-09
LOC101927765_LncRNA	TRMT112_mRNA	0.604343	7.74101e-08
LOC101927765_LncRNA	TRMT13_mRNA	0.603756	8.03005e-08
LOC101927765_LncRNA	TRUB1_mRNA	0.66312	1.30704e-09
LOC101927765_LncRNA	TSGA10_mRNA	0.612453	4.63112e-08
LOC101927765_LncRNA	TSNAX_mRNA	0.704992	3.91137e-11
LOC101927765_LncRNA	TSPYL4_mRNA	0.819587	3.98196e-17
LOC101927765_LncRNA	TSSC1_mRNA	0.617873	3.25865e-08
LOC101927765_LncRNA	TSTD1_mRNA	0.736368	1.84134e-12
LOC101927765_LncRNA	TTBK2_mRNA	0.646185	4.63663e-09
LOC101927765_LncRNA	TTC14_mRNA	0.61204	4.75561e-08
LOC101927765_LncRNA	TTC26_mRNA	0.692831	1.15183e-10
LOC101927765_LncRNA	TTC30A_mRNA	0.623975	2.17608e-08
LOC101927765_LncRNA	TTC30B_mRNA	0.756062	2.1478e-13
LOC101927765_LncRNA	TTC32_mRNA	0.619909	2.85072e-08
LOC101927765_LncRNA	TTC33_mRNA	0.66544	1.09193e-09
LOC101927765_LncRNA	TTC39A_mRNA	0.613399	4.35748e-08
LOC101927765_LncRNA	TTF1_mRNA	0.600185	1.00182e-07
LOC101927765_LncRNA	TUB_mRNA	0.644895	5.08975e-09
LOC101927765_LncRNA	TUSC3_mRNA	0.71708	1.26507e-11
LOC101927765_LncRNA	TVP23B_mRNA	0.691218	1.32394e-10
LOC101927765_LncRNA	TXNL1_mRNA	0.633357	1.1496e-08
LOC101927765_LncRNA	TYW1_mRNA	0.615119	3.89911e-08
LOC101927765_LncRNA	UAP1_mRNA	0.643196	5.75107e-09
LOC101927765_LncRNA	UBA2_mRNA	0.610041	5.40376e-08
LOC101927765_LncRNA	UBE2V2_mRNA	0.701586	5.32206e-11
LOC101927765_LncRNA	UBIAD1_mRNA	0.719009	1.05084e-11
LOC101927765_LncRNA	UBL3_mRNA	0.699721	6.28798e-11
LOC101927765_LncRNA	UCHL5_mRNA	0.742503	9.62783e-13
LOC101927765_LncRNA	UFL1_mRNA	0.620086	2.81761e-08
LOC101927765_LncRNA	UNC119B_mRNA	0.661363	1.4962e-09
LOC101927765_LncRNA	UNC80_mRNA	0.68687	1.9186e-10
LOC101927765_LncRNA	UQCC3_mRNA	0.649656	3.59991e-09
LOC101927765_LncRNA	UQCRFS1_mRNA	0.620154	2.80485e-08
LOC101927765_LncRNA	UQCRH_mRNA	0.638294	8.14604e-09
LOC101927765_LncRNA	UQCRHL_mRNA	0.671857	6.58572e-10
LOC101927765_LncRNA	URI1_mRNA	0.601575	9.19447e-08
LOC101927765_LncRNA	USP15_mRNA	0.649428	3.66057e-09
LOC101927765_LncRNA	USP30_mRNA	0.607581	6.31655e-08
LOC101927765_LncRNA	USP33_mRNA	0.669351	8.03562e-10
LOC101927765_LncRNA	USP44_mRNA	0.631548	1.30227e-08
LOC101927765_LncRNA	USP47_mRNA	0.610594	5.21656e-08
LOC101927765_LncRNA	UTP14C_mRNA	0.648546	3.90484e-09
LOC101927765_LncRNA	UVRAG_mRNA	0.644904	5.08649e-09
LOC101927765_LncRNA	VAPB_mRNA	0.639249	7.61569e-09
LOC101927765_LncRNA	VEZF1_mRNA	0.683696	2.50534e-10
LOC101927765_LncRNA	VLDLR_mRNA	0.615361	3.83822e-08
LOC101927765_LncRNA	VPS45_mRNA	0.695122	9.43557e-11
LOC101927765_LncRNA	VPS54_mRNA	0.602426	8.72257e-08
LOC101927765_LncRNA	VPS72_mRNA	0.747907	5.35541e-13
LOC101927765_LncRNA	WBP4_mRNA	0.727799	4.42324e-12
LOC101927765_LncRNA	WBSCR22_mRNA	0.600638	9.74283e-08
LOC101927765_LncRNA	WDR31_mRNA	0.703072	4.6555e-11
LOC101927765_LncRNA	WDR34_mRNA	0.652612	2.89446e-09
LOC101927765_LncRNA	WDR54_mRNA	0.610823	5.14075e-08
LOC101927765_LncRNA	WDR5B_mRNA	0.662023	1.42231e-09
LOC101927765_LncRNA	WDR61_mRNA	0.658322	1.88639e-09
LOC101927765_LncRNA	WDR7_mRNA	0.608081	6.11968e-08
LOC101927765_LncRNA	WDR82_mRNA	0.612184	4.71171e-08
LOC101927765_LncRNA	WRAP73_mRNA	0.658195	1.90468e-09
LOC101927765_LncRNA	XRN1_mRNA	0.72187	7.95748e-12
LOC101927765_LncRNA	YAE1D1_mRNA	0.670225	7.49813e-10
LOC101927765_LncRNA	YIPF6_mRNA	0.62053	2.7361e-08
LOC101927765_LncRNA	YOD1_mRNA	0.626335	1.85705e-08
LOC101927765_LncRNA	YRDC_mRNA	0.733168	2.56427e-12
LOC101927765_LncRNA	YWHAE_mRNA	0.614313	4.10803e-08
LOC101927765_LncRNA	ZBTB11_mRNA	0.651009	3.25878e-09
LOC101927765_LncRNA	ZBTB6_mRNA	0.728118	4.28366e-12
LOC101927765_LncRNA	ZC2HC1A_mRNA	0.734028	2.347e-12
LOC101927765_LncRNA	ZC3H11A_mRNA	0.638793	7.86458e-09
LOC101927765_LncRNA	ZC3H12B_mRNA	0.677207	4.27885e-10
LOC101927765_LncRNA	ZC3H6_mRNA	0.669098	8.19785e-10
LOC101927765_LncRNA	ZCCHC11_mRNA	0.656949	2.09271e-09
LOC101927765_LncRNA	ZCCHC3_mRNA	0.716034	1.39806e-11
LOC101927765_LncRNA	ZDBF2_mRNA	0.651438	3.15738e-09
LOC101927765_LncRNA	ZDHHC13_mRNA	0.604686	7.57695e-08
LOC101927765_LncRNA	ZDHHC15_mRNA	0.604207	7.80702e-08
LOC101927765_LncRNA	ZFP37_mRNA	0.613207	4.41185e-08
LOC101927765_LncRNA	ZFP62_mRNA	0.603066	8.38239e-08
LOC101927765_LncRNA	ZFR_mRNA	0.683695	2.50566e-10
LOC101927765_LncRNA	ZFR2_mRNA	0.682411	2.7886e-10
LOC101927765_LncRNA	ZFYVE9_mRNA	0.643299	5.70874e-09
LOC101927765_LncRNA	ZKSCAN2_mRNA	0.65335	2.74006e-09
LOC101927765_LncRNA	ZKSCAN7_mRNA	0.783932	7.07674e-15
LOC101927765_LncRNA	ZKSCAN8_mRNA	0.764259	8.26525e-14
LOC101927765_LncRNA	ZMYM4_mRNA	0.603766	8.02497e-08
LOC101927765_LncRNA	ZMYM5_mRNA	0.6411	6.67918e-09
LOC101927765_LncRNA	ZMYND11_mRNA	0.707694	3.05423e-11
LOC101927765_LncRNA	ZNF112_mRNA	0.664138	1.20811e-09
LOC101927765_LncRNA	ZNF12_mRNA	0.694476	9.98318e-11
LOC101927765_LncRNA	ZNF132_mRNA	0.60365	8.0833e-08
LOC101927765_LncRNA	ZNF136_mRNA	0.714463	1.62326e-11
LOC101927765_LncRNA	ZNF14_mRNA	0.760162	1.33847e-13
LOC101927765_LncRNA	ZNF142_mRNA	0.726314	5.13114e-12
LOC101927765_LncRNA	ZNF143_mRNA	0.668163	8.82417e-10
LOC101927765_LncRNA	ZNF148_mRNA	0.717873	1.17231e-11
LOC101927765_LncRNA	ZNF181_mRNA	0.604391	7.71793e-08
LOC101927765_LncRNA	ZNF235_mRNA	0.6435	5.62672e-09
LOC101927765_LncRNA	ZNF24_mRNA	0.672127	6.44509e-10
LOC101927765_LncRNA	ZNF248_mRNA	0.609311	5.66054e-08
LOC101927765_LncRNA	ZNF25_mRNA	0.662542	1.36659e-09
LOC101927765_LncRNA	ZNF253_mRNA	0.601286	9.3606e-08
LOC101927765_LncRNA	ZNF280B_mRNA	0.678334	3.9027e-10
LOC101927765_LncRNA	ZNF286A_mRNA	0.61444	4.07438e-08
LOC101927765_LncRNA	ZNF304_mRNA	0.618861	3.05423e-08
LOC101927765_LncRNA	ZNF329_mRNA	0.668184	8.80996e-10
LOC101927765_LncRNA	ZNF334_mRNA	0.601096	9.47116e-08
LOC101927765_LncRNA	ZNF33B_mRNA	0.68671	1.94479e-10
LOC101927765_LncRNA	ZNF345_mRNA	0.60763	6.29696e-08
LOC101927765_LncRNA	ZNF396_mRNA	0.646029	4.68942e-09
LOC101927765_LncRNA	ZNF416_mRNA	0.611907	4.79639e-08
LOC101927765_LncRNA	ZNF444_mRNA	0.660372	1.61403e-09
LOC101927765_LncRNA	ZNF451_mRNA	0.681468	3.01543e-10
LOC101927765_LncRNA	ZNF484_mRNA	0.714029	1.6913e-11
LOC101927765_LncRNA	ZNF491_mRNA	0.655169	2.39214e-09
LOC101927765_LncRNA	ZNF497_mRNA	0.656305	2.19667e-09
LOC101927765_LncRNA	ZNF502_mRNA	0.749984	4.25785e-13
LOC101927765_LncRNA	ZNF510_mRNA	0.619765	2.87788e-08
LOC101927765_LncRNA	ZNF540_mRNA	0.754479	2.57189e-13
LOC101927765_LncRNA	ZNF543_mRNA	0.758854	1.55799e-13
LOC101927765_LncRNA	ZNF550_mRNA	0.61451	4.05585e-08
LOC101927765_LncRNA	ZNF567_mRNA	0.645973	4.7084e-09
LOC101927765_LncRNA	ZNF568_mRNA	0.703184	4.60841e-11
LOC101927765_LncRNA	ZNF569_mRNA	0.657603	1.99184e-09
LOC101927765_LncRNA	ZNF582_mRNA	0.677019	4.34461e-10
LOC101927765_LncRNA	ZNF594_mRNA	0.811558	1.4056e-16
LOC101927765_LncRNA	ZNF595_mRNA	0.794303	1.74333e-15
LOC101927765_LncRNA	ZNF611_mRNA	0.607187	6.47543e-08
LOC101927765_LncRNA	ZNF614_mRNA	0.63382	1.11335e-08
LOC101927765_LncRNA	ZNF615_mRNA	0.698725	6.87014e-11
LOC101927765_LncRNA	ZNF654_mRNA	0.689332	1.55627e-10
LOC101927765_LncRNA	ZNF658_mRNA	0.603436	8.19143e-08
LOC101927765_LncRNA	ZNF696_mRNA	0.706402	3.43909e-11
LOC101927765_LncRNA	ZNF709_mRNA	0.64344	5.65108e-09
LOC101927765_LncRNA	ZNF711_mRNA	0.665039	1.12654e-09
LOC101927765_LncRNA	ZNF747_mRNA	0.609516	5.5875e-08
LOC101927765_LncRNA	ZNF75A_mRNA	0.771969	3.24805e-14
LOC101927765_LncRNA	ZNF789_mRNA	0.623743	2.21007e-08
LOC101927765_LncRNA	ZNF791_mRNA	0.665743	1.06654e-09
LOC101927765_LncRNA	ZNF827_mRNA	0.62352	2.24321e-08
LOC101927765_LncRNA	ZNF835_mRNA	0.617856	3.26218e-08
LOC101927765_LncRNA	ZNF837_mRNA	0.615669	3.76224e-08
LOC101927765_LncRNA	ZNF91_mRNA	0.674998	5.1181e-10
LOC101927765_LncRNA	ZRANB2_mRNA	0.737953	1.56008e-12
LOC101927765_LncRNA	ZSCAN18_mRNA	0.667699	9.15207e-10
LOC101927765_LncRNA	ZSCAN30_mRNA	0.603258	8.28304e-08
LOC101927765_LncRNA	ZSCAN9_mRNA	0.628493	1.60463e-08
LOC101927765_LncRNA	ZSWIM5_mRNA	0.755574	2.27097e-13
RP11.23N2.4_LncRNA	ARFGEF2_mRNA	0.653937	2.62293e-09
RP11.23N2.4_LncRNA	BICD1_mRNA	0.630845	1.36664e-08
RP11.23N2.4_LncRNA	C16orf52_mRNA	0.712496	1.95417e-11
RP11.23N2.4_LncRNA	COX7C_mRNA	0.605327	7.27896e-08
RP11.23N2.4_LncRNA	FAM214A_mRNA	0.667222	9.50059e-10
RP11.23N2.4_LncRNA	MTUS1_mRNA	0.615476	3.8098e-08
RP11.23N2.4_LncRNA	PCYOX1_mRNA	0.602298	8.79164e-08
RP11.23N2.4_LncRNA	PNPLA8_mRNA	0.663977	1.22328e-09
RP11.23N2.4_LncRNA	SLC30A1_mRNA	-0.635201	1.01157e-08
RP11.23N2.4_LncRNA	UBIAD1_mRNA	0.605968	6.99175e-08
RP11.23N2.4_LncRNA	USP31_mRNA	0.672342	6.33542e-10
RP11.23N2.4_LncRNA	ZDHHC16_mRNA	0.657718	1.97473e-09
RP11.23N2.4_LncRNA	ZNF774_mRNA	0.621856	2.50615e-08
