# Supplementary material for: A Novel Three-LncRNA Signature Predicting Tumor Recurrence in Nonfunctioning Pituitary Adenomas
Source: Front Genet. 2021 Oct 20;12:754503. doi: 10.3389/fgene.2021.754503 (PMC8564111; doi:10.3389/fgene.2021.754503)
Supplement: Supplementary file 4 [file Table3.XLS]

## Sheet: Sheet1
Table S3. LncRNAs significantly correlated with patients’ recurrence progression by Univariate Cox regression analysis in the training group with P < 0.05 (n = 33)
Genes	coefficient	P	HR	right	left
A2ML1-AS2_LncRNA	0.956143	0.0236768	2.60164	1.13632	5.95656
ABCA11P_LncRNA	2.95482	0.00775477	19.1982	2.18086	169.003
AC002117.1_LncRNA	3.16313	0.00600331	23.6446	2.47627	225.769
AC002429.5_LncRNA	1.02937	0.0453639	2.7993	1.02147	7.67135
AC003088.1_LncRNA	-0.948917	0.034956	0.38716	0.16028	0.935194
AC005253.4_LncRNA	-3.46874	0.0147561	0.0311563	0.00191703	0.506366
AC005281.1_LncRNA	0.97237	0.00283914	2.6442	1.39631	5.00736
AC005339.2_LncRNA	-1.77207	0.00915514	0.169981	0.0448368	0.644419
AC005363.11_LncRNA	1.10491	0.0348182	3.01896	1.08198	8.42356
AC005538.5_LncRNA	20.0525	0.0464781	5.11306e+08	1.36729	1.91205e+17
AC005546.2_LncRNA	-1.45335	0.0489972	0.233785	0.0550058	0.993633
AC005593.2_LncRNA	1.71059	0.0193082	5.53222	1.31986	23.1885
AC005606.15_LncRNA	1.46993	0.0164998	4.34893	1.30779	14.4619
AC005625.1_LncRNA	-1.38554	0.0408833	0.250188	0.066294	0.944191
AC006077.3_LncRNA	1.86857	0.0412774	6.47901	1.07676	38.9851
AC006116.19_LncRNA	-3.85527	0.0057855	0.0211678	0.00136948	0.327188
AC006126.3_LncRNA	0.71132	0.0416767	2.03668	1.02717	4.03832
AC006126.4_LncRNA	-2.48823	0.00659634	0.0830572	0.013795	0.500071
AC006369.3_LncRNA	25.743	0.00912338	1.51368e+11	597.131	3.83706e+19
AC006840.1_LncRNA	-1.21843	0.0310131	0.295693	0.097723	0.894713
AC006994.2_LncRNA	0.528836	0.0440969	1.69696	1.01407	2.8397
AC007040.1_LncRNA	2.76204	0.0217096	15.8321	1.49726	167.408
AC007191.4_LncRNA	-2.74606	0.00831656	0.0641804	0.00834929	0.49335
AC007193.10_LncRNA	0.359384	0.0485569	1.43245	1.00228	2.04724
AC007193.9_LncRNA	0.944673	0.0491743	2.57197	1.00342	6.59248
AC007278.3_LncRNA	2.1168	0.040693	8.30453	1.09379	63.0514
AC007367.1_LncRNA	2.37473	0.0191548	10.7481	1.47374	78.3866
AC007566.10_LncRNA	0.681854	0.0360261	1.97754	1.04545	3.74066
AC008067.2_LncRNA	-5.17787	0.0223489	0.00563999	6.6361e-05	0.47934
AC008268.1_LncRNA	1.7642	0.0441059	5.83688	1.04765	32.5196
AC008278.3_LncRNA	-1.50393	0.0277918	0.222254	0.0582129	0.848556
AC008592.5_LncRNA	-2.53208	0.0132482	0.0794937	0.0107205	0.589457
AC008691.1_LncRNA	0.761603	0.0162966	2.14171	1.15051	3.98683
AC008746.3_LncRNA	-1.78704	0.0264258	0.167455	0.0345679	0.811194
AC008992.1_LncRNA	-1.53414	0.013455	0.215641	0.0638793	0.727949
AC009892.7_LncRNA	-2.98403	0.0305916	0.0505885	0.00338373	0.756325
AC010731.2_LncRNA	0.908533	0.0189596	2.48068	1.16137	5.2987
AC010731.3_LncRNA	3.22835	0.0357996	25.238	1.23878	514.183
AC011288.2_LncRNA	1.0028	0.0177981	2.7259	1.18937	6.24744
AC011523.2_LncRNA	-1.34294	0.0268104	0.261076	0.0795274	0.857072
AC011747.6_LncRNA	0.994007	0.0370014	2.70204	1.06178	6.87622
AC012365.1_LncRNA	-0.560935	0.0479513	0.570675	0.327322	0.994954
AC012501.4_LncRNA	3.59808	0.0125933	36.5282	2.16336	616.776
AC012640.1_LncRNA	-2.08712	0.0126885	0.124043	0.0240315	0.640276
AC013402.3_LncRNA	2.76734	0.00419532	15.9162	2.39389	105.821
AC015720.1_LncRNA	1.42083	0.00413396	4.14056	1.56794	10.9342
AC015849.19_LncRNA	1.17765	0.0428621	3.24675	1.03858	10.1498
AC015977.6_LncRNA	6.019	0.0344731	411.168	1.55252	108894
AC016768.1_LncRNA	1.95322	0.00911946	7.05137	1.6243	30.6112
AC017053.1_LncRNA	-1.4356	0.0438664	0.237973	0.0589109	0.961305
AC017101.10_LncRNA	0.815963	0.00404162	2.26135	1.29651	3.9442
AC023347.1_LncRNA	-1.67644	0.0299432	0.187038	0.0411706	0.849718
AC025627.1_LncRNA	-0.709398	0.0243363	0.49194	0.265308	0.912166
AC025678.1_LncRNA	-1.30486	0.0375181	0.271211	0.0793122	0.927418
AC026166.1_LncRNA	-1.13672	0.032026	0.320869	0.113514	0.906998
AC055811.1_LncRNA	-1.05009	0.0427353	0.349906	0.126716	0.966213
AC067718.1_LncRNA	1.26559	0.0126862	3.5452	1.31047	9.5908
AC067969.2_LncRNA	-1.09171	0.0166888	0.335643	0.137288	0.820584
AC068134.6_LncRNA	1.12553	0.0036785	3.08184	1.44198	6.58658
AC068137.1_LncRNA	-0.676034	0.0289513	0.50863	0.277293	0.932963
AC068196.1_LncRNA	1.52158	0.0181394	4.57943	1.29614	16.1797
AC068831.3_LncRNA	-1.50424	0.0114339	0.222186	0.0692558	0.712817
AC074366.3_LncRNA	-1.44052	0.0156155	0.236803	0.0736611	0.761269
AC079804.1_LncRNA	22.8023	0.0286828	7.9965e+09	10.7488	5.94897e+18
AC079807.2_LncRNA	2.05866	0.0411139	7.83546	1.08662	56.5004
AC079896.1_LncRNA	0.564243	0.0389253	1.75812	1.02911	3.00354
AC079988.3_LncRNA	0.873509	0.0309658	2.3953	1.08327	5.29645
AC083843.1_LncRNA	1.85429	0.00427236	6.38718	1.79024	22.788
AC083843.4_LncRNA	1.89224	0.0267343	6.63424	1.24378	35.3865
AC084809.2_LncRNA	-0.85704	0.0332234	0.424417	0.19284	0.934088
AC091565.1_LncRNA	-3.30799	0.0142828	0.0365898	0.00259479	0.515961
AC091962.3_LncRNA	-6.40632	0.017455	0.00165109	8.38792e-06	0.325003
AC092684.1_LncRNA	24.5356	0.0153663	4.52539e+10	109.279	1.87403e+19
AC092755.4_LncRNA	2.55656	0.0471717	12.8914	1.03245	160.966
AC093732.1_LncRNA	1.12718	0.040334	3.08693	1.05092	9.06739
AC093843.1_LncRNA	23.1005	0.0462576	1.07752e+10	1.46714	7.91374e+19
AC096554.1_LncRNA	2.01699	0.0272656	7.51569	1.25399	45.0447
AC104699.1_LncRNA	1.96617	0.0241695	7.14327	1.2928	39.4696
AC104946.1_LncRNA	-0.752711	0.018255	0.471088	0.252152	0.88012
AC105252.1_LncRNA	2.6162	0.0371421	13.6837	1.16876	160.206
AC105461.1_LncRNA	1.75092	0.00926712	5.75988	1.54042	21.5371
AC105921.1_LncRNA	-0.882273	0.0151541	0.413841	0.203056	0.843437
AC108051.1_LncRNA	1.35361	0.0036394	3.87138	1.55463	9.64058
AC114498.1_LncRNA	-0.800073	0.0214496	0.449296	0.227213	0.88845
AC114730.5_LncRNA	-1.41264	0.0328139	0.2435	0.0665464	0.890991
AC114752.3_LncRNA	20.3225	0.0482446	6.69794e+08	1.16981	3.83502e+17
AC116165.1_LncRNA	-3.05721	0.0474749	0.0470185	0.00228731	0.966523
AC126755.2_LncRNA	-2.45637	0.0345838	0.0857457	0.00878579	0.836843
AC132825.1_LncRNA	-0.890626	0.00502284	0.410399	0.220289	0.764575
AC133680.1_LncRNA	0.398147	0.00963682	1.48906	1.10152	2.01296
AC147651.5_LncRNA	0.964968	0.0108518	2.6247	1.24924	5.51462
ACTG1P17_LncRNA	-1.34013	0.0120787	0.261812	0.091937	0.745571
ADAMTS7P1_LncRNA	-2.25612	0.0427142	0.104756	0.0118175	0.928608
ADARB2-AS1_LncRNA	-2.078	0.0156938	0.125181	0.0231958	0.675564
ADD3-AS1_LncRNA	-1.12027	0.0394939	0.326191	0.112291	0.94754
AF096876.1_LncRNA	0.984027	0.00914604	2.67521	1.27647	5.60666
AGPAT4-IT1_LncRNA	1.25133	0.0277181	3.49497	1.14702	10.6492
AK023948_LncRNA	1.64351	0.0273489	5.17332	1.20158	22.2734
AKR1C6P_LncRNA	-2.23144	0.0306964	0.107373	0.0141887	0.812551
AL009174.1_LncRNA	6.0314	0.0323054	416.298	1.66361	104173
AL022341.3_LncRNA	2.46944	0.0401688	11.8159	1.11714	124.976
AL023913.1_LncRNA	-2.54485	0.0497719	0.0784847	0.0061755	0.997467
AL121652.3_LncRNA	-0.572141	0.0119637	0.564316	0.361197	0.88166
AL132988.1_LncRNA	-0.784559	0.00554313	0.456321	0.262119	0.794406
AL133243.2_LncRNA	2.91653	0.0423819	18.477	1.10548	308.826
AL133243.3_LncRNA	1.56655	0.0357288	4.79009	1.11012	20.669
AL137008.1_LncRNA	-3.53422	0.0440007	0.0291816	0.000936403	0.909403
AL139396.1_LncRNA	-1.36079	0.020648	0.256458	0.081008	0.811901
AL162419.1_LncRNA	-1.05747	0.0444068	0.347333	0.123872	0.973904
AL592310.1_LncRNA	1.25122	0.0313697	3.49461	1.11833	10.9201
ANKRD19P_LncRNA	-0.429654	0.0370809	0.650734	0.434497	0.974587
ANKRD30BP3_LncRNA	1.86626	0.0329693	6.4641	1.16295	35.9298
AP000318.2_LncRNA	-1.69035	0.0311307	0.184455	0.0396594	0.857901
AP000431.1_LncRNA	1.59782	0.0102683	4.94226	1.45891	16.7427
AP000431.2_LncRNA	1.49338	0.0262417	4.45213	1.19301	16.6147
AP000577.2_LncRNA	1.39159	0.0251299	4.02124	1.18963	13.5927
AP000654.4_LncRNA	-1.00462	0.0189663	0.366183	0.158205	0.847571
AP000711.1_LncRNA	0.565472	0.0131953	1.76028	1.12558	2.75288
AP001059.5_LncRNA	0.785606	0.0384011	2.19374	1.04285	4.61473
AP001062.9_LncRNA	-1.29831	0.00158312	0.272994	0.121989	0.610921
AP001063.1_LncRNA	13.5266	0.0371766	749090	2.23441	2.51134e+11
AP001171.1_LncRNA	14.9749	0.00122333	3.18795e+06	364.176	2.79069e+10
AP001258.4_LncRNA	2.03526	0.0113683	7.65426	1.58296	37.0116
AP001625.6_LncRNA	0.796626	0.0245941	2.21804	1.10737	4.44272
AP001994.1_LncRNA	2.21078	0.0319952	9.1228	1.20951	68.8095
AP002856.7_LncRNA	-2.3246	0.0194313	0.0978227	0.0139255	0.687178
AP003900.6_LncRNA	0.502121	0.0101338	1.65222	1.12679	2.42267
AP006621.6_LncRNA	-1.25965	0.0451102	0.283755	0.0827574	0.972924
AP006621.8_LncRNA	1.26723	0.0140609	3.55101	1.29152	9.76342
ARHGAP26-IT1_LncRNA	1.39823	0.018568	4.04802	1.26376	12.9664
ARHGEF34P_LncRNA	-0.61229	0.0106966	0.542108	0.338764	0.86751
ATG10-IT1_LncRNA	1.12789	0.0159813	3.08913	1.23413	7.73236
ATP11A-AS1_LncRNA	-1.73502	0.0268296	0.176398	0.0379699	0.819494
ATP2B2-IT1_LncRNA	0.661661	0.0342572	1.93801	1.05031	3.57595
ATXN3_LncRNA	-0.643567	0.0413578	0.525415	0.283113	0.975089
AURKAPS1_LncRNA	1.63524	0.0265914	5.1307	1.20912	21.7714
BOLA3-AS1_LncRNA	-1.37584	0.0122437	0.252627	0.0860945	0.741284
BREA2_LncRNA	-1.71321	0.038446	0.180287	0.0356043	0.912905
C20orf197_LncRNA	2.49605	0.0286771	12.1345	1.29698	113.53
C5orf56_LncRNA	1.41216	0.0237651	4.10483	1.2068	13.9623
CASC8_LncRNA	1.64309	0.00378642	5.17113	1.70039	15.7262
CATIP-AS1_LncRNA	-6.06388	0.00377775	0.00232537	3.83945e-05	0.140837
CCDC26_LncRNA	-0.715034	0.0487979	0.489176	0.240197	0.996237
CCDC39-AS1_LncRNA	3.86515	0.0204454	47.7103	1.81686	1252.86
CCL3L1_LncRNA	-2.38252	0.0270121	0.0923173	0.0111735	0.76274
CCT6P1_LncRNA	4.57517	0.00366642	97.0449	4.43231	2124.79
CDC42-IT1_LncRNA	-2.00866	0.0271493	0.134168	0.0225825	0.797124
CES1P2_LncRNA	-1.05281	0.0238871	0.348957	0.139978	0.869931
CH17-140K24.2_LncRNA	-3.26901	0.0416616	0.0380441	0.00163753	0.883865
CH507-154B10.2_LncRNA	-0.49431	0.0485587	0.609992	0.373256	0.996877
CH507-24F1.1_LncRNA	-0.422116	0.0229902	0.655658	0.455663	0.943434
CH507-254M2.2_LncRNA	-0.433606	0.0226541	0.648167	0.446428	0.941072
chr22-38_28785274-29006793.1_LncRNA	-1.52752	0.0476908	0.217074	0.0478594	0.984577
CLK1_LncRNA	1.56996	0.0452317	4.80646	1.0339	22.3444
CLTB_LncRNA	-1.05057	0.0495382	0.34974	0.122578	0.997881
CMB9-52H4.1_LncRNA	-0.955373	0.0164604	0.384669	0.176215	0.839715
CPB2-AS1_LncRNA	2.25665	0.00546876	9.55108	1.9436	46.9353
CTA-204B4.2_LncRNA	1.02266	0.0474076	2.78057	1.01177	7.64167
CTA-363E19.2_LncRNA	3.07728	0.0114656	21.6993	1.99696	235.788
CTA-481E9.3_LncRNA	0.679197	0.0396461	1.97229	1.03269	3.76679
CTA-481E9.4_LncRNA	0.778278	0.0415961	2.17772	1.03007	4.604
CTA-747E2.10_LncRNA	-0.816716	0.0284508	0.44188	0.21282	0.917479
CTA-796E4.3_LncRNA	-1.33759	0.0101566	0.262478	0.094657	0.727836
CTA-992D9.8_LncRNA	-1.70385	0.00509586	0.181981	0.055236	0.599556
CTB-11I22.1_LncRNA	1.6612	0.018788	5.26564	1.31725	21.0492
CTB-134F13.1_LncRNA	0.977237	0.0108922	2.65711	1.2523	5.6378
CTB-152G17.6_LncRNA	1.10563	0.0425195	3.02112	1.03801	8.79298
CTB-162J7.1_LncRNA	3.82051	0.0330462	45.6275	1.36002	1530.77
CTB-184G21.3_LncRNA	-0.929906	0.0177733	0.394591	0.182898	0.851306
CTB-31O20.6_LncRNA	-1.86732	0.0284446	0.154538	0.0290815	0.821207
CTB-32P11.1_LncRNA	1.63049	0.017831	5.10638	1.32523	19.6759
CTB-59C6.3_LncRNA	-1.26297	0.0205434	0.282814	0.0971349	0.823427
CTB-61M7.1_LncRNA	3.76564	0.0319401	43.1913	1.38416	1347.74
CTB-73N10.1_LncRNA	0.992583	0.0387592	2.6982	1.05262	6.91635
CTC-205M6.1_LncRNA	1.49698	0.0174703	4.46815	1.30013	15.3557
CTC-228N24.2_LncRNA	-0.744561	0.0325694	0.474943	0.239949	0.940076
CTC-250I14.6_LncRNA	-1.81154	0.0418969	0.163402	0.0285333	0.935752
CTC-281M20.4_LncRNA	1.64563	0.0102724	5.18429	1.47539	18.2168
CTC-304I17.5_LncRNA	-0.9118	0.0334892	0.4018	0.173371	0.931205
CTC-313D10.1_LncRNA	2.08843	0.0226437	8.07223	1.34	48.6276
CTC-329D1.2_LncRNA	-1.41556	0.0351512	0.24279	0.0650516	0.906158
CTC-336P14.1_LncRNA	1.87457	0.0270292	6.51799	1.23727	34.337
CTC-338M12.4_LncRNA	2.40178	0.0151238	11.0429	1.59058	76.6666
CTC-366B18.2_LncRNA	1.48115	0.0462411	4.39799	1.02499	18.8707
CTC-400I9.2_LncRNA	1.89644	0.0410149	6.66213	1.08049	41.0775
CTC-439O9.3_LncRNA	21.5365	0.0194981	2.25508e+09	32.002	1.58909e+17
CTC-453G23.8_LncRNA	0.950461	0.0321642	2.5869	1.08429	6.17186
CTC-459F4.1_LncRNA	2.02272	0.0114241	7.55884	1.5768	36.2354
CTC-510F12.6_LncRNA	-1.28644	0.0343396	0.276254	0.0839129	0.909466
CTC-523E23.5_LncRNA	3.73068	0.0276303	41.7076	1.50804	1153.5
CTC-529G1.1_LncRNA	-1.38541	0.0245643	0.250221	0.0747796	0.837267
CTC-529L17.1_LncRNA	-1.42614	0.0347486	0.240235	0.0639238	0.902841
CTC-529P8.1_LncRNA	1.71324	0.0081285	5.54692	1.55975	19.7264
CTD-2001J20.1_LncRNA	-2.03061	0.0174313	0.131256	0.0246097	0.700052
CTD-2004A9.1_LncRNA	-7.24187	0.00501483	0.000715974	4.5513e-06	0.112631
CTD-2006H14.2_LncRNA	3.24757	0.0109625	25.7278	2.10739	314.093
CTD-2008P7.8_LncRNA	1.03512	0.0294921	2.81544	1.10864	7.14994
CTD-2012K14.3_LncRNA	1.93099	0.0383517	6.89632	1.10915	42.8789
CTD-2013M15.1_LncRNA	-4.70416	0.0339269	0.00905756	0.000117242	0.699747
CTD-2015H3.1_LncRNA	1.22084	0.0108081	3.39003	1.32586	8.66784
CTD-2017F17.1_LncRNA	-0.85246	0.0271525	0.426365	0.200146	0.908271
CTD-2021H9.2_LncRNA	1.71075	0.021416	5.5331	1.28824	23.7651
CTD-2024F21.1_LncRNA	0.794461	0.0443272	2.21325	1.02036	4.80072
CTD-2036A2.1_LncRNA	0.752207	0.0145082	2.12168	1.16077	3.87805
CTD-2046I8.1_LncRNA	1.62039	0.0146884	5.05505	1.37544	18.5784
CTD-2050E21.2_LncRNA	1.00486	0.0114907	2.73152	1.25308	5.95426
CTD-2072I24.1_LncRNA	1.29047	0.0314346	3.63448	1.12176	11.7756
CTD-2124B20.3_LncRNA	-0.863484	0.0204135	0.42169	0.203236	0.874957
CTD-2128A3.3_LncRNA	15.6922	0.0371244	6.53162e+06	2.55169	1.67192e+13
CTD-2132N18.2_LncRNA	-2.12303	0.01588	0.119668	0.0213133	0.671906
CTD-2139B15.5_LncRNA	-0.733769	0.0298051	0.480096	0.247659	0.930683
CTD-2145A24.5_LncRNA	3.89529	0.000328983	49.1703	5.8676	412.045
CTD-2154I11.2_LncRNA	1.32797	0.0315977	3.77339	1.1242	12.6654
CTD-2165H16.4_LncRNA	3.75649	0.00393895	42.7981	3.32912	550.199
CTD-2186M15.3_LncRNA	1.35806	0.0341347	3.88864	1.10696	13.6605
CTD-2194L12.2_LncRNA	1.21195	0.045432	3.36002	1.02494	11.015
CTD-2201I18.1_LncRNA	-2.06111	0.0379441	0.127313	0.0181783	0.891637
CTD-2210P15.3_LncRNA	1.84918	0.0365436	6.35461	1.1227	35.9678
CTD-2227I18.1_LncRNA	1.34719	0.0219461	3.84661	1.21508	12.1773
CTD-2228K2.7_LncRNA	-2.25156	0.0170143	0.105235	0.0165599	0.668754
CTD-2231E14.4_LncRNA	0.755484	0.00258945	2.12864	1.30211	3.47982
CTD-2252P21.1_LncRNA	0.848652	0.0145607	2.3365	1.18274	4.61574
CTD-2256P15.1_LncRNA	1.97032	0.0428274	7.17296	1.06572	48.2788
CTD-2267D19.3_LncRNA	1.10324	0.0433677	3.01392	1.03342	8.78998
CTD-2287O16.5_LncRNA	3.09107	0.00673407	22.0005	2.352	205.791
CTD-2296D1.3_LncRNA	2.12897	0.0116296	8.40621	1.60838	43.9351
CTD-2297D10.2_LncRNA	0.651661	0.045293	1.91873	1.01375	3.63156
CTD-2306A12.1_LncRNA	-1.50979	0.0336278	0.220956	0.0548778	0.889645
CTD-2307P3.1_LncRNA	0.710715	0.048523	2.03545	1.00462	4.12399
CTD-2313J17.7_LncRNA	0.712488	0.0419915	2.03906	1.02614	4.05186
CTD-2316B1.1_LncRNA	1.96873	0.0345225	7.16157	1.15417	44.4374
CTD-2325P2.3_LncRNA	-1.32533	0.0449912	0.265715	0.0727253	0.970834
CTD-2336O2.1_LncRNA	-0.902811	0.0123471	0.405429	0.199884	0.822338
CTD-2378E21.1_LncRNA	-1.61833	0.0324816	0.198229	0.044977	0.873661
CTD-2380F24.1_LncRNA	2.19701	0.0012885	8.99811	2.36107	34.2921
CTD-2509G16.5_LncRNA	1.71403	0.0157328	5.55128	1.38125	22.3107
CTD-2514K5.4_LncRNA	0.833152	0.00457708	2.30056	1.29335	4.09215
CTD-2515A14.1_LncRNA	-0.944989	0.0300287	0.388684	0.165526	0.912695
CTD-2515H24.2_LncRNA	0.441922	0.0187046	1.55569	1.07633	2.24854
CTD-2517M22.16_LncRNA	-1.58911	0.0413838	0.204108	0.0443289	0.939794
CTD-2517M22.17_LncRNA	-2.20255	0.020856	0.110521	0.0170626	0.715894
CTD-2530H12.7_LncRNA	0.807604	0.0206212	2.24253	1.1318	4.44329
CTD-2530N21.4_LncRNA	1.22197	0.00159113	3.39385	1.58956	7.24617
CTD-2534J5.1_LncRNA	1.03589	0.0392058	2.81761	1.05261	7.54217
CTD-2537I9.18_LncRNA	0.664977	0.0338804	1.94445	1.05193	3.59421
CTD-2545M3.2_LncRNA	2.32839	0.0362286	10.2614	1.16114	90.6832
CTD-2555O16.2_LncRNA	-1.32025	0.0219239	0.267068	0.0863458	0.826046
CTD-2561B21.3_LncRNA	-1.7515	0.0376388	0.173514	0.0332767	0.904748
CTD-2568P8.1_LncRNA	0.508329	0.00744762	1.66251	1.14572	2.4124
CTD-2574D22.4_LncRNA	1.83272	0.0458165	6.25087	1.03465	37.765
CTD-2587M2.1_LncRNA	0.611011	0.0384924	1.84229	1.03289	3.28597
CTD-2589H19.6_LncRNA	1.12926	0.0398379	3.09338	1.05385	9.08008
CTD-2620I22.7_LncRNA	1.91106	0.0355922	6.76025	1.13741	40.1797
CTD-2621I17.8_LncRNA	1.50537	0.00880648	4.50583	1.46084	13.8978
CTD-2622I13.3_LncRNA	-1.75156	0.0427795	0.173503	0.031868	0.944621
CTD-2623N2.5_LncRNA	2.59402	0.0118832	13.3834	1.77349	100.997
CTD-2649C14.3_LncRNA	-2.55933	0.047306	0.0773567	0.00616897	0.970025
CTD-3037G24.5_LncRNA	0.873109	0.0403147	2.39434	1.03931	5.51606
CTD-3051D23.4_LncRNA	-0.890363	0.00391258	0.410507	0.2242	0.751632
CTD-3094K11.1_LncRNA	-3.52714	0.0174892	0.0293888	0.00160222	0.539066
CTD-3118D7.1_LncRNA	-0.916063	0.00617933	0.400091	0.207673	0.770792
CTD-3194G12.1_LncRNA	0.616115	0.0249557	1.85172	1.08061	3.17308
CTD-3216D2.5_LncRNA	1.77161	0.00672634	5.88033	1.63292	21.1758
CTD-3222D19.11_LncRNA	1.5141	0.0222167	4.54533	1.24149	16.6414
CTD-3222D19.8_LncRNA	2.35974	0.0173554	10.5882	1.51546	73.9771
CTD-3224K15.2_LncRNA	-1.3767	0.00111465	0.252411	0.110314	0.577544
CTD-3252C9.2_LncRNA	-2.31641	0.000805553	0.0986269	0.0254433	0.382312
CYP1B1-AS1_LncRNA	-2.06164	0.0462849	0.127245	0.0167506	0.966614
CYP4A22-AS1_LncRNA	-1.24421	0.00852484	0.288169	0.114036	0.728204
CYP4F26P_LncRNA	-0.469963	0.0361279	0.625025	0.402712	0.970063
CYP4F35P_LncRNA	-1.27457	0.00967527	0.27955	0.106445	0.734171
CYP51A1-AS1_LncRNA	2.06069	0.0311116	7.85137	1.2057	51.1273
D21S2088E_LncRNA	4.24779	0.0170279	69.9508	2.13533	2291.5
DGUOK-AS1_LncRNA	1.35164	0.0183957	3.86375	1.25602	11.8856
DHRS4-AS1_LncRNA	-3.03529	0.00707065	0.0480607	0.00527929	0.437527
DKC1_LncRNA	2.95378	0.022522	19.1784	1.51622	242.583
DKFZp434L192_LncRNA	1.50799	0.0302345	4.51763	1.15497	17.6705
DLEU2_3_LncRNA	2.00932	0.00826103	7.45825	1.67911	33.128
DLX6-AS1_LncRNA	-2.28345	0.0152781	0.101932	0.0161077	0.645043
DOCK4-AS1_LncRNA	1.18939	0.00986845	3.28508	1.33107	8.10758
DSCR8_LncRNA	0.306492	0.0390754	1.35865	1.01548	1.81779
EBLN3_LncRNA	1.41314	0.0462773	4.10883	1.0236	16.4933
EHMT1-IT1_LncRNA	1.82061	0.0290155	6.1756	1.20468	31.6581
EIF2B5-IT1_LncRNA	-3.00818	0.0165701	0.0493813	0.00421624	0.578361
ELK2AP_LncRNA	-2.83067	0.0252166	0.0589736	0.00494395	0.703463
ELMO1-AS1_LncRNA	-2.0639	0.0387853	0.126957	0.017927	0.899099
EPC1_LncRNA	1.20125	0.041808	3.32428	1.04554	10.5695
ESPNP_LncRNA	-0.772648	0.00784168	0.461789	0.261267	0.816209
FAM133CP_LncRNA	2.25302	0.000660839	9.5164	2.60199	34.8049
FAM153C_LncRNA	0.912016	0.0144563	2.48934	1.19858	5.1701
FAM157A_LncRNA	-0.602065	0.0415119	0.54768	0.306981	0.977105
FAM201A_LncRNA	-0.538331	0.0211736	0.583722	0.369316	0.922601
FAM27E2_LncRNA	1.80466	0.0353466	6.0779	1.13183	32.6382
FAM86DP_LncRNA	1.49027	0.0142356	4.43831	1.34809	14.6122
FAM86FP_LncRNA	1.51938	0.00735582	4.56938	1.50431	13.8796
FAS-AS1_LncRNA	-4.30439	0.0120017	0.0135091	0.000470026	0.388269
FBXW4P1_LncRNA	2.97065	0.0178914	19.5045	1.66818	228.049
FEZF1-AS1_LncRNA	-2.15109	0.0151004	0.116357	0.0205247	0.659641
FILIP1_LncRNA	1.22871	0.00220148	3.41682	1.55601	7.50297
FLJ32255_LncRNA	-1.71993	0.0361514	0.179078	0.0358349	0.894912
FLJ37201_LncRNA	1.22831	0.0499075	3.41546	1.0005	11.6596
FLJ41941_LncRNA	0.759087	0.0417725	2.13633	1.02867	4.43667
FRMD6-AS2_LncRNA	2.03439	0.0144472	7.64761	1.49812	39.0395
FRMD8P1_LncRNA	2.421	0.0410336	11.2571	1.10364	114.821
FUBP1_LncRNA	2.79816	0.0424982	16.4144	1.09931	245.091
GAS5-AS1_LncRNA	1.67866	0.0318561	5.35837	1.15682	24.8199
GATA2-AS1_LncRNA	-1.07416	0.00418328	0.341586	0.163777	0.712438
GGT3P_LncRNA	-1.38752	0.0312614	0.249693	0.0706359	0.882645
GHET1_LncRNA	3.07013	0.00625402	21.5448	2.38531	194.599
GMPR2_LncRNA	-1.72406	0.0410268	0.17834	0.0341209	0.93213
GRIK1-AS2_LncRNA	0.555212	0.0362563	1.74231	1.03619	2.92963
GS1-278J22.1_LncRNA	-2.76964	0.0227214	0.0626848	0.00578487	0.679251
GXYLT1P3_LncRNA	1.30736	0.00551085	3.6964	1.46839	9.30506
HIGD2B_LncRNA	3.40738	0.0123096	30.186	2.09467	435.007
HILS1_LncRNA	1.20946	0.0373053	3.35168	1.0737	10.4626
HNRNPA1P10_LncRNA	5.39364	0.00874424	220.002	3.90279	12401.6
HNRNPKP3_LncRNA	3.22887	0.0264365	25.2511	1.45918	436.97
HP09025_LncRNA	0.475188	0.0293763	1.60832	1.0488	2.46632
HPN-AS1_LncRNA	-1.46107	0.0157518	0.231989	0.0708617	0.759491
IBA57-AS1_LncRNA	1.97819	0.0181523	7.22964	1.40081	37.3124
JHDM1D-AS1_LncRNA	-0.805175	0.011837	0.44701	0.238791	0.836788
KB-1299A7.2_LncRNA	-0.736123	0.0475341	0.478967	0.231253	0.992028
KB-1410C5.3_LncRNA	0.730888	0.0103665	2.07692	1.18773	3.6318
KB-1958F4.1_LncRNA	2.91824	0.00570729	18.5088	2.33733	146.566
KB-1980E6.3_LncRNA	1.29323	0.0200955	3.64453	1.22487	10.8441
KCNH1-IT1_LncRNA	0.497453	0.0379111	1.64453	1.02815	2.63042
KCNMB3_LncRNA	0.521965	0.0361528	1.68534	1.03427	2.74625
KCNQ1OT1_LncRNA	1.45121	0.0297457	4.26827	1.15321	15.7978
KIAA0087_LncRNA	-0.452473	0.0229596	0.636053	0.430657	0.939409
KLF3-AS1_LncRNA	1.55895	0.00613247	4.75382	1.55902	14.4955
LA16c-381G6.1_LncRNA	1.82581	0.0468677	6.20783	1.02561	37.5747
LA16c-444G7.1_LncRNA	1.15658	0.0105479	3.17905	1.31018	7.7137
LARS2-AS1_LncRNA	1.70683	0.0473103	5.51144	1.02047	29.7667
LCMT1-AS1_LncRNA	2.85269	0.00143684	17.3343	2.99937	100.18
LHFPL3-AS2_LncRNA	-1.15008	0.0280645	0.316613	0.113454	0.883561
LHX4-AS1_LncRNA	2.7988	0.029167	16.4249	1.3283	203.099
LINC00029_LncRNA	2.37846	0.0180456	10.7883	1.50242	77.467
LINC00184_LncRNA	2.72986	0.00645267	15.3308	2.15022	109.307
LINC00207_LncRNA	1.53025	0.0350646	4.61935	1.11316	19.1693
LINC00280_LncRNA	1.26719	0.0397908	3.55085	1.06092	11.8845
LINC00348_LncRNA	0.756602	0.0306159	2.13102	1.07327	4.23122
LINC00367_LncRNA	-2.4642	0.00680925	0.0850765	0.0142783	0.506924
LINC00374_LncRNA	26.1285	0.0170215	2.22577e+11	106.443	4.65416e+20
LINC00408_LncRNA	-1.55957	0.0151257	0.210225	0.0597364	0.739829
LINC00442_LncRNA	2.47605	0.0430353	11.8941	1.08068	130.909
LINC00443_LncRNA	-1.11016	0.0197022	0.329506	0.12961	0.837698
LINC00444_LncRNA	-1.59906	0.036929	0.202087	0.0449994	0.907548
LINC00520_LncRNA	-1.76198	0.0357589	0.171705	0.0331495	0.889383
LINC00534_LncRNA	1.51337	0.0399129	4.542	1.07223	19.2401
LINC00609_LncRNA	1.868	0.00430369	6.47531	1.79609	23.3449
LINC00616_LncRNA	0.72654	0.0114698	2.06791	1.17735	3.63212
LINC00619_LncRNA	0.688406	0.0138343	1.99054	1.15059	3.44368
LINC00622_LncRNA	1.11522	0.0413961	3.05025	1.04447	8.90786
LINC00626_LncRNA	-0.714283	0.00429992	0.489543	0.299814	0.799336
LINC00657_LncRNA	2.03586	0.0495538	7.65887	1.00398	58.4258
LINC00662_LncRNA	2.00986	0.01493	7.46228	1.47917	37.6465
LINC00663_LncRNA	2.86249	0.0182489	17.5051	1.62538	188.527
LINC00671_LncRNA	3.07372	0.0229075	21.6221	1.53052	305.462
LINC00682_LncRNA	1.03335	0.0470825	2.81046	1.01341	7.7942
LINC00692_LncRNA	19.6528	0.044424	3.42865e+08	1.63211	7.20272e+16
LINC00856_LncRNA	-3.62991	0.0111823	0.0265185	0.00160559	0.437988
LINC00864_LncRNA	1.00403	0.0131055	2.72925	1.23469	6.03292
LINC00865_LncRNA	1.52338	0.00470847	4.58768	1.59515	13.1943
LINC00888_LncRNA	2.02574	0.0169397	7.58172	1.4378	39.9795
LINC00901_LncRNA	-2.77293	0.0432338	0.062479	0.00424712	0.919122
LINC00954_LncRNA	-1.43522	0.0308797	0.238063	0.0646764	0.876269
LINC01007_LncRNA	-2.00008	0.0266046	0.135325	0.0230971	0.792866
LINC01087_LncRNA	21.595	0.043073	2.39103e+09	1.95994	2.91695e+18
LINC01106_LncRNA	-1.84156	0.0109522	0.158569	0.0383797	0.655146
LINC01123_LncRNA	-3.03314	0.0184555	0.0481641	0.00386403	0.600354
LINC01134_LncRNA	2.7104	0.0415508	15.0352	1.10935	203.776
LINC01166_LncRNA	-0.426817	0.0246688	0.652583	0.449694	0.947008
LINC01187_LncRNA	22.1794	0.0106204	4.28936e+09	175.043	1.05109e+17
LINC01217_LncRNA	-1.28164	0.0177329	0.277581	0.0962282	0.800714
LINC01239_LncRNA	0.937988	0.0453369	2.55484	1.01966	6.40132
LINC01247_LncRNA	3.55267	0.0301672	34.9065	1.40599	866.624
LINC01285_LncRNA	-0.667397	0.0457636	0.513042	0.26654	0.987515
LINC01332_LncRNA	4.09924	0.0215885	60.2947	1.82629	1990.63
LINC01335_LncRNA	1.12482	0.00683308	3.07967	1.36311	6.95787
LINC01350_LncRNA	3.79053	0.0369977	44.2799	1.25692	1559.93
LINC01400_LncRNA	0.93418	0.00405852	2.54513	1.34583	4.81314
LINC01460_LncRNA	1.10456	0.0146231	3.01789	1.24344	7.32457
LINC01461_LncRNA	1.84748	0.0319924	6.34383	1.17232	34.3288
LINC01517_LncRNA	-1.149	0.0386668	0.316953	0.106658	0.941882
LINC01526_LncRNA	-2.60443	0.0241022	0.0739455	0.00769179	0.71088
LINC01545_LncRNA	-0.821858	0.0419871	0.439614	0.199102	0.970661
LINC01583_LncRNA	1.43749	0.00486249	4.2101	1.54803	11.45
LIPE-AS1_LncRNA	1.63746	0.0255379	5.14212	1.2218	21.6413
LL09NC01-254D11.1_LncRNA	1.13726	0.0322766	3.1182	1.10092	8.83187
LL0XNC01-237H1.2_LncRNA	-3.10123	0.0497271	0.044994	0.00203197	0.996308
LLNLF-173C4.1_LncRNA	1.21081	0.041173	3.35621	1.04972	10.7307
LOC100128554_LncRNA	0.759888	0.0132627	2.13804	1.17178	3.90106
LOC100129148_LncRNA	1.60282	0.0196581	4.96701	1.29198	19.0957
LOC100129434_LncRNA	1.00222	0.00366859	2.72431	1.38557	5.35654
LOC100130298_LncRNA	-1.89187	0.0437623	0.150789	0.0239729	0.948461
LOC100130744_LncRNA	2.05012	0.0226132	7.7688	1.33335	45.2651
LOC100131257_LncRNA	-3.18337	0.0137784	0.0414456	0.0032909	0.521966
LOC100131315_LncRNA	-1.73277	0.0491599	0.176793	0.0314558	0.993644
LOC100131626_LncRNA	0.996968	0.0102018	2.71005	1.26659	5.79855
LOC100132057_LncRNA	1.30081	0.0150116	3.67226	1.28727	10.4761
LOC100132356_LncRNA	1.38379	0.018043	3.98998	1.26727	12.5624
LOC100240728_LncRNA	-1.94019	0.0200859	0.143677	0.0279891	0.737539
LOC100240735_LncRNA	0.452508	0.0373305	1.57225	1.02691	2.4072
LOC100270746_LncRNA	2.18947	0.0191377	8.93048	1.43019	55.7641
LOC100287010_LncRNA	0.690049	0.0471178	1.99381	1.00882	3.94052
LOC100289230_LncRNA	4.14703	0.000711834	63.2457	5.73062	698.007
LOC100505625_LncRNA	0.842969	0.0307273	2.32325	1.08142	4.99113
LOC100506314_LncRNA	-0.899357	0.0244219	0.406831	0.185884	0.890404
LOC100506682_LncRNA	-1.74995	0.0470118	0.173783	0.0309066	0.977155
LOC100506725_LncRNA	-2.09822	0.00839476	0.122674	0.025772	0.583928
LOC100507387_LncRNA	0.931714	0.0250847	2.53886	1.12357	5.73687
LOC100507577_LncRNA	2.10499	0.0056771	8.20704	1.84659	36.4755
LOC100996385_LncRNA	0.73755	0.00111133	2.09081	1.34208	3.25724
LOC101060498_LncRNA	1.04714	0.0205166	2.8495	1.175	6.91035
LOC101241902_LncRNA	1.68684	0.0203791	5.4024	1.29867	22.4736
LOC101409256_LncRNA	2.91299	0.0361098	18.4117	1.20763	280.709
LOC101927069_LncRNA	1.41276	0.0439919	4.10728	1.03875	16.2404
LOC101927082_LncRNA	-1.83016	0.0189138	0.160388	0.034792	0.739373
LOC101927159_LncRNA	-1.94377	0.0178714	0.143163	0.0286552	0.715251
LOC101927181_LncRNA	4.13422	0.0022818	62.4408	4.3854	889.054
LOC101927267_LncRNA	-3.00377	0.0259803	0.0495996	0.00352473	0.697961
LOC101927406_LncRNA	0.381946	0.0154534	1.46513	1.07552	1.99588
LOC101927637_LncRNA	23.6715	0.040022	1.90731e+10	2.94018	1.23729e+20
LOC101927691_LncRNA	-0.940934	0.0240452	0.390263	0.172346	0.883717
LOC101927765_LncRNA	3.40566	0.00124224	30.1343	3.81319	238.14
LOC101927881_LncRNA	-1.15435	0.005949	0.315261	0.138497	0.717629
LOC101927948_LncRNA	-1.70179	0.010103	0.182357	0.0498628	0.666908
LOC101928140_LncRNA	1.60975	0.0191488	5.00155	1.30076	19.2315
LOC101928150_LncRNA	-1.35075	0.013363	0.259046	0.0888442	0.755309
LOC101928227_LncRNA	-0.746273	0.0337032	0.47413	0.238106	0.944116
LOC101928279_LncRNA	-0.831643	0.0338619	0.435333	0.20192	0.938568
LOC101928280_LncRNA	-0.83963	0.00795207	0.43187	0.232313	0.802847
LOC101928324_LncRNA	2.04763	0.0079012	7.74951	1.71045	35.1106
LOC101928417_LncRNA	0.811032	0.00462027	2.25023	1.28378	3.94423
LOC101928476_LncRNA	-3.7037	0.0085012	0.0246322	0.00156126	0.388625
LOC101928505_LncRNA	-1.23318	0.0322483	0.291364	0.0942391	0.900827
LOC101928540_LncRNA	0.867843	0.0142299	2.38177	1.19003	4.76695
LOC101928551_LncRNA	-0.991441	0.023371	0.371042	0.157476	0.874243
LOC101928580_LncRNA	1.92582	0.0428822	6.86075	1.06366	44.2527
LOC101928791_LncRNA	-1.05064	0.0369692	0.349715	0.130322	0.938447
LOC101928855_LncRNA	1.10321	0.0120557	3.01381	1.2737	7.13123
LOC101929076_LncRNA	0.35145	0.031968	1.42113	1.03075	1.95935
LOC101929099_LncRNA	-0.628423	0.0411076	0.533433	0.291864	0.974942
LOC101929140_LncRNA	1.42896	0.0294962	4.17437	1.15297	15.1135
LOC101929234_LncRNA	-2.00579	0.0412351	0.134554	0.0196086	0.923313
LOC101929378_LncRNA	-0.58035	0.0366721	0.559702	0.324734	0.964688
LOC101929524_LncRNA	-2.11021	0.016268	0.121212	0.0216775	0.677771
LOC101929570_LncRNA	0.78482	0.0323675	2.19201	1.0682	4.49815
LOC101929577_LncRNA	2.34204	0.0136207	10.4024	1.6184	66.8624
LOC101929715_LncRNA	1.15479	0.0273824	3.17337	1.13747	8.85321
LOC102467222_LncRNA	19.7457	0.0499543	3.76237e+08	1.00394	1.40998e+17
LOC102724312_LncRNA	-2.64528	0.0158778	0.0709854	0.00827047	0.609267
LOC102724596_LncRNA	2.08747	0.0244541	8.06448	1.30868	49.6958
LOC102724776_LncRNA	1.36679	0.00561666	3.92275	1.49103	10.3203
LOC102724804_LncRNA	-2.20833	0.0339252	0.109884	0.014278	0.845669
LOC102724913_LncRNA	2.01544	0.0121614	7.50402	1.55278	36.2643
LOC153910_LncRNA	3.25943	0.00177492	26.0347	3.37195	201.013
LOC158960_LncRNA	-3.02344	0.00855822	0.0486337	0.00510631	0.463199
LOC1720_LncRNA	-6.91373	0.0276639	0.00099404	2.11284e-06	0.467672
LOC284294_LncRNA	32.5143	0.00464318	132062098072496	22077.9	7.89947e+23
LOC389247_LncRNA	1.33027	0.0274413	3.78208	1.15943	12.3372
LOC441025_LncRNA	0.725512	0.0382262	2.06579	1.04015	4.10274
LOC553103_LncRNA	2.01281	0.0108679	7.48429	1.59021	35.2247
LOC642846_LncRNA	1.37101	0.0442344	3.93932	1.036	14.979
LOC644189_LncRNA	-1.42886	0.026259	0.239583	0.0679484	0.844757
LOC646268_LncRNA	-5.0649	0.0388598	0.00631453	5.16705e-05	0.771682
LOC646626_LncRNA	1.65026	0.0487228	5.20832	1.00929	26.8769
LOC93622_LncRNA	1.3256	0.0024653	3.76444	1.59591	8.87958
LRRC37A11P_LncRNA	0.80292	0.0435788	2.23205	1.02341	4.86809
LYPLAL1-AS1_LncRNA	-0.883106	0.0312038	0.413497	0.185169	0.923371
MGC72080_LncRNA	3.63316	0.0377411	37.8323	1.22851	1165.05
MIEF1_LncRNA	-3.38896	0.0168767	0.0337437	0.00209362	0.543861
MIR100HG_LncRNA	-0.907261	0.0467199	0.403628	0.165075	0.986918
MIR1178_LncRNA	-1.85448	0.0491852	0.156534	0.0246655	0.993405
MIR1227_LncRNA	-2.85279	0.0453176	0.0576829	0.00353121	0.94226
MIR124-2HG_LncRNA	-2.52172	0.017835	0.0803215	0.00997165	0.646988
MIR1247_LncRNA	-1.97193	0.0380368	0.139187	0.0216006	0.896878
MIR1264_LncRNA	-1.61758	0.0386205	0.198379	0.0428311	0.918825
MIR1301_LncRNA	-1.49934	0.0158894	0.223278	0.066009	0.755245
MIR130B_LncRNA	0.88425	0.0204889	2.42117	1.14608	5.11489
MIR135A2_LncRNA	1.43242	0.00758821	4.18882	1.46356	11.9887
MIR141_LncRNA	-0.824953	0.00942675	0.438256	0.2351	0.816963
MIR143HG_LncRNA	-1.15134	0.0271768	0.316214	0.113848	0.878285
MIR148A_LncRNA	1.46679	0.0177125	4.3353	1.28992	14.5706
MIR17_LncRNA	21	0.0168996	1.31882e+09	43.4023	4.00734e+16
MIR18A_LncRNA	-1.41285	0.0437467	0.243448	0.061662	0.961156
MIR1913_LncRNA	-3.8656	0.0145731	0.0209504	0.000942375	0.46576
MIR195_LncRNA	1.55697	0.0391669	4.74441	1.08042	20.8339
MIR19A_LncRNA	0.961132	0.0220578	2.61466	1.14831	5.95346
MIR200C_LncRNA	-1.2625	0.0148655	0.282945	0.102444	0.781482
MIR211_LncRNA	2.15209	0.02167	8.60278	1.37033	54.0071
MIR2115_LncRNA	4.49009	0.0194943	89.1294	2.05998	3856.37
MIR222HG_LncRNA	-1.37186	0.0408997	0.253635	0.0680873	0.944828
MIR302C_LncRNA	1.95917	0.00646828	7.09347	1.73156	29.0589
MIR30D_LncRNA	1.01504	0.024752	2.75947	1.13766	6.6933
MIR3117_LncRNA	2.25142	0.00172884	9.50119	2.32349	38.8522
MIR3118-3_LncRNA	28.9743	0.0103383	3.83144e+12	923.791	1.5891e+22
MIR3123_LncRNA	1.25154	0.00247523	3.49572	1.55426	7.86226
MIR3124_LncRNA	-0.969364	0.0434999	0.379324	0.148015	0.972109
MIR3130-2_LncRNA	22.8994	0.0478292	8.81222e+09	1.24474	6.23865e+19
MIR3145_LncRNA	1.46538	0.0197535	4.32919	1.2627	14.8427
MIR3148_LncRNA	24.1087	0.0227094	2.95312e+10	29.0345	3.00365e+19
MIR3156-2_LncRNA	-3.83461	0.0444603	0.0216097	0.00051349	0.909423
MIR3160-1_LncRNA	19.5615	0.0324394	3.12941e+08	5.13936	1.90553e+16
MIR3190_LncRNA	-2.84457	0.0252268	0.0581595	0.00481588	0.70237
MIR3621_LncRNA	-1.80593	0.011861	0.164321	0.0402512	0.67082
MIR3622A_LncRNA	-3.42573	0.0136825	0.0325255	0.00213553	0.495386
MIR3622B_LncRNA	2.30253	0.0313521	9.99947	1.22879	81.3723
MIR3662_LncRNA	1.63005	0.027229	5.10412	1.20112	21.6897
MIR371B_LncRNA	-1.78407	0.0297114	0.167954	0.0336229	0.838966
MIR374A_LncRNA	1.39112	0.0492453	4.01934	1.00461	16.081
MIR378C_LncRNA	0.784081	0.00973674	2.19039	1.20876	3.96921
MIR3913-2_LncRNA	1.57189	0.00850186	4.81576	1.49349	15.5284
MIR3975_LncRNA	0.991838	0.0145283	2.69619	1.21703	5.97309
MIR411_LncRNA	-0.576894	0.0446245	0.56164	0.319839	0.986245
MIR4272_LncRNA	24.4825	0.0288513	4.2916e+10	12.5113	1.4721e+20
MIR4305_LncRNA	0.561276	0.0113535	1.75291	1.13512	2.70692
MIR4308_LncRNA	-0.640884	0.0481032	0.526826	0.279034	0.994667
MIR4324_LncRNA	-2.80108	0.0492679	0.0607445	0.00372317	0.991063
MIR4418_LncRNA	1.20181	0.0477183	3.32614	1.01216	10.9304
MIR4424_LncRNA	0.522993	0.046752	1.68707	1.00754	2.82489
MIR4451_LncRNA	1.50201	0.0110499	4.49072	1.40989	14.3037
MIR4484_LncRNA	-0.763023	0.0313064	0.466255	0.232798	0.933829
MIR4487_LncRNA	1.89772	0.0186401	6.6707	1.37267	32.4173
MIR4495_LncRNA	0.878649	0.0157547	2.40765	1.17989	4.91296
MIR449A_LncRNA	0.660993	0.0379189	1.93671	1.03755	3.61511
MIR4534_LncRNA	-3.16216	0.00726377	0.0423341	0.00420759	0.42594
MIR4658_LncRNA	-0.797036	0.0461796	0.450663	0.205859	0.986585
MIR4695_LncRNA	-2.56173	0.0243019	0.0771708	0.00830459	0.717113
MIR4719_LncRNA	1.76284	0.0123015	5.82897	1.46618	23.1737
MIR4733_LncRNA	15.3948	0.0489101	4.85155e+06	1.07634	21868189797751
MIR4738_LncRNA	0.690676	0.0330775	1.99506	1.05704	3.76548
MIR4742_LncRNA	-1.1343	0.022633	0.321646	0.12129	0.852966
MIR4749_LncRNA	-2.40793	0.0238172	0.0900011	0.0111521	0.726341
MIR4760_LncRNA	2.88865	0.03494	17.969	1.22654	263.25
MIR4767_LncRNA	-1.30586	0.0108613	0.270939	0.0991923	0.740057
MIR4774_LncRNA	0.748609	0.0290153	2.11406	1.07958	4.1398
MIR4796_LncRNA	1.10337	0.00297485	3.0143	1.45545	6.24275
MIR501_LncRNA	2.06934	0.00601756	7.9196	1.80902	34.6707
MIR5087_LncRNA	0.758281	0.0392543	2.1346	1.03806	4.38948
MIR509-2_LncRNA	2.51959	0.0319482	12.4235	1.24286	124.184
MIR5091_LncRNA	7.42048	3.41856e-05	1669.83	49.9259	55849.2
MIR511_LncRNA	3.39491	0.00601827	29.8119	2.64448	336.077
MIR514A3_LncRNA	20.2786	0.0115748	6.41041e+08	93.4034	4.39956e+15
MIR5195_LncRNA	1.70222	0.0113699	5.48612	1.46831	20.4981
MIR519B_LncRNA	16.3274	0.0243325	1.23282e+07	8.30028	1.83108e+13
MIR532_LncRNA	-1.84117	0.0320635	0.158631	0.0294635	0.85407
MIR5581_LncRNA	-1.61262	0.0405906	0.199365	0.0425893	0.933247
MIR5690_LncRNA	0.324759	0.0144669	1.3837	1.0666	1.79507
MIR5697_LncRNA	1.03844	0.0205547	2.8248	1.17312	6.80198
MIR5700_LncRNA	0.811797	0.0321764	2.25195	1.0715	4.73286
MIR573_LncRNA	1.88881	0.0186418	6.6115	1.37059	31.8927
MIR589_LncRNA	3.75576	0.00934818	42.7667	2.51812	726.332
MIR591_LncRNA	-1.92084	0.0299159	0.146484	0.0258667	0.829543
MIR6085_LncRNA	1.66151	0.0262882	5.26725	1.21639	22.8083
MIR623_LncRNA	2.07773	0.00938423	7.98633	1.66546	38.2966
MIR626_LncRNA	1.41297	0.0167811	4.10813	1.2904	13.0788
MIR6511A2_LncRNA	-1.46699	0.0374785	0.230618	0.0579033	0.918512
MIR6511B1_LncRNA	-1.94944	0.0360216	0.142354	0.0230114	0.88063
MIR6511B2_LncRNA	-1.35022	0.0368424	0.259184	0.072953	0.920816
MIR6513_LncRNA	3.59712	0.0416436	36.4931	1.14585	1162.23
MIR6742_LncRNA	1.44573	0.0388466	4.24496	1.07689	16.7331
MIR6767_LncRNA	-1.98168	0.0403778	0.137837	0.0207242	0.91676
MIR6790_LncRNA	-1.77708	0.0214415	0.169131	0.0372033	0.768892
MIR6855_LncRNA	1.77483	0.0184916	5.89931	1.34731	25.8306
MIR6862-1_LncRNA	-2.45294	0.0100674	0.0860406	0.0132856	0.557219
MIR6873_LncRNA	2.08589	0.0227283	8.05179	1.33802	48.4531
MIR6879_LncRNA	-2.36833	0.0204549	0.0936373	0.0126394	0.693697
MIR6884_LncRNA	-2.26133	0.0484645	0.104211	0.0110269	0.984865
MIR6890_LncRNA	2.38169	0.020725	10.8232	1.43833	81.4421
MIR7-1_LncRNA	1.48225	0.00727154	4.40283	1.49169	12.9953
MIR7515_LncRNA	1.49738	0.0476987	4.46994	1.0153	19.6793
MIR762HG_LncRNA	-2.24925	0.0439562	0.105478	0.0118243	0.940918
MIR8070_LncRNA	-0.604615	0.0431637	0.546285	0.304026	0.981586
MIR8079_LncRNA	3.43646	0.00235121	31.0767	3.39479	284.483
MIR8080_LncRNA	1.50366	0.0227947	4.49811	1.23279	16.4123
MIR876_LncRNA	0.70322	0.048043	2.02025	1.00607	4.05676
MIR892B_LncRNA	-1.14534	0.0347561	0.318117	0.109851	0.921235
MIR9-3_LncRNA	2.27607	0.0223057	9.73837	1.38247	68.599
MIR942_LncRNA	-2.53028	0.0138804	0.0796365	0.01061	0.597738
MLLT10P1_LncRNA	0.64727	0.0269179	1.91032	1.07673	3.38924
MLLT4-AS1_LncRNA	1.47114	0.00398186	4.35421	1.59972	11.8516
MORN1_LncRNA	1.7837	0.00396962	5.95184	1.76836	20.0323
MT-RNR1_LncRNA	-2.34271	0.00729175	0.0960671	0.0173537	0.531809
MTOR-AS1_LncRNA	1.44214	0.0151705	4.22974	1.32066	13.5468
NBPF25P_LncRNA	3.49319	0.00509154	32.8909	2.8549	378.93
NCAPG2_LncRNA	0.829554	0.00422868	2.2923	1.29845	4.04683
NCOA7-AS1_LncRNA	1.25309	0.0127402	3.50113	1.30619	9.38446
NDP-AS1_LncRNA	-2.2361	0.00353924	0.106874	0.0237827	0.480268
NIPBL-AS1_LncRNA	1.53607	0.0099038	4.64629	1.44597	14.9298
NKX2-2-AS1_LncRNA	1.32369	0.0490545	3.75725	1.0055	14.0397
NOVA1-AS1_LncRNA	0.453256	0.045079	1.57343	1.00999	2.45118
NPTN-IT1_LncRNA	1.18511	0.0272866	3.27103	1.14207	9.36868
NRG1-IT1_LncRNA	1.02224	0.0458604	2.77943	1.01897	7.58137
OIP5-AS1_LncRNA	2.29674	0.0480885	9.9417	1.0195	96.9468
OR12D3_LncRNA	1.5137	0.00172904	4.54351	1.76264	11.7117
OVAAL_LncRNA	17.3672	0.0353445	3.48735e+07	3.29342	369270866238785
PABPC1P2_LncRNA	1.17428	0.0176897	3.23582	1.2263	8.53829
PARD3-AS1_LncRNA	0.942131	0.0106105	2.56544	1.24544	5.28446
PARTICL_LncRNA	2.18905	0.0103097	8.92671	1.6762	47.5397
PER4_LncRNA	11.6722	0.0232756	117269	4.89992	2.8066e+09
PGCP1_LncRNA	1.0291	0.0275119	2.79853	1.12077	6.98784
PGM5P4-AS1_LncRNA	-0.951971	0.0121926	0.38598	0.18335	0.812548
PIK3CD-AS1_LncRNA	1.13138	0.022932	3.09992	1.16939	8.21751
PKD1P1_LncRNA	2.27174	0.0226759	9.69621	1.37423	68.4141
PRNT_LncRNA	0.903168	0.0361374	2.46741	1.0601	5.74292
PSMD6-AS2_LncRNA	-0.788566	0.0375606	0.454496	0.216155	0.955642
PSMG3-AS1_LncRNA	2.0696	0.0405217	7.92163	1.09345	57.3889
PSPC1_LncRNA	1.97507	0.0321456	7.20712	1.18335	43.8945
RACGAP1P_LncRNA	1.65021	0.00135559	5.20807	1.89785	14.292
RASAL2-AS1_LncRNA	1.59643	0.00531409	4.93539	1.60621	15.1649
RASSF8-AS1_LncRNA	1.37059	0.0150381	3.93768	1.30445	11.8865
RIMKLB_LncRNA	1.19915	0.0370016	3.31731	1.07499	10.2368
RMST_10_LncRNA	1.84653	0.0244436	6.33777	1.26882	31.6573
RN7SKP103_LncRNA	0.414157	0.0471043	1.51309	1.00531	2.27736
RN7SKP128_LncRNA	0.568172	0.0336935	1.76504	1.04478	2.98182
RN7SKP133_LncRNA	2.76264	0.00719424	15.8416	2.11285	118.776
RN7SKP145_LncRNA	0.461403	0.032007	1.5863	1.04047	2.41847
RN7SKP171_LncRNA	0.520892	0.0232717	1.68353	1.07351	2.64018
RN7SKP250_LncRNA	1.32195	0.0102694	3.75074	1.36679	10.2928
RN7SKP256_LncRNA	2.1218	0.0194946	8.34617	1.40707	49.5062
RN7SKP273_LncRNA	0.63577	0.0486311	1.88848	1.00383	3.55274
RN7SKP56_LncRNA	0.726224	0.0283534	2.06726	1.08002	3.95692
RNF216P1_LncRNA	2.52387	0.0165879	12.4768	1.58259	98.3645
RNU11-2P_LncRNA	0.992438	0.0388344	2.6978	1.05223	6.91691
RNU11-5P_LncRNA	-0.903455	0.00997073	0.405168	0.203798	0.805509
RNU4-74P_LncRNA	-2.15586	0.0236637	0.115803	0.0178918	0.749526
RNU6-408P_LncRNA	24.1492	0.0347843	3.07527e+10	5.61998	1.68279e+20
RNU6ATAC23P_LncRNA	0.403553	0.0066902	1.49714	1.11839	2.00414
RNU6ATAC31P_LncRNA	-0.868656	0.0026353	0.419515	0.238168	0.738944
RNU6ATAC35P_LncRNA	-1.52198	0.0124351	0.218279	0.0661778	0.719963
RORA-AS2_LncRNA	-2.34085	0.0386599	0.0962458	0.0104659	0.885092
RP1-102H19.7_LncRNA	-1.06101	0.0464889	0.346105	0.121782	0.983634
RP1-111B22.3_LncRNA	2.32346	0.00406078	10.2109	2.09303	49.8144
RP1-111C20.4_LncRNA	-2.02961	0.0379024	0.131387	0.0193347	0.89283
RP1-125I3.2_LncRNA	2.63314	0.00981873	13.9174	1.88603	102.7
RP1-149A16.12_LncRNA	-0.912654	0.0157747	0.401457	0.191355	0.842246
RP1-167O22.1_LncRNA	-1.38086	0.0466961	0.251362	0.0644716	0.980013
RP1-168P16.1_LncRNA	0.97501	0.0296257	2.65119	1.10122	6.38275
RP1-168P16.2_LncRNA	1.34827	0.0420292	3.85075	1.04978	14.1251
RP1-177I10.1_LncRNA	-0.953073	0.0340465	0.385554	0.159709	0.930767
RP1-200K18.1_LncRNA	1.26314	0.0210483	3.5365	1.20933	10.3419
RP1-20B11.2_LncRNA	0.547287	0.049044	1.72856	1.0023	2.98107
RP1-228P16.8_LncRNA	1.51259	0.00501044	4.53847	1.57806	13.0525
RP1-234P15.4_LncRNA	5.31416	0.00176376	203.193	7.26964	5679.43
RP1-257A7.5_LncRNA	1.14743	0.0243456	3.15009	1.16025	8.55254
RP1-261G23.5_LncRNA	0.51831	0.036421	1.67919	1.0333	2.7288
RP1-261G23.7_LncRNA	-0.860101	0.0490389	0.423119	0.17968	0.996384
RP1-269M15.3_LncRNA	0.594807	0.0292725	1.81268	1.06182	3.09451
RP1-27K12.2_LncRNA	-1.25529	0.0382263	0.284994	0.086947	0.934153
RP1-300G12.2_LncRNA	-0.821193	0.0152608	0.439907	0.226593	0.854032
RP1-310O13.13_LncRNA	1.36941	0.0125847	3.93304	1.34151	11.5309
RP1-317E23.7_LncRNA	-1.88294	0.033903	0.152142	0.0267095	0.866629
RP1-37C10.3_LncRNA	-0.774147	0.0315959	0.461097	0.227629	0.93402
RP1-37J18.2_LncRNA	0.834398	0.0270649	2.30343	1.09922	4.82688
RP1-40E16.12_LncRNA	1.31569	0.010291	3.72733	1.36438	10.1826
RP1-5O6.6_LncRNA	-0.775789	0.0285224	0.46034	0.229907	0.921736
RP1-65P5.3_LncRNA	2.28708	0.00382427	9.84613	2.09017	46.382
RP1-67A8.3_LncRNA	-2.80353	0.00187526	0.0605955	0.0103502	0.354759
RP1-74B13.2_LncRNA	1.59912	0.0111293	4.94867	1.4398	17.0089
RP1-80N2.2_LncRNA	0.972938	0.0361821	2.64571	1.06466	6.57463
RP1-86D1.4_LncRNA	0.643031	0.0169583	1.90224	1.12207	3.22486
RP11-101E13.5_LncRNA	1.60886	0.0282499	4.99711	1.18707	21.0359
RP11-1026M7.2_LncRNA	0.746052	0.000820277	2.10866	1.36209	3.26441
RP11-103B5.4_LncRNA	1.94906	0.0315719	7.02209	1.1878	41.5136
RP11-104N10.2_LncRNA	2.10448	0.0078279	8.20282	1.73931	38.6855
RP11-106M3.3_LncRNA	0.511573	0.0482633	1.66791	1.00391	2.77109
RP11-1070N10.6_LncRNA	0.961055	0.0150491	2.61445	1.20476	5.67364
RP11-108K3.3_LncRNA	5.84042	0.0352604	343.924	1.4968	79024.8
RP11-108P20.4_LncRNA	1.10095	0.0125684	3.00702	1.26663	7.13877
RP11-109N23.4_LncRNA	-0.95676	0.0357704	0.384135	0.15725	0.938381
RP11-10C24.2_LncRNA	-0.881003	0.0371908	0.414367	0.180919	0.949042
RP11-10C24.3_LncRNA	-1.55539	0.0218779	0.211108	0.0558454	0.798034
RP11-10J5.1_LncRNA	-0.722655	0.0359486	0.485462	0.24711	0.953717
RP11-110H1.8_LncRNA	-1.38074	0.0258127	0.251392	0.0746594	0.846485
RP11-113O24.3_LncRNA	-3.30682	0.0209519	0.0366326	0.00221181	0.60672
RP11-114L10.2_LncRNA	25.0851	0.0268047	7.83974e+10	17.8462	3.44395e+20
RP11-117L5.1_LncRNA	1.76046	0.0239059	5.81508	1.26212	26.7923
RP11-1182P23.5_LncRNA	-2.37563	0.0144916	0.0929562	0.0138412	0.624284
RP11-120K19.3_LncRNA	-1.66434	0.0103024	0.189315	0.0530859	0.675137
RP11-121A8.1_LncRNA	1.14661	0.0148435	3.1475	1.25124	7.91757
RP11-1246C19.1_LncRNA	1.43951	0.0414094	4.21864	1.05768	16.8264
RP11-1250I15.2_LncRNA	2.09689	0.025679	8.14079	1.29016	51.3675
RP11-1252I4.2_LncRNA	0.831341	0.00250253	2.2964	1.33957	3.93667
RP11-126K1.2_LncRNA	1.62523	0.0124943	5.0796	1.41905	18.1828
RP11-126O1.2_LncRNA	-2.68968	0.0292017	0.0679024	0.0060539	0.761614
RP11-126O1.4_LncRNA	-5.36313	0.0115685	0.00468622	7.29272e-05	0.301131
RP11-128B16.3_LncRNA	-1.56501	0.0302226	0.209086	0.050773	0.861029
RP11-129J12.1_LncRNA	-0.960817	0.0121719	0.38258	0.180514	0.810836
RP11-12K22.1_LncRNA	2.10938	0.0495363	8.24309	1.00429	67.6585
RP11-12M5.4_LncRNA	2.45904	0.00142151	11.6936	2.58132	52.9731
RP11-131H24.4_LncRNA	0.623045	0.0303586	1.8646	1.06089	3.27719
RP11-139H14.5_LncRNA	0.650631	0.0288991	1.91675	1.06927	3.43594
RP11-13J10.1_LncRNA	0.788646	0.0461112	2.20041	1.0137	4.77639
RP11-13M3.1_LncRNA	3.22367	0.00956965	25.1203	2.19268	287.788
RP11-140I24.1_LncRNA	-2.29833	0.0293998	0.100427	0.0126957	0.794406
RP11-141B14.2_LncRNA	-1.71238	0.0443347	0.180436	0.0340006	0.957543
RP11-142A22.4_LncRNA	0.460484	0.0115881	1.58484	1.10845	2.26597
RP11-1437A8.4_LncRNA	-1.23898	0.0209548	0.289681	0.10119	0.829282
RP11-143E21.6_LncRNA	1.92726	0.00668098	6.87065	1.70677	27.658
RP11-147G7.3_LncRNA	2.81384	0.00371049	16.6738	2.49247	111.542
RP11-148O21.2_LncRNA	0.917272	0.0035061	2.50245	1.35185	4.63239
RP11-14C22.3_LncRNA	1.89646	0.0400761	6.6623	1.08971	40.7322
RP11-14N9.1_LncRNA	24.7877	0.0077978	5.82302e+10	684.182	4.95593e+18
RP11-150D5.2_LncRNA	-1.89766	0.00100596	0.149919	0.0483857	0.464513
RP11-153K16.2_LncRNA	0.605715	0.049686	1.83256	1.00083	3.35549
RP11-154H23.4_LncRNA	1.06631	0.0408492	2.90465	1.04537	8.07086
RP11-158L12.6_LncRNA	1.80998	0.0465261	6.11035	1.02824	36.311
RP11-159D23.2_LncRNA	1.9625	0.00905162	7.1171	1.6304	31.0678
RP11-15B24.5_LncRNA	3.92035	0.0026526	50.418	3.91054	650.032
RP11-15G16.1_LncRNA	-3.9328	0.00913158	0.0195888	0.00101852	0.376744
RP11-161M6.3_LncRNA	-2.22554	0.0477113	0.108009	0.0119308	0.977807
RP11-164O23.7_LncRNA	0.77736	0.00634557	2.17572	1.245	3.80222
RP11-165M1.2_LncRNA	0.935018	0.0396605	2.54726	1.04522	6.20783
RP11-166B2.3_LncRNA	0.850699	0.0253344	2.34128	1.11083	4.93469
RP11-166B2.7_LncRNA	3.27428	0.00496183	26.4241	2.69144	259.427
RP11-166B2.8_LncRNA	2.27019	0.00403573	9.68124	2.06005	45.497
RP11-168J19.2_LncRNA	-1.05734	0.0232006	0.347379	0.139426	0.865492
RP11-16N11.2_LncRNA	1.84885	0.0102048	6.35248	1.54992	26.0361
RP11-173M1.4_LncRNA	-3.02635	0.0380386	0.0484921	0.00277889	0.846196
RP11-17E2.2_LncRNA	0.690321	0.00837263	1.99436	1.19383	3.33166
RP11-180K7.1_LncRNA	1.07884	0.0337762	2.94126	1.08624	7.96418
RP11-180M15.4_LncRNA	-2.48199	0.0122139	0.0835765	0.0119951	0.582323
RP11-180M15.6_LncRNA	1.22999	0.022547	3.42118	1.18901	9.84386
RP11-182M20.2_LncRNA	0.775904	0.0185232	2.17255	1.139	4.14398
RP11-187E13.1_LncRNA	-1.8814	0.0316299	0.152377	0.0273987	0.847435
RP11-191F9.4_LncRNA	0.611363	0.00317264	1.84294	1.22783	2.76622
RP11-191G24.1_LncRNA	1.90932	0.0239509	6.74847	1.28653	35.3989
RP11-194N12.2_LncRNA	-2.20259	0.0364369	0.110517	0.0140358	0.870199
RP11-195F19.9_LncRNA	-1.11599	0.0291149	0.327592	0.120219	0.89268
RP11-196G11.5_LncRNA	2.88318	0.0222874	17.8711	1.50772	211.828
RP11-196G18.23_LncRNA	1.61863	0.0347809	5.04617	1.1227	22.6809
RP11-197P3.5_LncRNA	-0.663959	0.049206	0.514809	0.265641	0.997694
RP11-19C24.1_LncRNA	0.617337	0.0230329	1.85398	1.08871	3.15718
RP11-1E6.1_LncRNA	28.4378	0.00840765	2.24073e+12	1461.46	3.43553e+21
RP11-202A13.1_LncRNA	20.9619	0.0180692	1.26953e+09	36.0208	4.47441e+16
RP11-203B7.1_LncRNA	-0.711657	0.0267383	0.49083	0.26151	0.921244
RP11-205K6.3_LncRNA	0.606272	0.0358566	1.83358	1.04085	3.23008
RP11-20G13.1_LncRNA	1.22847	0.024588	3.41598	1.17036	9.97035
RP11-216P16.5_LncRNA	2.93692	0.00071796	18.8576	3.43909	103.402
RP11-218I21.2_LncRNA	-1.04264	0.0231675	0.352524	0.143329	0.867044
RP11-219E7.3_LncRNA	2.65767	0.0155277	14.263	1.6571	122.765
RP11-21G20.3_LncRNA	2.10504	0.0194966	8.20747	1.40324	48.0052
RP11-222G7.2_LncRNA	1.53683	0.0188251	4.64983	1.28983	16.7626
RP11-223P11.3_LncRNA	-6.59395	0.00130455	0.00136862	2.45732e-05	0.0762267
RP11-227G15.10_LncRNA	2.73689	0.00279229	15.439	2.56685	92.8617
RP11-22D3.2_LncRNA	1.19513	0.0165293	3.304	1.24348	8.77895
RP11-230F18.5_LncRNA	2.75187	0.00622472	15.6719	2.18218	112.552
RP11-231G15.1_LncRNA	0.821009	0.0171417	2.27279	1.15712	4.46418
RP11-231G15.3_LncRNA	0.57326	0.0460591	1.77404	1.01008	3.11583
RP11-23N2.4_LncRNA	1.89503	0.00675017	6.65275	1.68866	26.2096
RP11-244O19.1_LncRNA	1.67541	0.00454358	5.34096	1.67906	16.9892
RP11-247I13.11_LncRNA	0.877966	0.0424626	2.406	1.0303	5.61857
RP11-24J19.1_LncRNA	-1.17989	0.00671615	0.307312	0.130937	0.721269
RP11-251G23.5_LncRNA	0.866341	0.0344461	2.37819	1.06549	5.30818
RP11-252M18.3_LncRNA	-1.21604	0.00111064	0.296401	0.142709	0.615613
RP11-255M2.2_LncRNA	-1.15461	0.0136228	0.315179	0.125946	0.788734
RP11-256L6.3_LncRNA	0.861998	0.0404896	2.36789	1.03805	5.40137
RP11-259P20.1_LncRNA	13.8784	0.0223832	1.06493e+06	7.15584	1.58481e+11
RP11-25I15.3_LncRNA	2.7123	0.0110806	15.0639	1.85801	122.132
RP11-260O18.1_LncRNA	2.12282	0.00912563	8.35465	1.69394	41.2058
RP11-264K23.1_LncRNA	-1.66479	0.0149171	0.18923	0.0495315	0.722931
RP11-265D17.2_LncRNA	-2.60872	0.0049445	0.073629	0.0119398	0.454048
RP11-265O12.1_LncRNA	-1.14174	0.0301235	0.319264	0.113757	0.896032
RP11-265P11.1_LncRNA	-5.4513	0.00696536	0.00429071	8.18453e-05	0.224939
RP11-266N13.2_LncRNA	0.883037	0.0242089	2.41823	1.12201	5.21193
RP11-269F21.1_LncRNA	0.650316	0.0119593	1.91615	1.15394	3.1818
RP11-26O3.1_LncRNA	5.60734	0.0379191	272.419	1.36714	54282.7
RP11-272D12.1_LncRNA	-1.44093	0.0289593	0.236709	0.064958	0.862573
RP11-273B20.1_LncRNA	-2.59086	0.0225316	0.0749556	0.00809269	0.694249
RP11-274H2.2_LncRNA	-2.68838	0.0158438	0.0679913	0.00765441	0.603941
RP11-274J7.2_LncRNA	0.88234	0.0351846	2.41655	1.06319	5.49262
RP11-276M12.1_LncRNA	-1.80316	0.0215768	0.164777	0.0353927	0.767153
RP11-281A20.1_LncRNA	-2.70678	0.0148701	0.0667514	0.00755889	0.589472
RP11-282O18.3_LncRNA	-2.2615	0.0395652	0.104194	0.0120946	0.897626
RP11-283G6.3_LncRNA	-1.0634	0.0330332	0.34528	0.129881	0.917905
RP11-287D1.2_LncRNA	0.640705	0.0139987	1.89782	1.13846	3.16369
RP11-290L1.2_LncRNA	2.56681	0.00323161	13.0242	2.35944	71.8943
RP11-293E1.1_LncRNA	-3.07112	0.00587687	0.046369	0.00521445	0.412333
RP11-297H3.3_LncRNA	0.616702	0.038011	1.85281	1.0347	3.31776
RP11-297L17.3_LncRNA	0.436729	0.0410649	1.54764	1.01788	2.3531
RP11-298P3.4_LncRNA	1.93618	0.033561	6.93224	1.16257	41.3361
RP11-299J3.8_LncRNA	2.36295	0.0257289	10.6222	1.33162	84.7323
RP11-2C24.7_LncRNA	1.83087	0.0190428	6.2393	1.35042	28.8272
RP11-2N1.3_LncRNA	1.14666	0.000280756	3.14766	1.69546	5.8437
RP11-305L7.3_LncRNA	0.69979	0.0359251	2.01333	1.04704	3.87137
RP11-305O6.4_LncRNA	1.88687	0.0118609	6.59869	1.51763	28.6913
RP11-307P5.2_LncRNA	2.15104	0.00344261	8.59382	2.03353	36.318
RP11-309N24.1_LncRNA	0.337267	0.0494468	1.40111	1.00082	1.96152
RP11-30K9.6_LncRNA	1.39017	0.0142183	4.01554	1.32158	12.201
RP11-310E22.4_LncRNA	-1.23829	0.0406427	0.28988	0.0885811	0.948625
RP11-313P18.1_LncRNA	1.57132	0.0199502	4.81298	1.28146	18.0768
RP11-318C2.1_LncRNA	2.23382	0.0185172	9.33551	1.4547	59.9106
RP11-318E3.9_LncRNA	1.50573	0.0425335	4.50745	1.05201	19.3127
RP11-321E8.4_LncRNA	-0.884242	0.00866521	0.413027	0.213426	0.799301
RP11-325L12.6_LncRNA	-1.13351	0.0108632	0.321901	0.13456	0.770068
RP11-326I11.5_LncRNA	1.76637	0.0173475	5.8496	1.36518	25.0647
RP11-327J17.7_LncRNA	1.2525	0.0187092	3.49909	1.23177	9.93992
RP11-328C8.4_LncRNA	0.922364	0.0432491	2.51523	1.02838	6.15177
RP11-328N19.1_LncRNA	0.570674	0.0141939	1.76946	1.1214	2.79204
RP11-331F9.4_LncRNA	2.33627	0.00529243	10.3426	2.00224	53.4245
RP11-331K15.1_LncRNA	20.9802	0.0132898	1.2929e+09	79.1986	2.11063e+16
RP11-333E1.2_LncRNA	1.40819	0.0279129	4.08854	1.16508	14.3476
RP11-338K17.5_LncRNA	1.25539	0.0260304	3.50922	1.16174	10.6002
RP11-33A14.1_LncRNA	1.87954	0.00267934	6.55048	1.92042	22.3435
RP11-33N14.3_LncRNA	2.62952	0.00966375	13.8671	1.89237	101.616
RP11-343H19.2_LncRNA	0.513642	0.0126828	1.67137	1.116	2.50311
RP11-344J7.2_LncRNA	1.32119	0.0295042	3.74787	1.14059	12.3152
RP11-346D14.1_LncRNA	2.89877	0.00910674	18.1518	2.05506	160.33
RP11-347P5.1_LncRNA	1.31752	0.0240553	3.73413	1.18888	11.7285
RP11-348B17.1_LncRNA	2.57451	0.00154969	13.1248	2.66531	64.6308
RP11-348J12.5_LncRNA	-2.22466	0.0356551	0.108104	0.0135665	0.861416
RP11-349H17.2_LncRNA	-0.664408	0.0491646	0.514578	0.265435	0.997572
RP11-349J5.2_LncRNA	0.975111	0.0234346	2.65146	1.14088	6.16215
RP11-34F20.7_LncRNA	0.756251	0.0137684	2.13027	1.16709	3.88836
RP11-350F4.2_LncRNA	2.20075	0.0426829	9.0318	1.07527	75.8632
RP11-353K11.1_LncRNA	1.82112	0.0105048	6.1788	1.53139	24.9301
RP11-354I13.1_LncRNA	2.0731	0.0408862	7.94946	1.08969	57.9925
RP11-354O24.1_LncRNA	2.12188	0.0211604	8.34683	1.37398	50.7064
RP11-354P11.8_LncRNA	-1.63408	0.0199641	0.195131	0.0492716	0.772784
RP11-355N15.1_LncRNA	-2.69675	0.0276756	0.067424	0.00611353	0.743595
RP11-357D18.1_LncRNA	0.628494	0.0114741	1.87478	1.15166	3.05195
RP11-357H14.17_LncRNA	-1.46275	0.0426023	0.231598	0.0563192	0.952385
RP11-358B23.5_LncRNA	-2.75061	0.00114481	0.063889	0.0121766	0.335217
RP11-359D24.1_LncRNA	-0.947827	0.0322251	0.387582	0.162795	0.922755
RP11-35L17.3_LncRNA	4.71116	0.00844705	111.181	3.33717	3704.1
RP11-363N22.3_LncRNA	2.11932	0.0328578	8.32551	1.18848	58.3218
RP11-367N14.3_LncRNA	1.14523	0.00618336	3.14317	1.38459	7.13537
RP11-36N20.1_LncRNA	1.80545	0.0188863	6.08273	1.34746	27.4587
RP11-370K11.1_LncRNA	1.58589	0.0337102	4.88362	1.12992	21.1074
RP11-371F15.3_LncRNA	0.7657	0.00619801	2.1505	1.24285	3.72101
RP11-375B1.1_LncRNA	2.95174	0.0385729	19.1393	1.16786	313.663
RP11-377D9.3_LncRNA	-0.951148	0.0467808	0.386297	0.151261	0.986546
RP11-378A13.2_LncRNA	1.03626	0.0449544	2.81867	1.02359	7.76177
RP11-378I6.1_LncRNA	1.35807	0.0339206	3.88868	1.10862	13.6402
RP11-379F4.7_LncRNA	-0.827371	0.0479378	0.437197	0.192583	0.992517
RP11-379P15.1_LncRNA	-1.41442	0.0469306	0.243067	0.0602264	0.98099
RP11-384C4.6_LncRNA	2.37016	0.0357489	10.6991	1.17094	97.7587
RP11-385F5.4_LncRNA	1.05666	0.0496138	2.87674	1.00179	8.26091
RP11-386I14.4_LncRNA	0.95377	0.0227253	2.59548	1.14244	5.89659
RP11-386I8.5_LncRNA	3.03278	0.0440649	20.7548	1.08393	397.407
RP11-386M24.9_LncRNA	-1.20455	0.0345187	0.299827	0.0981409	0.915992
RP11-388K12.2_LncRNA	-0.844086	0.0392955	0.42995	0.192673	0.959436
RP11-388K2.1_LncRNA	-0.996944	0.0497234	0.369005	0.136329	0.998796
RP11-389J22.1_LncRNA	0.746521	0.0232083	2.10965	1.10734	4.01921
RP11-38C18.3_LncRNA	3.78646	0.0295786	44.0999	1.45562	1336.06
RP11-390F4.3_LncRNA	-2.52287	0.009754	0.0802289	0.0118414	0.543573
RP11-391L3.3_LncRNA	-0.658586	0.0325695	0.517583	0.282942	0.946809
RP11-392E22.12_LncRNA	-0.329265	0.0253163	0.719452	0.539123	0.9601
RP11-392O17.2_LncRNA	1.84894	0.00647367	6.3531	1.67866	24.0441
RP11-395B7.7_LncRNA	1.99524	0.00450342	7.35395	1.85622	29.1349
RP11-395F4.1_LncRNA	2.56896	0.0123938	13.0522	1.74285	97.7483
RP11-395P13.2_LncRNA	1.00461	0.00252703	2.73083	1.42282	5.24132
RP11-3G21.1_LncRNA	26.1824	0.0233055	2.34897e+11	35.1608	1.56927e+21
RP11-3M1.1_LncRNA	0.654873	0.045281	1.9249	1.01386	3.65459
RP11-3N13.2_LncRNA	0.296901	0.0466324	1.34568	1.00444	1.80286
RP11-400D2.3_LncRNA	-1.61793	0.0446623	0.198309	0.0408726	0.96217
RP11-403A3.2_LncRNA	0.504148	0.010151	1.65557	1.12723	2.43156
RP11-407G23.5_LncRNA	-0.693679	0.0190448	0.499734	0.279837	0.892426
RP11-408A13.4_LncRNA	1.14703	0.0495791	3.14882	1.00211	9.89418
RP11-412D9.4_LncRNA	1.80695	0.0457998	6.09182	1.03429	35.8798
RP11-413E1.4_LncRNA	0.620781	0.0441924	1.86038	1.01626	3.40563
RP11-415J8.7_LncRNA	1.46437	0.0473635	4.32482	1.01718	18.3881
RP11-416N4.1_LncRNA	0.641071	0.0335812	1.89851	1.05107	3.42923
RP11-419C19.2_LncRNA	22.9101	0.0374579	8.90669e+09	3.78024	2.09852e+19
RP11-419J16.1_LncRNA	1.72716	0.026352	5.62466	1.22505	25.8248
RP11-420L9.5_LncRNA	0.918199	0.0351298	2.50478	1.06611	5.88484
RP11-422N16.3_LncRNA	2.68573	0.0260908	14.669	1.3768	156.289
RP11-423H2.3_LncRNA	1.0235	0.0086417	2.78291	1.29637	5.97407
RP11-423H2.4_LncRNA	0.923004	0.00619616	2.51684	1.29965	4.874
RP11-429B14.3_LncRNA	0.927548	0.0156118	2.5283	1.19203	5.36252
RP11-429E11.3_LncRNA	2.13865	0.0151076	8.48801	1.51215	47.645
RP11-430B1.1_LncRNA	1.44977	0.00889901	4.26213	1.4384	12.6291
RP11-430L16.1_LncRNA	17.3833	0.0222781	3.54391e+07	11.9008	105532787567105
RP11-431M7.2_LncRNA	2.01754	0.0207221	7.51977	1.36063	41.5595
RP11-432J24.2_LncRNA	-1.7727	0.000302847	0.169873	0.0649336	0.444406
RP11-434D9.1_LncRNA	1.43122	0.00632296	4.18378	1.49765	11.6876
RP11-435J9.2_LncRNA	0.918242	0.0292515	2.50488	1.09715	5.71887
RP11-438D14.3_LncRNA	0.76195	0.0068622	2.14245	1.23312	3.72234
RP11-438L19.1_LncRNA	2.12951	0.00962272	8.41077	1.67776	42.164
RP11-439L18.2_LncRNA	-1.60004	0.00865272	0.201887	0.0611451	0.666587
RP11-43F13.4_LncRNA	0.855658	0.0182168	2.35292	1.1565	4.78708
RP11-440I14.3_LncRNA	-1.07867	0.0465052	0.340047	0.117579	0.983442
RP11-442H21.2_LncRNA	0.681322	0.020322	1.97649	1.11162	3.51424
RP11-446H18.6_LncRNA	-1.14988	0.0194053	0.316674	0.120756	0.830453
RP11-44I10.3_LncRNA	-1.28561	0.0087389	0.276483	0.105761	0.722784
RP11-44K6.2_LncRNA	0.709471	0.0136968	2.03292	1.15649	3.57354
RP11-452B18.2_LncRNA	25.2179	0.0233755	8.95391e+10	30.501	2.62852e+20
RP11-452L6.7_LncRNA	1.70963	0.0168507	5.52693	1.36014	22.4587
RP11-45A17.2_LncRNA	1.57512	0.0486656	4.83133	1.00927	23.1274
RP11-462G12.4_LncRNA	-3.49152	0.0334603	0.0304546	0.00121918	0.760741
RP11-462G2.2_LncRNA	2.18641	0.0155917	8.90323	1.51348	52.3743
RP11-462L8.1_LncRNA	7.54208	0.0287947	1885.75	2.18311	1.62889e+06
RP11-464C19.3_LncRNA	24.4629	0.0283647	4.20811e+10	13.351	1.32636e+20
RP11-464F9.21_LncRNA	2.09402	0.00246594	8.11749	2.09253	31.4899
RP11-466A19.7_LncRNA	0.604879	0.0484534	1.83103	1.00412	3.33893
RP11-467I20.6_LncRNA	1.55467	0.0279319	4.73353	1.18355	18.9314
RP11-468I15.1_LncRNA	29.3477	0.0107786	5.56626e+12	887.914	3.48945e+22
RP11-470P21.2_LncRNA	1.17696	0.0205147	3.24449	1.19875	8.78146
RP11-473L15.3_LncRNA	-2.07129	0.0260617	0.126023	0.0203307	0.781168
RP11-474C8.8_LncRNA	1.08863	0.00333892	2.97021	1.43559	6.14532
RP11-474P2.4_LncRNA	1.92658	0.042757	6.86602	1.06488	44.2698
RP11-474P2.5_LncRNA	1.49935	0.014554	4.47879	1.34528	14.9111
RP11-475I24.8_LncRNA	1.25593	0.0064277	3.51109	1.42282	8.6643
RP11-477H21.2_LncRNA	1.39741	0.0232965	4.04473	1.20935	13.5278
RP11-483P21.6_LncRNA	-3.92192	0.0208615	0.019803	0.000710988	0.55157
RP11-486O13.2_LncRNA	0.574854	0.0288903	1.77687	1.06099	2.97578
RP11-488C13.4_LncRNA	-1.34208	0.00668462	0.261302	0.0990688	0.689206
RP11-491F9.6_LncRNA	2.05893	0.0127768	7.83761	1.54997	39.6319
RP11-492E3.2_LncRNA	-3.91014	0.0298748	0.0200378	0.000587891	0.68297
RP11-493E12.2_LncRNA	2.45633	0.0290331	11.6619	1.28531	105.811
RP11-495P10.7_LncRNA	1.30224	0.019615	3.67752	1.23185	10.9787
RP11-498J9.2_LncRNA	-2.20883	0.0252592	0.10983	0.0158633	0.760404
RP11-498M5.2_LncRNA	21.4477	0.039644	2.06359e+09	2.76247	1.54152e+18
RP11-49I11.4_LncRNA	0.522743	0.0241907	1.68665	1.07059	2.65721
RP11-49K4.2_LncRNA	-0.899671	0.00318161	0.406704	0.223692	0.739443
RP11-501O2.1_LncRNA	1.51853	0.0105865	4.56551	1.42495	14.6278
RP11-505K9.5_LncRNA	2.1596	0.0306219	8.66766	1.22356	61.4013
RP11-50C13.1_LncRNA	-1.88474	0.0246399	0.151869	0.0293425	0.786029
RP11-513O13.1_LncRNA	1.14547	0.0318615	3.14391	1.10448	8.94918
RP11-514D23.3_LncRNA	-1.23668	0.0319519	0.290346	0.0937918	0.898806
RP11-519C12.1_LncRNA	1.52921	0.000763075	4.61454	1.89409	11.2423
RP11-51J9.4_LncRNA	1.50112	0.0344125	4.4867	1.11647	18.0305
RP11-521D12.5_LncRNA	1.75955	0.0462864	5.80985	1.02939	32.7905
RP11-523H24.3_LncRNA	1.37432	0.0337251	3.9524	1.11154	14.0539
RP11-526P5.2_LncRNA	1.33039	0.0460089	3.7825	1.02385	13.9741
RP11-527D15.1_LncRNA	1.12887	0.0202342	3.09217	1.19244	8.01844
RP11-531F16.4_LncRNA	0.932395	0.042357	2.54059	1.03269	6.25027
RP11-532F12.5_LncRNA	-0.864677	0.0133634	0.421188	0.212309	0.835571
RP11-533E19.5_LncRNA	1.3729	0.0177112	3.94679	1.26908	12.2743
RP11-533E19.7_LncRNA	1.6055	0.00411446	4.98036	1.66329	14.9126
RP11-536K17.1_LncRNA	1.45997	0.00913985	4.30581	1.43657	12.9058
RP11-53O19.1_LncRNA	3.29035	0.0255641	26.8522	1.49485	482.351
RP11-540B6.6_LncRNA	2.51352	0.0213504	12.3484	1.4524	104.986
RP11-542M13.1_LncRNA	1.64763	0.0486893	5.19466	1.00952	26.7299
RP11-543D10.2_LncRNA	22.8088	0.0357489	8.049e+09	4.56616	1.41884e+19
RP11-543D5.1_LncRNA	-1.17701	0.0249298	0.308197	0.110169	0.862182
RP11-544M22.8_LncRNA	1.20819	0.0414452	3.34741	1.04797	10.6922
RP11-545A16.1_LncRNA	1.12193	0.00628287	3.07077	1.37333	6.86629
RP11-545P7.4_LncRNA	1.65734	0.030873	5.24536	1.16484	23.6203
RP11-54A9.1_LncRNA	-1.27654	0.0128517	0.279001	0.102058	0.76272
RP11-54H7.4_LncRNA	0.800129	0.0267487	2.22583	1.09656	4.51804
RP11-54O7.17_LncRNA	-0.73057	0.0383485	0.481635	0.241247	0.961552
RP11-552E20.4_LncRNA	-0.730106	0.0169194	0.481858	0.264681	0.877234
RP11-554D14.8_LncRNA	0.227584	0.020974	1.25556	1.03495	1.5232
RP11-555G19.1_LncRNA	1.28022	0.0124221	3.59745	1.31853	9.81521
RP11-555H7.2_LncRNA	-2.84126	0.0368007	0.0583521	0.00405286	0.840141
RP11-556G22.2_LncRNA	2.98303	0.0135522	19.7476	1.84954	210.846
RP11-556I13.1_LncRNA	-1.17847	0.0492082	0.307749	0.0950975	0.995922
RP11-559M23.1_LncRNA	2.48478	0.0290636	11.9985	1.28851	111.73
RP11-560F18.1_LncRNA	-2.60571	0.0335591	0.0738509	0.00667977	0.816488
RP11-563E2.2_LncRNA	2.01957	0.0272965	7.53508	1.2539	45.2806
RP11-566H8.1_LncRNA	1.39527	0.0197121	4.03608	1.24918	13.0405
RP11-568J23.4_LncRNA	15.2439	0.0458646	4.17213e+06	1.32312	1.31557e+13
RP11-571I18.4_LncRNA	0.889017	0.015325	2.43274	1.18574	4.99115
RP11-571I18.5_LncRNA	2.10967	0.0497808	8.2455	1.00202	67.851
RP11-571O6.2_LncRNA	0.928224	0.0207863	2.53001	1.15175	5.55759
RP11-572O17.1_LncRNA	1.5036	0.0355423	4.49787	1.10703	18.2748
RP11-574K11.24_LncRNA	1.5793	0.0265915	4.85156	1.20129	19.5937
RP11-575L7.4_LncRNA	2.43145	0.0144385	11.3754	1.62138	79.808
RP11-575L7.8_LncRNA	1.73829	0.0117081	5.68761	1.47219	21.9733
RP11-576I22.2_LncRNA	1.3149	0.0323573	3.72439	1.11695	12.4187
RP11-586K12.11_LncRNA	-4.86748	0.0141249	0.00769272	0.000157682	0.375301
RP11-588L15.2_LncRNA	0.956741	0.00702477	2.6032	1.29838	5.21932
RP11-597D13.2_LncRNA	0.577274	0.0433303	1.78118	1.01745	3.11818
RP11-599B13.7_LncRNA	-1.07742	0.0354765	0.340474	0.124729	0.929394
RP11-5G9.6_LncRNA	1.10995	0.0288914	3.03419	1.12109	8.21197
RP11-5N11.7_LncRNA	2.42176	9.09785e-05	11.2657	3.34974	37.8881
RP11-5P15.1_LncRNA	0.700941	0.0488331	2.01565	1.00359	4.04829
RP11-609D21.3_LncRNA	-0.779095	0.0477623	0.458821	0.21214	0.992349
RP11-618M23.5_LncRNA	0.882888	0.0252541	2.41787	1.11573	5.23971
RP11-619L12.4_LncRNA	-1.23456	0.0474339	0.290962	0.0858503	0.986122
RP11-61I13.3_LncRNA	-2.36681	0.0438067	0.0937791	0.00939185	0.936399
RP11-61L19.2_LncRNA	0.616803	0.0447913	1.85299	1.01444	3.38471
RP11-61L19.3_LncRNA	1.5129	0.0448063	4.53988	1.03569	19.9004
RP11-624A4.1_LncRNA	22.8069	0.0488862	8.03371e+09	1.11782	5.77378e+19
RP11-625H11.2_LncRNA	-2.17148	0.00826724	0.114008	0.0227536	0.571246
RP11-626P14.2_LncRNA	0.650692	0.0397774	1.91687	1.03088	3.56432
RP11-629B11.5_LncRNA	-1.51548	0.018537	0.219702	0.0622309	0.775647
RP11-637O19.2_LncRNA	-1.18507	0.0170543	0.305724	0.115471	0.80944
RP11-63A1.1_LncRNA	2.12742	0.0234194	8.39322	1.33342	52.8312
RP11-642D21.2_LncRNA	0.74079	0.00585499	2.09759	1.23853	3.5525
RP11-649A18.3_LncRNA	-1.05779	0.0159872	0.347223	0.146852	0.82099
RP11-650L12.1_LncRNA	1.20517	0.0374077	3.33732	1.07278	10.3821
RP11-651L5.3_LncRNA	1.76561	0.0270243	5.84515	1.22212	27.9562
RP11-655M14.12_LncRNA	-1.29168	0.0221941	0.274809	0.0908419	0.831336
RP11-656D10.7_LncRNA	0.919772	0.0256583	2.50872	1.11836	5.62758
RP11-662I13.3_LncRNA	0.546886	0.0351026	1.72786	1.03895	2.8736
RP11-666A8.9_LncRNA	-1.47289	0.0471585	0.229263	0.0535421	0.981685
RP11-667M19.10_LncRNA	3.38769	0.0175451	29.5974	1.80778	484.575
RP11-672A2.5_LncRNA	2.44487	0.017687	11.5291	1.52926	86.9179
RP11-676J12.6_LncRNA	20.8333	0.0421043	1.11632e+09	2.10303	5.92554e+17
RP11-678K21.3_LncRNA	2.60696	0.0384791	13.5578	1.14825	160.082
RP11-683O4.1_LncRNA	0.40536	0.0198849	1.49984	1.06626	2.10973
RP11-685F15.1_LncRNA	0.571497	0.0264961	1.77092	1.06896	2.93384
RP11-68L1.2_LncRNA	-6.94693	0.00765573	0.000961586	5.83054e-06	0.158587
RP11-692D12.1_LncRNA	2.29556	0.0327973	9.93	1.20654	81.725
RP11-693J15.5_LncRNA	2.30807	0.010755	10.055	1.7065	59.246
RP11-697M17.2_LncRNA	1.46207	0.0407744	4.31488	1.06328	17.5102
RP11-697N18.4_LncRNA	2.04289	0.00453696	7.71285	1.88163	31.6153
RP11-699L21.2_LncRNA	1.04892	0.0216297	2.85455	1.16629	6.98664
RP11-6L6.4_LncRNA	1.36453	0.0289109	3.91389	1.1507	13.3124
RP11-6N13.4_LncRNA	1.77667	0.0324225	5.91015	1.16048	30.0995
RP11-700J17.1_LncRNA	2.01418	0.0456135	7.49462	1.04007	54.0054
RP11-703C10.1_LncRNA	0.622509	0.0432102	1.8636	1.01918	3.40763
RP11-712B9.2_LncRNA	1.22351	0.0479272	3.39909	1.01123	11.4255
RP11-716O23.2_LncRNA	20.0192	0.0115178	4.94552e+08	89.0819	2.74558e+15
RP11-718O11.1_LncRNA	-1.93912	0.0354488	0.143831	0.0236077	0.876292
RP11-71E19.2_LncRNA	0.690329	0.00186913	1.99437	1.29087	3.08128
RP11-720N19.2_LncRNA	-2.25005	0.0463685	0.105394	0.0115175	0.964436
RP11-722E23.2_LncRNA	-1.29898	0.0401247	0.27281	0.0789121	0.943139
RP11-728F11.4_LncRNA	-0.531895	0.0285041	0.58749	0.364999	0.945605
RP11-728K20.2_LncRNA	0.457024	0.0396965	1.57937	1.02177	2.44125
RP11-72I2.2_LncRNA	0.6075	0.036578	1.83584	1.03865	3.24489
RP11-736K20.5_LncRNA	-0.937516	0.00952804	0.391599	0.192764	0.795533
RP11-73B2.2_LncRNA	1.37973	0.0165224	3.97383	1.28613	12.2781
RP11-73E17.2_LncRNA	-1.49952	0.00748221	0.223236	0.0743932	0.66988
RP11-74E22.6_LncRNA	1.69836	0.0428867	5.46498	1.0559	28.2849
RP11-74J13.8_LncRNA	1.51937	0.0253139	4.56934	1.20673	17.3021
RP11-74K11.2_LncRNA	0.801381	0.0365731	2.22862	1.05131	4.72431
RP11-752G15.10_LncRNA	1.15584	0.0352313	3.17671	1.08328	9.31568
RP11-753A21.1_LncRNA	0.676197	0.0231782	1.96639	1.09689	3.52512
RP11-753D20.1_LncRNA	-1.16784	0.0326905	0.311039	0.106512	0.908303
RP11-756K15.2_LncRNA	2.52485	0.0333898	12.489	1.21979	127.871
RP11-758H9.2_LncRNA	1.39299	0.0322773	4.02686	1.12498	14.4142
RP11-759A9.1_LncRNA	1.04545	0.0280824	2.84468	1.11899	7.2317
RP11-763E3.1_LncRNA	1.51083	0.0390418	4.5305	1.07894	19.0238
RP11-769N19.2_LncRNA	0.726951	0.00278272	2.06876	1.28474	3.33126
RP11-76I23.7_LncRNA	-2.07272	0.0441264	0.125843	0.0167234	0.946961
RP11-771K4.3_LncRNA	1.77802	0.0381504	5.91812	1.10202	31.7819
RP11-772C9.1_LncRNA	0.682618	0.0478696	1.97905	1.00642	3.89165
RP11-779P15.1_LncRNA	0.737547	0.00903323	2.0908	1.20185	3.63728
RP11-77A13.1_LncRNA	-1.50276	0.00952432	0.222515	0.0714463	0.693008
RP11-77K12.4_LncRNA	-1.85057	0.0402881	0.157147	0.0268042	0.921315
RP11-789A21.1_LncRNA	0.655728	0.0220963	1.92654	1.09877	3.37795
RP11-78C3.1_LncRNA	2.99564	0.0222435	19.9981	1.53335	260.817
RP11-792A8.4_LncRNA	1.94613	0.0319257	7.00155	1.18313	41.4339
RP11-796I2.1_LncRNA	2.44428	0.0395376	11.5223	1.12418	118.097
RP11-798G7.7_LncRNA	1.06396	0.0412096	2.89783	1.04337	8.04839
RP11-798M19.6_LncRNA	1.17594	0.037917	3.24118	1.06779	9.83826
RP11-7M10.2_LncRNA	-2.05909	0.00737481	0.127571	0.0282891	0.575283
RP11-7M8.2_LncRNA	2.54034	0.00540461	12.684	2.11816	75.9541
RP11-804H8.7_LncRNA	-1.6303	0.0416568	0.195871	0.040803	0.940256
RP11-809C18.3_LncRNA	0.419429	0.016073	1.52109	1.08105	2.14025
RP11-80B9.4_LncRNA	1.09095	0.0423996	2.97711	1.03813	8.53766
RP11-80H5.2_LncRNA	0.665658	0.0158844	1.94577	1.13276	3.34231
RP11-815J21.3_LncRNA	1.29901	0.0129564	3.66568	1.3158	10.2122
RP11-817G13.3_LncRNA	1.59264	0.0379928	4.91671	1.09226	22.1322
RP11-817I4.1_LncRNA	1.659	0.0079657	5.25404	1.54283	17.8925
RP11-817I4.2_LncRNA	2.87602	0.000271281	17.7435	3.77337	83.435
RP11-81K2.1_LncRNA	1.41195	0.00639048	4.10395	1.4876	11.3219
RP11-82O19.1_LncRNA	0.827475	0.0159996	2.28754	1.16675	4.48496
RP11-83B20.10_LncRNA	0.833514	0.0466571	2.30139	1.01241	5.23148
RP11-83B20.7_LncRNA	-2.92165	0.0464698	0.0538447	0.00303478	0.955339
RP11-83B20.8_LncRNA	-2.33257	0.0385697	0.0970458	0.0106469	0.884567
RP11-843P14.2_LncRNA	1.9404	0.0250902	6.96153	1.27454	38.0237
RP11-844P9.2_LncRNA	0.733777	0.0409732	2.08293	1.03056	4.20997
RP11-846E15.4_LncRNA	2.88909	0.0338184	17.9769	1.2472	259.115
RP11-849N15.1_LncRNA	1.2469	0.0242014	3.47954	1.17659	10.2901
RP11-85B7.4_LncRNA	1.70676	0.0252765	5.51108	1.23549	24.5829
RP11-867G23.13_LncRNA	-1.22862	0.0423389	0.292697	0.0893903	0.9584
RP11-867O8.5_LncRNA	9.78117	0.0323912	17697.3	2.27276	1.37803e+08
RP11-873E20.1_LncRNA	0.756273	0.0494308	2.13032	1.00189	4.52973
RP11-879F14.2_LncRNA	-1.14395	0.0413856	0.318558	0.106117	0.956294
RP11-886D15.1_LncRNA	2.86357	0.0139704	17.5239	1.78646	171.898
RP11-888D10.4_LncRNA	2.11937	0.0200816	8.32588	1.39461	49.706
RP11-88G17.6_LncRNA	-0.731169	0.0464921	0.481346	0.234341	0.988704
RP11-88I18.3_LncRNA	-0.867681	0.0439553	0.419924	0.180529	0.976777
RP11-89N17.2_LncRNA	1.60537	0.00157252	4.9797	1.84035	13.4743
RP11-90M2.5_LncRNA	0.8699	0.0312855	2.38667	1.08128	5.268
RP11-91H12.1_LncRNA	0.594775	0.0117586	1.81262	1.14117	2.87916
RP11-91H12.4_LncRNA	0.529109	0.0254082	1.69742	1.06731	2.69953
RP11-91J3.3_LncRNA	-1.28901	0.0196029	0.275544	0.09334	0.813421
RP11-945A11.1_LncRNA	0.444803	0.0100835	1.56018	1.11179	2.18941
RP11-94B19.1_LncRNA	-3.67586	0.0261199	0.0253276	0.00099308	0.645958
RP11-94B19.7_LncRNA	0.626916	0.047233	1.87183	1.00769	3.47701
RP11-94P11.4_LncRNA	4.64057	0.0347699	103.604	1.39386	7700.72
RP11-968A15.8_LncRNA	0.948383	0.0447317	2.58153	1.02255	6.51732
RP11-96A15.1_LncRNA	0.559577	0.0296759	1.74993	1.05673	2.89786
RP11-96B2.1_LncRNA	-0.786406	0.0404287	0.455479	0.2147	0.966284
RP11-96D24.1_LncRNA	2.66948	0.00903811	14.4324	1.94511	107.087
RP11-96L7.2_LncRNA	2.69919	0.0461534	14.8677	1.04713	211.099
RP11-983P16.2_LncRNA	1.8362	0.0151993	6.27267	1.42434	27.6243
RP11-989E6.8_LncRNA	1.92264	0.00775287	6.83896	1.66095	28.1594
RP11-996F15.4_LncRNA	1.15535	0.0319899	3.17513	1.10455	9.1272
RP11-998D10.4_LncRNA	-0.837085	0.0285209	0.432971	0.204696	0.915814
RP13-1032I1.11_LncRNA	1.51174	0.0268592	4.53463	1.18909	17.2929
RP13-1032I1.7_LncRNA	3.3654	0.0182937	28.9449	1.76828	473.799
RP13-16H11.8_LncRNA	1.75559	0.00374187	5.78686	1.76601	18.9624
RP13-379L11.1_LncRNA	24.2945	0.0229915	3.55612e+10	28.5348	4.43177e+19
RP13-650J16.1_LncRNA	1.39252	0.000659339	4.02498	1.80614	8.96968
RP13-820C6.4_LncRNA	2.07402	0.00998232	7.95677	1.64257	38.5434
RP13-923O23.6_LncRNA	1.68527	0.0181213	5.39391	1.33312	21.8243
RP3-337H4.8_LncRNA	1.22161	0.0218291	3.39264	1.19432	9.63732
RP3-339A18.6_LncRNA	-1.31111	0.0250359	0.26952	0.0856162	0.848449
RP3-404F18.5_LncRNA	-0.979682	0.0157274	0.37543	0.169532	0.831394
RP3-426I6.5_LncRNA	0.915042	0.0045964	2.49688	1.32607	4.70143
RP3-431P23.5_LncRNA	0.408814	0.0170261	1.50503	1.07575	2.10562
RP3-442L6.4_LncRNA	-1.33038	0.0144486	0.264377	0.0910415	0.76773
RP3-445N2.1_LncRNA	2.00832	0.000178516	7.45079	2.60646	21.2987
RP3-460G2.2_LncRNA	0.457607	0.0466846	1.58029	1.00674	2.4806
RP3-465N24.6_LncRNA	1.25812	0.042983	3.5188	1.04053	11.8997
RP3-507I15.2_LncRNA	0.850441	0.0228374	2.34068	1.1254	4.86831
RP3-521E19.2_LncRNA	2.96354	0.00424634	19.3663	2.53981	147.67
RP4-533D7.4_LncRNA	-3.43982	0.00239876	0.0320703	0.00348039	0.295515
RP4-549F15.1_LncRNA	0.631651	0.0460725	1.88071	1.01107	3.49836
RP4-570O12.3_LncRNA	0.528256	0.00825615	1.69597	1.14601	2.50986
RP4-591L5.1_LncRNA	0.584552	0.011424	1.79419	1.14066	2.82214
RP4-605O3.4_LncRNA	2.19409	0.0325719	8.97185	1.1997	67.0954
RP4-647C14.2_LncRNA	0.666901	0.0395564	1.94819	1.03239	3.67636
RP4-705F19.1_LncRNA	2.54057	0.0345602	12.6869	1.20266	133.836
RP4-753D10.3_LncRNA	2.02782	0.00700676	7.59747	1.74003	33.1728
RP4-781K5.2_LncRNA	2.28497	0.0340174	9.82543	1.1881	81.255
RP4-781K5.6_LncRNA	0.865259	0.0174323	2.37562	1.1641	4.84803
RP4-799P18.3_LncRNA	-0.802832	0.049387	0.448058	0.201189	0.997849
RP4-800O15.1_LncRNA	1.04092	0.0134686	2.83183	1.24026	6.46581
RP4-803J11.2_LncRNA	1.94906	0.0199327	7.02205	1.3605	36.2434
RP5-1002M8.4_LncRNA	0.856425	0.00158771	2.35473	1.38393	4.00653
RP5-1007F24.1_LncRNA	-1.22045	0.0345253	0.295097	0.0951754	0.914969
RP5-1009E24.9_LncRNA	-1.04281	0.0324743	0.352464	0.135533	0.916612
RP5-1016A21.1_LncRNA	1.30465	0.0347393	3.68641	1.09808	12.3758
RP5-1024G6.2_LncRNA	-3.27746	0.0031143	0.037724	0.00429458	0.33137
RP5-1030M6.3_LncRNA	1.59788	0.00433785	4.94254	1.64866	14.8173
RP5-1050D4.2_LncRNA	0.563203	0.0431879	1.75629	1.0174	3.0318
RP5-1051D14.1_LncRNA	0.569579	0.0486123	1.76752	1.00348	3.11332
RP5-1061H20.5_LncRNA	1.38998	0.00422565	4.01478	1.54913	10.4049
RP5-1068B5.5_LncRNA	2.52298	0.0337738	12.4656	1.21348	128.055
RP5-1107A17.3_LncRNA	23.8771	0.0348206	2.34264e+10	5.48731	1.00012e+20
RP5-1125A11.6_LncRNA	1.15257	0.0142003	3.16631	1.26029	7.95492
RP5-1139B12.4_LncRNA	-1.52654	0.0326346	0.217287	0.0535626	0.881467
RP5-1142A6.5_LncRNA	-2.63195	0.00611698	0.071938	0.0109586	0.47224
RP5-827C21.2_LncRNA	-0.468588	0.0341764	0.625885	0.40567	0.965643
RP5-849H19.3_LncRNA	2.50544	0.00789714	12.2489	1.92877	77.788
RP5-855D21.2_LncRNA	3.70769	0.0389021	40.7594	1.208	1375.27
RP5-855F16.1_LncRNA	1.08826	0.0439498	2.96911	1.02994	8.55937
RP5-881L22.6_LncRNA	0.839188	0.029155	2.31449	1.08891	4.91944
RP5-894A10.2_LncRNA	1.40819	0.0436105	4.08856	1.0412	16.0548
RP5-940J5.8_LncRNA	-1.08904	0.0380426	0.336541	0.120273	0.941694
RP5-945F2.3_LncRNA	2.79526	0.0110384	16.367	1.89569	141.308
RP5-963E22.4_LncRNA	-1.8168	0.0379313	0.162546	0.0292354	0.903739
RP5-963E22.5_LncRNA	-2.09601	0.0308738	0.122946	0.018333	0.824515
RP5-968D22.1_LncRNA	2.3076	0.00594043	10.0503	1.94171	52.0202
RP5-973N23.4_LncRNA	0.735207	0.0245464	2.08591	1.09893	3.95934
RP5-994D16.3_LncRNA	1.68163	0.045963	5.37429	1.0306	28.0255
RP6-1O2.1_LncRNA	-1.57025	0.0176273	0.207992	0.0568693	0.760707
RP6-65G23.3_LncRNA	-1.08085	0.0480567	0.339307	0.116198	0.990801
RP6-74O6.6_LncRNA	1.72088	0.0254434	5.58942	1.23553	25.286
RP6-91H8.3_LncRNA	-2.11129	0.0362067	0.121081	0.0167916	0.873097
RPARP-AS1_LncRNA	-2.33437	0.0235165	0.0968716	0.0128499	0.730283
RUSC1-AS1_LncRNA	-2.01725	0.0175052	0.133021	0.0251895	0.702462
SCARNA1_LncRNA	2.34521	0.0102845	10.4355	1.74015	62.5802
SEMA3B-AS1_LncRNA	-0.851046	0.0214002	0.426968	0.2068	0.881538
SIX3-AS1_LncRNA	0.443938	0.0460617	1.55883	1.00779	2.41118
SLC22A20_LncRNA	-1.46605	0.0403466	0.230835	0.0568355	0.937523
SLC25A51_LncRNA	-1.6074	0.0485383	0.200407	0.0405795	0.989736
SLC4A8_LncRNA	1.95412	0.013399	7.05772	1.49988	33.2104
SLC8A1-AS1_LncRNA	1.78855	0.0283131	5.98075	1.20925	29.5799
SLCO4A1-AS1_LncRNA	-1.84561	0.00885801	0.157928	0.0396524	0.628999
SLIT2-IT1_LncRNA	1.0658	0.0139147	2.90315	1.24167	6.7879
SMAD5-AS1_LncRNA	1.24498	0.0214224	3.47286	1.20234	10.0311
SMC2-AS1_LncRNA	2.4212	0.00195405	11.2594	2.43266	52.113
SNHG10_LncRNA	1.97877	0.0379753	7.23386	1.11607	46.8868
SNORA20_LncRNA	2.07389	0.0274302	7.95573	1.25955	50.2511
SNORA25_LncRNA	3.73111	0.0330676	41.7253	1.3497	1289.92
SNORA40_LncRNA	1.46349	0.0351338	4.321	1.10739	16.8604
SNORA63_LncRNA	3.21212	0.0258028	24.8316	1.47389	418.353
snoZ40_LncRNA	1.93025	0.0350606	6.89125	1.14484	41.4813
SPACA6P_LncRNA	-1.77218	0.0245072	0.169963	0.0362782	0.796273
SSTR5-AS1_LncRNA	0.679695	0.0404611	1.97328	1.02998	3.78048
STARD13-IT1_LncRNA	1.01342	0.0451319	2.755	1.02223	7.42498
STK24-AS1_LncRNA	1.65926	0.0218184	5.25541	1.27292	21.6977
SYNE1-AS1_LncRNA	1.35611	0.0359829	3.88107	1.09275	13.7843
TERC_LncRNA	-2.34441	0.0364738	0.0959038	0.0106599	0.862817
TMPO-AS1_LncRNA	0.896675	0.040427	2.45144	1.03989	5.77903
TOB2P1_LncRNA	0.727936	0.0132856	2.0708	1.16383	3.68457
TRPM2-AS_LncRNA	-2.28211	0.0487876	0.102069	0.0105453	0.987937
TSC22D1-AS1_LncRNA	1.45072	0.00735465	4.26621	1.47684	12.324
TTC41P_LncRNA	1.29477	0.0120011	3.65017	1.32921	10.0238
TTTY8B_LncRNA	2.79753	0.0174631	16.4041	1.63335	164.749
TUBBP5_LncRNA	1.29511	0.0104384	3.65141	1.35518	9.83843
TUSC8_LncRNA	-3.9766	0.00729106	0.0187493	0.00102683	0.342352
TYMSOS_LncRNA	-0.72365	0.0196521	0.484979	0.264052	0.890752
TYRO3P_LncRNA	-1.57227	0.00203944	0.207573	0.0764319	0.563724
U2_LncRNA	1.88668	0.00277571	6.59746	1.91667	22.7094
U47924.27_LncRNA	-0.660117	0.0396957	0.516791	0.275512	0.969369
U47924.29_LncRNA	-1.07349	0.00131883	0.341815	0.17754	0.65809
U47924.30_LncRNA	-0.859741	0.0310592	0.423272	0.193748	0.9247
U91324.1_LncRNA	16.759	0.0215678	1.89829e+07	11.7588	3.0645e+13
UCHL5_LncRNA	1.77393	0.0151813	5.89399	1.40772	24.6776
UCKL1-AS1_LncRNA	3.14573	0.0116531	23.2366	2.01677	267.723
UNK_LncRNA	1.16762	0.0394671	3.21434	1.05793	9.76619
UOX_LncRNA	0.614086	0.0348572	1.84797	1.04464	3.26906
USP2-AS1_LncRNA	2.83062	0.00228324	16.956	2.7512	104.502
USP30-AS1_LncRNA	1.21659	0.0443048	3.37565	1.03148	11.0473
USP6NL_LncRNA	1.41346	0.0317234	4.11015	1.13163	14.9283
WI2-8325B5.1_LncRNA	4.28587	0.00713081	72.6656	3.20246	1648.82
WI2-85898F10.2_LncRNA	2.36777	0.0135144	10.6736	1.63047	69.8733
WI2-87327B8.1_LncRNA	5.09919	0.00567075	163.889	4.42051	6076.11
WWTR1-AS1_LncRNA	-3.66542	0.00727752	0.0255933	0.00176044	0.372076
WWTR1-IT1_LncRNA	-1.06051	0.0162023	0.34628	0.145874	0.822012
XXbac-BCX254L4.4_LncRNA	1.18676	0.0419901	3.27643	1.04392	10.2834
XXbac-BPG249D20.9_LncRNA	-0.9701	0.0402505	0.379045	0.150008	0.957782
XXbac-BPG308K3.5_LncRNA	2.83239	0.0136266	16.9859	1.78979	161.205
XXcos-LUCA16.1_LncRNA	-1.78485	0.0338608	0.167822	0.0322698	0.872774
XXyac-YX155B6.7_LncRNA	1.75773	0.00423635	5.79926	1.73873	19.3425
XXyac-YX65C7_A.3_LncRNA	0.818341	0.0208009	2.26674	1.13256	4.53672
YAF2_LncRNA	0.890357	0.0425743	2.436	1.03026	5.7598
Z98750.1_LncRNA	5.06424	0.000760673	158.26	8.29831	3018.23
ZBTB11-AS1_LncRNA	-1.1234	0.0124043	0.325172	0.134797	0.784411
ZBTB20-AS1_LncRNA	3.05766	0.0169005	21.2777	1.73148	261.476
ZBTB20-AS2_LncRNA	1.24269	0.0257187	3.46493	1.16264	10.3263
ZCCHC2_LncRNA	-1.89305	0.0462858	0.150612	0.0234023	0.969309
ZFAT-AS1_LncRNA	1.7287	0.0280678	5.63334	1.20448	26.3472
ZNF32-AS3_LncRNA	-1.90847	0.0489112	0.148307	0.0221962	0.990931
