# Supplementary material for: A Novel Three-LncRNA Signature Predicting Tumor Recurrence in Nonfunctioning Pituitary Adenomas
Source: Front Genet. 2021 Oct 20;12:754503. doi: 10.3389/fgene.2021.754503 (PMC8564111; doi:10.3389/fgene.2021.754503)
Supplement: Supplementary file 9 [file DataSheet2.ZIP › Source data.csv]

ProbeName	NFPA-006	NFPA-024	NFPA-015	NFPA-039	NFPA-041	NFPA-048	NFPA-035	NFPA-053	NFPA-055	NFPA-058	NFPA-060	NFPA-061	NFPA-062	NFPA-064	NFPA-065	NFPA-002	NFPA-004	NFPA-021	NFPA-022	NFPA-010	NFPA-011	NFPA-012	NFPA-014	NFPA-028	NFPA-038	NFPA-040	NFPA-042	NFPA-043	NFPA-045	NFPA-044	NFPA-046	NFPA-049	NFPA-030	NFPA-031	NFPA-032	NFPA-033	NFPA-036	NFPA-050	NFPA-051	NFPA-059	NFPA-067	NFPA-005	NFPA-007	NFPA-023	NFPA-026	NFPA-017	NFPA-013	NFPA-047	NFPA-037
LNCV6_40344_PI430048170	3.408452591	2.274574882	3.331165263	2.231735754	2.223070287	2.359879084	2.38366225	2.496469918	1.973852354	2.441406549	1.896645572	1.903300537	2.64659776	1.901558806	1.912788763	1.866335848	1.933648453	1.915998126	1.899492484	3.166674481	1.901851473	1.900551991	1.875820467	1.908848368	1.891489442	1.894122135	1.867827023	1.905659631	1.889231232	3.668476529	1.914488708	1.88347131	1.881462424	3.776045599	1.913913551	4.18636492	5.732915657	1.898507025	2.960695049	1.908675281	1.938233736	2.566574754	1.945192292	1.888774177	2.121820809	1.92158063	1.893166781	1.909606656	1.915319836
LNCV6_94543_PI430048170	2.170934451	2.01103893	1.985318484	2.514398289	2.145200713	2.315006006	2.26195392	2.394425533	2.032385426	2.470238694	2.155101794	2.846478582	2.010885869	2.066352403	1.999635522	2.192708115	2.072495588	2.063329576	2.04334501	2.155438676	2.930772729	2.076916689	2.101997221	2.171312509	2.186276297	2.082931804	2.137225886	2.122250272	2.117168305	3.04902371	2.165155464	2.094999495	2.923292879	2.027559636	2.275985189	2.066855056	2.252275805	2.044812667	2.148565222	3.472016104	2.760952777	2.013554771	2.822156369	2.60799894	2.181651923	2.39131726	2.087065181	2.188228516	2.008989834
LNCV6_115330_PI430048170	6.517385627	5.898253257	7.21756299	7.162096569	6.222954799	6.127989398	6.881374676	7.226806775	7.202854271	5.723972544	6.129214436	6.766763371	6.354338215	5.964059157	7.118917097	7.235211403	6.321791987	6.695487347	6.543719071	6.584756092	7.130575571	6.499870572	6.023948821	6.35546166	6.971951605	6.317637947	7.084424704	7.333285853	7.125778585	7.114199441	7.2980811	6.288015458	6.236122219	6.85358567	7.166275382	7.198835038	6.276190387	6.155544727	6.670670499	7.461738661	6.118542229	7.37664507	5.853642577	6.346616008	6.987585933	7.458246515	7.356787579	7.001871557	7.410600898
LNCV6_110213_PI430048170	7.836001652	7.889099002	8.288509083	8.0163603	7.560625826	7.115983287	7.328573009	6.953289357	7.126130901	7.296738511	7.088740311	8.048787599	7.740221887	7.156017131	7.479164294	6.708478415	7.563001529	6.860017437	7.411263659	6.774873322	6.605163461	6.309714607	6.466816357	6.141570823	6.451293409	7.160640418	6.645809813	6.510349591	7.073474048	6.750622993	8.334374538	7.477168714	7.56498787	6.797724302	7.701364885	7.720683243	7.201862629	6.812800674	6.505273088	6.753795431	6.723140537	6.804967075	6.320991426	6.433518888	7.80965748	7.141061962	7.40963533	7.504531506	6.486123724
LNCV6_103048_PI430048170	8.720875417	8.246179209	8.903344	8.920700915	8.975308312	9.820162574	9.176329928	8.98752349	9.10926581	8.287172207	8.689965294	8.806694789	8.195994834	9.653289417	7.75354067	8.507471038	8.362400693	8.799508588	8.767474448	8.858808354	8.495194132	9.103706064	7.068086185	8.748017737	8.68705504	8.439166689	8.507371728	8.766978779	8.7780789	8.72989972	8.546541765	9.270777824	9.14797116	9.043099274	8.61987215	8.04452586	9.97186098	8.600055017	8.936597368	8.750958288	9.746906024	8.656539761	8.675057164	9.688477299	8.828746435	8.334135846	8.538057578	8.546725177	8.808570359
LNCV6_57457_PI430048170	1.89272245	1.892711876	1.985318484	2.56220834	1.901789429	1.899467889	2.097018563	1.890468829	1.903883344	1.891372761	1.887328783	1.889152626	1.891439982	1.884862758	1.922890947	1.892486686	1.913086631	1.888181322	1.889384969	1.893196467	1.878292098	1.884036651	1.875132805	1.893215626	1.856003483	1.865927716	1.900730164	1.91313141	1.864988778	1.909858016	3.547785954	1.921758831	1.876247407	1.892625481	1.923770913	1.89017778	1.919546603	1.876718198	1.89700756	1.885524906	1.908504112	1.92158063	1.907261141	1.897191612	1.955251288	1.893253325	1.910203074	1.90551352	1.895978334
LNCV6_87975_PI430048170	9.993692061	10.29128917	9.808092497	9.897198896	10.01195803	10.3577606	9.671321992	8.661980146	8.126051241	10.45455969	9.329826166	9.500069577	9.435077853	9.835159849	9.414223444	9.378262533	9.212070818	9.519261966	9.629487706	10.53864607	9.231574503	9.752789409	10.43896327	8.815781714	9.689660077	10.85411438	9.157961414	8.988715287	8.933926254	8.988770657	9.571401542	8.835817251	9.880002732	8.693923696	9.182068519	9.650229903	9.254151575	8.66291383	9.18944617	9.847377743	10.69766608	8.303359266	10.01829876	10.12293626	10.09164652	9.248232905	8.950353797	9.012515593	9.863022705
LNCV6_25324_PI430048170	3.23088952	3.487617318	3.380300904	3.546493395	4.214215666	3.4571555	4.204762641	4.049443795	4.911950768	3.691032269	4.590882315	4.345000983	2.862174514	3.028146699	3.829300227	4.489863086	3.340392573	4.174540904	2.652059466	4.899330104	4.540616797	3.839145079	4.238482757	3.528675218	3.855325452	3.307489482	3.167935688	4.033136454	4.623400212	4.787444082	3.671679592	3.985432393	3.639271951	4.974923206	4.565448685	4.014823608	3.731213671	3.553535684	3.686882693	3.853360202	2.260498171	3.498570639	3.192817967	2.779683177	3.851825696	4.251470223	4.071978862	4.479593594	3.595520066
LNCV6_104449_PI430048170	6.695331083	5.69211156	6.000955062	5.684937757	5.966656754	5.391047312	5.927119289	6.339033226	6.227063148	5.694070361	6.186976233	6.467172484	7.043810795	6.775154556	6.910940608	6.563882944	6.910940608	5.792312513	6.531360375	6.702562795	5.243347845	6.999975	4.79208722	6.93474209	7.06970172	6.488545952	6.425202237	6.727488175	7.117226181	6.63636039	6.283585804	6.967198725	6.417001634	6.271948149	6.393805923	6.452075801	6.660819394	6.446230538	6.79605179	6.62112191	5.209412193	5.815055283	6.428057942	6.03952357	5.123886207	6.675379538	6.376275367	6.646379531	6.327938439
LNCV6_44292_PI430048170	1.883009812	1.914183587	1.985318484	1.967706197	1.912621918	2.111797305	2.094032955	1.904852399	1.878141213	4.52496364	4.699038003	3.931941707	1.911144879	1.918767281	1.896110487	1.946565432	1.886395618	1.886229897	1.866256339	1.937155157	1.893511027	1.87972776	1.907729602	2.299883829	1.921407796	1.914603373	3.879900376	5.006329746	1.909103537	1.894055435	1.888136935	1.919974497	1.909770159	1.884638425	1.943475513	7.904263333	1.943693351	1.913559188	1.896730353	2.961234608	3.26471363	1.891258249	4.767177029	1.877239995	2.307239734	1.907501382	1.915663003	1.892079587	1.861281057
LNCV6_33816_PI430048170	1.90706624	1.924694203	5.078172588	1.967706197	1.92158063	1.900739722	1.87434948	1.945453775	1.883315962	1.900600309	1.953419132	1.91791107	1.927576357	1.876158297	1.995330662	1.991906803	1.907261141	2.771266297	1.952082255	1.973632844	1.916879956	1.950399497	3.406216998	3.069617268	1.969095315	1.952197632	1.982671893	1.877285673	1.949818257	1.926471988	1.913758014	1.924203866	1.971050912	1.89700756	1.898481503	1.958978251	4.365157524	1.856920953	1.871195549	1.939794631	1.876603133	1.983210584	1.910030289	3.191662974	3.680742153	1.94960151	2.128456341	1.981014593	1.913779708
LNCV6_40149_PI430048170	9.655599909	8.102124319	8.478104946	8.967018556	8.094933857	8.048262328	8.061927278	8.401762123	8.669439322	7.258976726	8.310834332	8.558854805	9.380560138	8.901754672	9.283624585	8.269014248	9.187679317	7.670633998	8.872121766	8.152492288	8.549031363	9.128876619	7.62726862	9.015722604	9.221388594	8.346891699	9.081057176	8.691426435	9.110266768	8.764642991	8.575540141	8.807918207	8.493108269	8.657804523	8.588314475	8.449686216	9.092198589	8.771372191	10.24423051	8.746388185	7.954913143	8.746388185	7.932502443	8.698175846	8.614829509	9.188609533	9.051821168	8.333214008	9.257762639
LNCV6_69178_PI430048170	4.093382958	7.446826511	5.778578923	3.940317097	7.020250355	5.315006558	4.680859667	3.453292088	4.27060817	4.228366725	6.295245663	3.280951753	3.276935398	5.101633995	4.489211502	1.94782678	5.192139932	2.962833937	4.128684022	5.554480642	3.052425125	5.112213037	4.729403929	5.294842554	1.930046644	5.568514808	1.944859246	2.750147807	2.108646349	4.159781831	4.384500763	4.847698341	7.328056669	3.821256293	3.405226631	4.715349094	3.578255123	4.689602759	1.860028169	2.907238586	3.563551754	3.131754405	5.864687131	2.659524351	3.501234769	1.894572328	4.024523151	4.229498264	3.385150803
LNCV6_32913_PI430048170	6.812290029	5.998094815	6.330656508	5.96195242	6.319120949	5.440037755	5.931449938	5.737101531	5.708352351	5.797905576	6.558892883	5.808369724	6.445981263	6.223341529	7.019669724	6.751540284	6.691634749	6.234146628	6.15206554	6.077575724	5.994582452	7.050327638	6.570107161	6.770213161	6.919975082	5.845202738	6.545121565	6.612262999	6.053900472	6.341176662	5.8402381	6.76422071	5.922669404	6.231542619	5.665925389	5.401907489	7.124734295	6.391976997	7.256778748	6.160847451	5.142743657	5.813143429	6.6096413	6.447465039	5.200785672	7.143072897	6.060841989	6.382453271	6.722087934
LNCV6_87012_PI430048170	5.042043698	4.726130669	4.923271948	4.750322671	4.997521119	4.757662881	4.603813246	5.011025091	4.451931433	4.917639029	3.915037149	3.073433705	3.734534489	4.451375225	3.789771858	4.033528302	4.851133173	5.175190199	4.301878984	2.496089803	4.499975999	4.553163584	5.804089045	4.663983181	3.924183801	4.559321701	4.566336369	3.762445554	4.007752689	4.44509191	3.982173239	4.74179761	4.619441577	4.783793709	4.131944783	4.204367189	4.456932736	4.82369103	5.183886954	4.455471333	4.922476437	5.596225564	4.714556332	5.188265674	5.651913902	4.002184541	4.8251391	4.712860547	5.258787897
LNCV6_63094_PI430048170	10.78563296	10.59150937	9.511187446	9.813822889	10.31912546	10.03186362	9.914685699	9.22921963	10.10447887	11.84366407	9.66304482	9.102310078	9.602947853	9.604147213	10.37226435	8.945294352	9.650954715	10.01541582	10.6082825	9.598750822	10.31676098	10.75791342	9.398810759	10.59858416	10.45232593	10.37107205	10.79428008	9.535048764	9.651121335	10.37316576	9.333918051	10.49659314	10.71860257	9.87179595	9.634055902	9.742381117	10.50022532	10.42134777	10.07778512	9.269082757	10.0048105	10.73392125	9.827398761	10.94743129	10.42572032	8.935014543	10.49127573	9.215578294	10.2359362
LNCV6_66449_PI430048170	1.933343753	2.081625023	1.985318484	2.178970304	2.151978854	2.126093499	1.926381898	1.957409103	1.918297495	1.958397218	2.026746233	2.012150029	1.962924681	2.001239591	1.922477151	2.038727254	3.317702729	1.988680705	3.135553672	2.060586454	1.944894095	1.979109412	2.037053628	2.017262279	2.083218344	2.971780513	2.068888488	1.986625867	2.144569289	1.942575219	2.032529564	2.01642692	1.967389683	2.354529273	2.042072251	1.980735946	1.981240719	1.984945883	2.004012542	1.975707212	1.921967876	1.905309852	3.22471542	1.943203256	2.262590941	2.061585568	1.986906348	2.013624825	1.910765707
LNCV6_101856_PI430048170	1.906227962	1.860822277	2.620374842	1.967706197	2.115158397	2.132948161	2.115016773	2.421457445	1.957993154	1.880110621	1.957558265	1.899944382	1.856679323	4.305404927	3.805455275	1.911206962	3.227133464	1.955812564	4.255045823	1.928027447	2.451675422	3.296414887	1.917397087	7.013931175	4.809892617	6.82266542	1.891166326	1.897294981	1.936999729	1.879856015	4.314826882	4.184448131	1.931287547	1.887594856	5.876237318	3.734534489	2.319613688	3.674304801	1.953759061	3.642614543	4.277397635	1.8725015	1.911841177	3.104997822	4.156394564	1.934603437	1.869663123	3.292326887	1.967441531
LNCV6_67542_PI430048170	6.966366115	6.592942342	6.315303408	6.57468678	7.36237955	7.03212011	6.841858405	6.630583603	6.560560743	7.36987186	6.467291368	6.992238365	6.51491115	6.503112855	6.35681428	6.582114676	5.927591727	5.975048832	6.114019627	7.135479261	6.797175797	6.352531112	6.279778457	6.057990121	5.88035069	6.78912482	6.049651488	6.001268484	6.344637042	7.023208229	6.237223498	5.794587671	6.82423201	6.078877648	6.481550509	6.379114266	5.717517413	6.956926275	6.356243817	6.695215668	6.982587431	6.099430233	6.604810024	6.67453892	6.317966457	6.765104423	6.442609747	6.448578834	6.63303558
LNCV6_40450_PI430048170	12.78834954	13.13778185	12.80547393	11.87001809	12.65183834	12.48655762	12.33673263	12.45795898	12.57940769	12.26131246	12.71716392	13.26801541	12.16092575	12.71677934	12.6497217	12.42683289	12.44190765	12.4425196	12.52964606	13.14534412	12.81660559	12.71387107	12.6521943	12.02364755	12.44824226	13.45326009	12.46036491	12.30303162	12.58127819	12.65583066	12.79607818	11.95639538	12.71605997	12.633415	13.20558767	13.33413992	12.59959759	12.83451756	12.42336602	12.81954994	12.70280694	12.99167957	12.50438014	13.13460656	12.71027491	12.71967388	13.01536245	12.99893541	12.65074881
LNCV6_747_PI430048170	1.878116327	1.869967898	1.985318484	1.967706197	1.903164443	1.909413996	1.893347754	1.874366467	1.914842503	1.925869337	1.926284659	1.934397188	1.880765422	1.908976077	1.898507025	1.915808577	1.909488464	1.921133996	1.900460799	1.905294963	1.922757416	1.904441165	1.901049938	1.910425682	1.914746745	1.927452366	1.879035433	1.914623402	1.912864703	1.881845714	1.924373361	1.888683663	1.909612962	1.915466656	1.956307822	1.915158139	1.929950293	1.919015563	1.929359446	1.912107947	1.928918809	1.881307901	1.929064282	1.889817215	1.955251288	1.968415756	1.908123437	1.933304172	1.921336819
LNCV6_78556_PI430048170	4.467128255	3.978402792	5.5546869	3.759938544	3.978624556	3.491886529	3.855325452	4.473661337	5.876455719	3.569821725	2.705470095	4.708671444	3.727999872	3.070040939	3.897486144	5.610142578	4.871300604	3.904858245	3.656422708	2.015155553	4.510907033	2.069015541	2.062640645	3.424620848	4.605065934	1.996762413	2.192281511	2.845424434	5.931500342	4.313598552	5.488225648	2.155438676	3.077021351	3.862506524	4.72372095	5.68842203	3.780744204	2.583628347	2.074735529	4.667704424	4.634427996	4.943959084	3.984634136	4.151524811	4.771636505	4.363652383	3.236780784	6.094620792	3.590672988
LNCV6_53115_PI430048170	2.005387064	1.948881829	1.985318484	1.967706197	1.86448894	1.951018978	1.942746644	1.9915744	2.073042667	1.929401575	2.047194651	1.96006992	1.939956222	1.970165969	4.96270557	1.991519875	2.059574943	2.088986236	1.997314795	2.079418853	1.947095592	2.0010434	2.046565584	2.038746003	2.062450883	1.936492589	2.011383473	2.002340443	2.051189194	1.953665864	2.021400589	2.001029393	1.998491641	1.890015164	3.001639601	1.973959819	1.905948138	2.025548604	2.102486877	2.1917887	2.087587452	1.963727906	1.98459537	1.955324611	1.955251288	1.98420234	1.878184588	1.996966929	2.113990055
LNCV6_123561_PI430048170	4.380330203	4.921626028	4.964251444	4.087690426	4.978593006	5.180928819	3.673783584	4.428197426	4.662125715	4.714094601	4.624011993	5.006382283	4.919890123	4.207760167	4.818077127	4.097801985	4.21166922	5.191611002	4.347160681	4.365157524	4.848464403	5.000147484	3.862506524	4.390727047	4.68892749	3.926146416	4.591398079	4.24047508	4.564202013	4.826024562	4.756495939	4.363721689	6.229652131	4.934704573	4.860299185	5.251559414	4.553163584	4.477871772	4.731763165	4.667636431	4.412708388	4.150179225	4.780741911	4.49233079	4.405375038	3.771176983	3.995952901	3.971597986	4.246186803
LNCV6_66488_PI430048170	1.993760865	2.000762943	1.985318484	1.967706197	2.026607347	2.084892676	2.004192101	2.040000698	2.100587129	2.213674808	2.306951423	2.349267694	2.063730001	2.217678838	2.043376557	2.533752748	2.281571288	2.326100893	2.21277093	2.400016951	2.084597575	2.219097558	2.224130812	2.451675422	2.458168926	2.186077879	2.312353926	2.253997793	2.317606449	2.07475775	2.474419111	2.255901243	2.131685695	2.070217884	2.657346334	2.102311512	2.368502976	2.215790656	2.57727564	2.191345177	2.081767589	2.040972416	2.080650889	2.028559649	1.955251288	2.83958933	2.332168959	2.501008896	2.113304672
LNCV6_118042_PI430048170	2.186311568	1.868044984	2.720132367	1.967706197	1.863524643	1.882126432	2.357790768	2.598163834	1.970003424	1.860060798	3.739350714	3.064100142	2.460024093	2.843984604	2.695040926	3.523579565	4.101698126	1.96296569	2.693066712	1.956233163	3.025252984	2.867238711	3.953249449	3.761553512	2.064030839	3.216240632	3.442309225	1.916105491	3.557570218	3.240367203	3.010698601	1.871414803	2.641475319	3.073030172	1.906149472	2.80436657	3.411306855	3.199106082	3.508011874	3.394904331	1.981212288	2.951353278	1.909305254	2.945653138	2.405081758	3.221757987	1.873741889	1.89424248	2.424573459
LNCV6_81564_PI430048170	2.67305732	4.036357144	4.492403766	3.866447899	4.444135262	3.76147424	3.963033949	4.306493869	3.548642809	4.167812201	3.941440715	3.766837009	4.408129577	3.398642121	3.305532773	4.087037533	4.580958779	2.002604254	2.888673562	3.891657478	3.902414379	3.638069306	3.32650101	4.641887109	3.30256958	4.123716164	3.56924768	2.882855346	3.716280041	4.571971366	1.936800056	4.215816422	4.413149056	3.496209518	3.399126526	2.94162886	1.890614756	2.956835755	1.955906515	2.391561615	2.741232	4.175361067	2.161507033	4.613138901	3.226029431	1.912804781	3.266208079	3.355527929	3.217341151
LNCV6_10221_PI430048170	3.011458034	2.994395675	3.233953172	1.967706197	4.470649373	3.432385682	3.706118374	4.124680885	3.310785493	3.786583025	2.391607767	6.063421187	2.687439387	4.001260233	3.647149547	4.16921599	3.333284657	3.751177798	3.863820099	2.952049344	3.893150885	2.535971447	3.921013201	2.277696991	2.243587014	3.086824855	2.615544209	2.180005341	3.630150512	3.249698851	2.109867625	2.405927094	3.170738452	3.296496761	2.130098074	2.289779277	2.141490214	2.957623414	3.810483418	2.213110616	3.320650815	2.691618151	2.939364631	2.498346868	3.121357343	2.244688108	2.668340564	2.310976074	2.683960206
LNCV6_84792_PI430048170	4.685945575	4.865491877	4.848464403	4.66083309	4.666540094	4.65389585	4.731025191	4.620208673	4.194947415	5.393109618	4.398032973	3.651756309	4.526938456	4.961219629	4.148332737	4.090976215	3.936924347	3.979036301	3.847029119	4.237713826	4.514851373	4.225405373	5.222796791	4.345629089	4.194871662	3.285303917	3.59943011	4.282561828	4.316752355	4.489362437	4.006158814	4.675227773	4.772097344	4.82608615	4.517070994	3.857676647	5.945138071	5.104342288	4.123873809	3.758046932	5.443616823	5.051184396	4.508395705	4.754098874	4.732550894	4.070735859	3.61560143	4.083859423	5.561280401
LNCV6_36532_PI430048170	4.874001675	4.328893867	4.299160918	4.973073979	4.54053809	4.48229545	4.254047963	4.252974766	3.185394268	4.860299185	2.620552259	1.902731748	2.847253976	4.242058658	2.890880502	1.930352459	4.740159585	4.585303652	3.078592751	1.910737833	4.184448131	4.573247081	3.880924539	4.170122709	3.039087501	2.93887043	3.66541337	2.700249507	3.779941581	4.241615793	3.660435597	3.893962624	3.588058678	4.412497992	4.011209797	3.367814529	3.993463863	4.18981232	4.273275184	3.522767417	3.838401354	3.910390249	4.754929702	4.9760051	4.184059686	3.244427378	3.508495334	3.212647276	4.914303393
LNCV6_60147_PI430048170	8.109344234	8.19622249	8.189986387	7.99441304	7.759841794	7.642111444	7.559916707	8.203236902	8.304270335	7.774426753	6.929078948	7.767440563	7.909522028	7.984924381	7.65103605	6.831890694	7.424191819	7.462751865	7.433445312	7.54943014	7.632504112	7.433328137	7.129145666	7.250276025	7.059831583	7.074591217	7.264832838	7.386865816	7.742068163	8.263776024	8.191232206	7.2858399	7.842441727	7.968902125	7.597154174	8.248321111	6.988383196	7.966307147	7.552777449	8.457096799	8.087697188	8.157604282	7.920912392	8.051749693	7.844130098	7.326994394	7.501095498	7.887477839	8.052971182
LNCV6_57398_PI430048170	2.068258331	2.039703303	1.985318484	1.967706197	2.058388361	2.080375883	2.03936492	2.087587452	2.159365951	2.209266945	2.526767254	2.42561982	2.658618406	2.347098941	2.197865384	2.904388409	2.591048701	2.501943181	2.181734515	2.709957332	2.112370925	2.43810589	2.619367781	2.842386143	2.713043408	2.27593501	2.809575333	2.477512734	2.701824028	2.177276234	2.700864312	2.441047704	2.192368773	2.122352229	3.014000003	2.489675324	2.618062674	2.184820428	2.773610424	2.290744616	2.14595789	2.080785382	2.26361074	2.067806119	1.955251288	3.033103483	4.805860344	2.883346044	2.173703179
LNCV6_45455_PI430048170	6.670389447	6.765953344	7.026219601	5.959760688	7.247611438	7.199917409	7.140571953	5.503046017	5.445146129	7.409073098	6.751127221	6.969335957	6.003126024	6.213483315	6.033159798	6.478537325	6.692076338	6.290383478	5.414493283	6.473097758	6.527444198	5.991317896	6.575393196	5.565455073	5.752289294	6.64625105	5.72431264	5.239650322	6.20381265	6.460698888	6.099526793	4.986105163	6.417175776	6.464755494	6.073464488	6.654338394	5.528982875	6.359004824	5.878731666	5.900057813	6.348905716	5.835794743	6.373582012	5.871784484	5.775209221	6.708803426	6.118909025	6.374125256	6.505835138
LNCV6_51835_PI430048170	5.748883378	5.768348989	6.016935952	5.898210552	6.324052049	6.126372889	6.412260825	6.556281877	6.217100028	6.531448909	6.375298078	6.357382448	6.245126699	6.625743062	5.639722635	6.239087641	6.440773416	6.566688558	7.306676534	6.36216189	6.325938309	6.280093607	6.517004679	6.746386581	6.767691339	6.626844123	6.616222596	7.71396247	6.458964072	6.446230538	6.231126013	6.721649373	6.730635888	6.117283808	5.863046616	6.012886244	6.733015784	7.144441856	6.410891322	6.115922479	6.198348274	6.221125484	6.171242348	6.63745178	6.165209959	6.345094256	6.20381265	6.683751932	6.22819379
LNCV6_87141_PI430048170	1.889243491	2.239911856	1.985318484	1.967706197	1.91322989	1.918612583	1.909770159	1.897933606	1.890625619	1.904852399	1.909409712	1.922097092	1.906754709	1.902549818	1.91406285	1.92890036	1.902433614	1.888906676	1.877426831	2.924524599	1.893717188	1.876748616	1.883264968	1.899553945	1.897346529	1.898210657	1.921020117	1.916028471	1.894790981	1.904193239	5.972097312	1.92158967	1.894280059	1.884996221	1.955437201	1.895514387	1.950938579	1.901369081	1.898934804	4.310536544	1.892762281	1.911899204	1.891247766	1.886914553	1.955251288	1.916603585	1.919022916	3.182984465	1.88121386
LNCV6_86539_PI430048170	2.244192114	1.975389588	1.985318484	2.245368437	2.007488961	2.064392786	1.997572485	2.022074446	2.050617112	2.155514447	2.17302829	2.262762259	2.040252131	2.730024858	2.243468677	2.392738213	2.117583066	2.170255971	2.038320208	2.269051398	2.049740605	2.129462949	2.920046449	2.265091129	2.239955859	2.14247298	2.170128039	2.172181316	2.205714245	2.042527738	2.24026602	2.152392262	2.082567659	2.029099236	2.509454496	2.047442459	2.311259143	2.147827665	2.317340323	2.08937683	2.02966395	2.516237797	2.042564644	2.0034217	1.955251288	2.642966533	2.248943072	3.501776412	2.054863715
LNCV6_61769_PI430048170	4.761441458	6.268558213	5.824632559	4.679667887	5.610189459	5.629885991	5.028465966	3.987539818	5.246507283	5.401501128	4.498717354	3.811580995	5.79254439	5.189016032	3.085395068	6.850504589	5.036693763	4.506783239	2.158184087	5.866965902	4.860499052	3.553061908	4.083043081	3.169914529	4.852761219	4.094507947	4.615026493	3.926653867	4.780592353	4.683956723	5.285922294	3.882959111	4.633191234	3.906953901	4.921559082	5.699003759	5.276749503	5.333246078	3.334484189	4.328672454	4.543442903	5.46295849	4.02642537	4.833145219	4.226159975	4.33372341	4.61301626	5.385298045	3.523111909
LNCV6_47911_PI430048170	5.608433554	5.563164961	5.919889849	6.431683854	6.022806391	6.512164792	6.525578178	6.803273479	5.54349305	5.534057594	7.598920872	6.018565457	7.462713517	6.128494849	6.386055949	6.436920077	6.090624102	7.112640956	7.001909633	5.874745899	6.502641046	6.744778426	6.981613904	6.530335067	7.03890348	6.009563585	6.692895632	6.659235488	6.583767158	6.641884226	6.400315695	6.304257346	7.767638473	6.856304918	6.194352245	6.032000568	6.202718086	6.214697572	6.317356919	6.096779547	5.460052768	5.633638356	6.096870756	6.528779086	6.645809813	6.058175423	5.827892976	6.416088738	5.956131389
LNCV6_126138_PI430048170	6.279908107	6.513975755	6.332465032	6.374073522	6.431259194	6.30760503	7.001591683	6.064260311	6.320621729	6.122550458	5.253807324	5.962879273	6.428619014	6.523041367	6.225061414	6.392363595	5.909028754	5.819105612	6.078638897	5.744828934	6.168107696	6.477915753	5.989534506	5.661822858	5.782111129	6.676843808	5.947453271	6.212735394	6.295556524	6.713354661	6.213620145	5.942736733	5.636570415	6.41102222	5.5631254	6.042964209	5.798821755	6.0838404	5.790062824	6.17302831	6.371205424	6.288232239	6.318924127	6.784148011	6.179671218	6.202453079	5.952255202	5.910346926	6.432445031
LNCV6_75264_PI430048170	5.304669994	5.10086627	4.593847952	4.169362864	5.268123876	4.993199524	4.953520936	5.066965547	4.772043662	5.873560318	4.093620159	4.011056718	5.060393627	5.058531563	3.82570709	4.742902673	4.983575445	5.197315473	4.684872974	3.515382365	5.369626146	5.012122272	5.77093888	4.95347029	4.128123661	5.392475634	3.710920768	5.127024608	3.541111992	4.948386055	4.730896443	4.783533272	4.817012983	4.765021635	5.313609457	4.472931043	4.924770442	4.876630404	5.253176344	4.67663938	5.199097164	5.369775023	5.667142809	5.155954556	5.4061598	4.423337753	4.647453795	4.631762404	5.126862201
LNCV6_36396_PI430048170	1.98319629	1.982123117	1.985318484	1.967706197	1.994693488	2.036173445	1.995494551	2.003279863	2.052105646	2.102022726	2.179049921	2.205182934	2.028149326	2.084631967	2.021214148	2.30147377	2.09824863	2.118807727	2.046314102	2.232131275	2.03544275	2.106151628	2.102967261	2.23912208	2.218452432	2.110671983	2.160492338	2.158687294	2.15845967	2.059519109	2.217975352	2.118347149	2.084000275	2.024102685	2.374820925	2.067084064	2.273546521	2.072813578	2.219752103	2.064777053	2.027695922	2.024683664	2.014273137	1.993036571	1.955251288	2.543639659	2.144886142	2.239083992	2.032889348
LNCV6_113649_PI430048170	12.08091662	11.85914243	11.79204868	11.84088046	11.60934046	11.2915523	11.50436228	12.10907812	12.15588678	11.67014673	11.93545874	12.01906777	12.29654728	12.01977822	12.17253547	12.37978442	12.2852363	11.60523225	12.1312676	12.1431581	12.05232492	12.29128901	11.32211694	11.5032969	12.4415838	11.89130983	12.36542102	11.9470141	12.07508117	12.08686498	11.94796364	11.39187659	12.04570023	12.09975097	12.23056724	11.93240114	11.8457231	11.95639538	11.99448763	12.27452792	11.21898409	11.94968413	11.74823625	11.8966349	11.78419283	12.30218409	12.13692593	12.29206906	12.10274945
LNCV6_38079_PI430048170	8.116357443	8.434803702	8.174025306	7.541514402	8.284988493	8.056834267	7.76219783	7.857618983	7.75354067	8.008284848	8.03595708	8.466618278	8.164277027	8.1889738	8.532456758	8.44295305	8.316632997	7.932142501	8.094220358	7.933944177	8.120395313	8.280269551	7.898208531	7.931001651	8.202468324	8.013858003	7.740983328	7.656945526	7.871190369	8.480984551	7.98959265	8.055204437	8.024514595	7.77434028	7.899112358	8.055590867	7.935236278	7.7909985	7.899028801	7.63632512	7.640286645	7.962508898	8.009139824	8.302361059	8.308650115	8.172576919	7.893360811	8.32241607	7.924114783
LNCV6_113785_PI430048170	13.44348652	14.33187264	13.89857291	13.65852973	13.91464928	13.82973728	13.80694944	13.65210709	13.41073167	14.00040339	13.75876005	13.25587307	14.23775169	13.79742045	13.75381015	13.69751105	13.9012782	13.64409842	14.15715074	13.51070759	13.7575096	14.16023341	13.64299693	14.05948955	14.15778223	13.48285092	13.53357893	13.72505047	13.77816023	13.93116574	13.70412151	13.57360455	13.78194121	13.84699537	13.40960481	13.69443989	13.40662678	13.62526049	13.48719471	13.44712696	13.93052209	13.43326337	13.77285955	13.83199442	13.5504714	13.28747465	13.40085247	13.68917163	13.3433403
LNCV6_47774_PI430048170	4.750125979	4.410644849	4.467291932	4.510140088	3.495624782	4.01651243	4.126794541	4.432907795	4.306001274	4.245807244	3.929704214	4.262982681	3.903972054	4.245891667	3.995788754	3.934209906	3.530621396	3.373011105	3.998407465	3.56896183	4.440277558	4.557191175	4.324850286	3.827662989	4.126540257	3.618608917	4.282446441	3.903737785	4.146391893	4.747181187	4.106058924	3.854295665	3.565796537	3.760626151	3.663537061	4.53776471	3.370509591	4.159158025	2.285016107	4.586066157	4.389935101	4.149692401	4.38306604	4.487813401	4.56256348	2.849281492	3.064620216	4.961755681	5.032644297
LNCV6_104675_PI430048170	1.933502845	2.047912267	1.985318484	1.967706197	1.869950908	1.89920118	1.891032659	1.896451842	1.968922748	1.91929283	1.922218499	1.902948515	1.891787582	1.934179699	3.313411909	1.895118818	1.960458788	1.970953196	1.920496518	1.914320211	1.912428501	1.934076476	1.931131963	1.95619238	1.94720253	1.910317797	2.381045406	1.902937613	1.931385472	1.914291766	1.955611103	1.881638166	1.915066514	1.917419959	1.881738719	1.927783788	3.567066924	1.936988533	1.973266038	1.968709135	1.995467646	1.863635129	1.956531197	1.904340329	1.955251288	1.91643755	1.874400946	1.906555637	1.964815854
LNCV6_117942_PI430048170	6.189757141	3.42290155	5.089304342	4.555840767	3.297700763	3.393899388	3.739441165	5.041675219	4.519492305	1.891227719	4.182326608	5.203368316	4.472331508	4.554888961	6.44671033	5.647386198	6.574894612	6.041853508	4.863644568	1.970911108	5.359929863	4.917699773	6.378442943	5.458609991	5.050760965	5.5177406	5.358821206	5.044747765	4.933240611	5.071298103	4.625584079	5.779868699	1.927901809	4.648237546	5.264228063	4.625247944	6.076206204	5.612759597	7.405324296	4.452473116	5.417565079	6.324515865	1.919144617	5.285810841	6.200704598	6.065459129	5.576209947	5.427036878	6.154832922
LNCV6_119247_PI430048170	2.049529211	2.007569756	1.985318484	1.967706197	1.931173692	1.960976791	1.937336135	2.065143208	2.089774469	2.024944658	1.983574629	1.999264144	2.000574091	2.027756109	2.048996753	2.01060231	2.112891601	2.06103822	2.010949426	2.016554493	1.963028829	2.02847575	2.065181926	2.096442397	2.083241127	1.985732324	2.023891362	2.045956947	2.071144496	2.063292975	2.081674017	2.03049323	1.995467646	2.004712523	2.020723714	2.00147577	2.009270094	2.02575799	2.098564042	2.06929383	2.074253853	1.992032672	2.121854215	2.005984085	1.955251288	2.023859511	2.017793242	2.072495588	2.055517657
LNCV6_72001_PI430048170	12.77246461	12.47153142	13.94670705	12.67289162	12.62001417	11.95131337	12.99439151	13.10977588	13.41665882	12.75405041	12.64832063	14.18784619	12.53221521	12.80053764	12.22262396	12.22025352	11.64200422	11.95525307	12.07844132	12.12550379	13.09550579	12.64728457	12.69948149	11.69592881	12.08627612	13.94971493	14.22281735	12.48585982	14.22438887	13.74617144	14.30270775	11.22594196	13.65504848	12.94383337	13.99219075	14.4099384	12.81103999	12.55046757	11.50292296	15.03685842	14.30193776	13.90500053	12.12720938	13.03279961	13.94179256	12.02306209	13.93752772	15.27208432	11.93072713
LNCV6_114592_PI430048170	7.152317592	7.9400874	6.459962004	6.879985891	7.552285363	6.485274815	6.832337639	6.7057435	6.5214173	6.755995024	6.802362874	6.289204649	7.027660246	6.720333986	7.158815878	6.976121118	6.692990186	6.030002681	6.975514095	7.083439188	6.661572165	6.98949895	5.012556743	6.986675363	7.141576862	6.392151535	6.687013576	6.756684819	6.762913303	6.497431912	6.319010072	7.067966112	6.805230923	6.608837467	6.155966789	6.221125484	6.995621127	6.56547403	7.013719934	6.69855761	5.788145616	5.971324207	7.461885751	6.819290616	5.768348989	6.53292349	6.054655065	6.690589923	6.569681456
LNCV6_123941_PI430048170	5.672323578	6.114326361	6.665439561	4.711596967	6.271416702	5.865899052	5.968097113	5.94619429	5.408727059	6.023639719	5.818081512	6.533092729	5.557595671	5.370978718	5.821302315	6.324940729	5.404017476	5.307327531	5.902201734	5.465703733	6.280998848	4.886848184	5.293410315	5.684219515	5.207046889	5.648823245	5.542936676	4.965913738	5.678132764	6.010810283	5.836299397	4.16143909	5.420926856	5.756941424	5.67020364	5.406770429	5.270171635	5.346533122	5.495266857	5.678995612	5.337258748	5.165955851	5.73594587	6.590519865	6.230330201	5.696422046	5.025066915	5.524217146	5.401964763
LNCV6_81712_PI430048170	10.11006744	10.08083223	10.84128974	10.70459322	10.72543254	10.21708022	10.87300171	10.97339108	11.12847978	10.4846508	11.12573107	11.07970965	10.47142573	10.35225087	10.21353939	11.16731764	10.644739	10.59000858	10.66170948	10.47895906	10.86309903	10.438615	9.36769604	10.61036186	10.35340926	10.0129047	11.05058482	11.19060012	10.9947878	10.70840868	11.05177757	10.66227523	10.13694553	10.92832418	10.83629302	10.98960552	10.31643586	10.0901581	10.42153239	11.02405773	9.61725824	10.03745047	11.20377484	9.866488163	9.601132961	10.87972967	10.84723328	10.97467468	10.1781453
LNCV6_57372_PI430048170	2.878724786	8.455219435	8.408750584	8.657319262	7.97740713	8.501154823	8.585827193	8.908811359	7.463064348	5.175098174	9.31754943	10.53404794	3.565904904	3.314391646	6.722159738	9.302043402	2.093233925	8.521600029	4.180821027	8.164277027	9.987640401	2.077226185	8.255441555	2.182363284	4.972907596	3.842470872	9.739739796	7.459213009	6.867046281	9.602557283	7.820309472	5.030535339	8.274625604	9.679413597	8.815087991	8.976692561	3.795519674	2.085028092	2.201302189	7.16235854	3.696421013	7.995463004	6.454208492	2.395058676	9.444856119	9.365745309	8.942369119	7.212797923	9.234640885
LNCV6_63202_PI430048170	7.006121654	6.383994012	6.16744762	5.945912249	6.621326432	7.056253666	6.771562659	5.989534506	6.191294523	6.799727019	5.960013222	6.235311949	6.293388947	6.59324183	6.432981879	6.286594835	6.553058169	6.807852992	6.336390586	6.196730358	6.612837777	6.779129216	6.637404566	6.095254204	6.210443549	6.020812489	6.097545867	6.348042029	5.814733997	6.277069446	6.448361382	5.996045322	6.825337289	5.785446434	6.085264814	6.71649412	6.26715439	6.656900093	6.151282274	6.726362189	6.70500832	6.157710384	6.719300148	6.552278522	6.954779237	6.067142321	5.86111928	5.847455917	6.355810859
LNCV6_9508_PI430048170	4.100722954	4.026593045	3.549397077	3.555797433	4.384018861	4.285910597	4.318833719	3.430734941	3.746755501	4.617829716	3.814088107	3.666188082	2.948529732	3.146854666	2.744956235	4.433840057	2.186141453	3.194189917	2.082522725	3.204849498	3.809345079	3.525782247	2.154061535	2.336537642	2.219502057	3.70391233	3.838145878	3.017999323	3.690187066	3.764249479	2.24786763	2.180666698	3.039752942	4.041569733	2.140109496	2.602146953	3.698596767	2.697444416	3.86604151	3.102431634	4.600682113	3.748555569	3.031528177	4.140161165	3.604985467	3.70111325	3.787270437	3.397364677	3.785202058
LNCV6_76544_PI430048170	3.739350714	5.044747765	4.299679626	5.230072534	5.145140851	4.586200952	4.61413822	4.573744376	4.013102532	5.07682027	4.386883271	5.211219656	4.3528968	3.924099255	4.431077311	4.439707297	4.558497295	4.404813308	3.665738095	4.509660959	5.294603515	4.908811336	3.931414596	4.239920249	1.96161068	5.113502631	4.175821412	3.763042022	3.840901676	4.299902551	4.246718116	3.941195565	3.189656363	4.952614423	4.076542451	4.271699498	1.934202959	4.791477073	6.13657061	4.254207011	3.7864295	4.941573728	4.591272474	3.600384913	6.24429655	4.548759499	4.161352357	4.770389781	4.058912581
LNCV6_23126_PI430048170	7.440790086	7.295883452	7.22185479	7.311497061	7.113371689	7.329349222	7.150914549	7.201675565	7.029026006	6.974599188	6.341620615	7.178866712	8.367826056	7.161789301	6.839155774	6.692076338	6.408110806	7.220039529	6.538158559	6.571484704	7.049638689	6.670243155	6.716367818	6.507936254	6.295856529	6.116175453	6.779006562	6.591443419	6.451194892	7.314850858	6.975441071	6.651060528	7.179746347	7.375013025	6.728172671	7.218712303	6.06356086	7.071939186	6.446401628	7.409357202	7.843557278	7.084355289	7.088222421	7.172177534	7.254444996	6.60868284	6.6871722	6.690786149	7.0372566
LNCV6_111075_PI430048170	5.954773231	5.506668088	5.983044581	5.286096387	5.547690013	5.430726311	6.039065169	4.80655766	5.213994502	5.887875232	6.120808816	5.554323027	5.569389995	5.831220878	6.352091534	5.789971654	6.33693995	1.906268879	6.566172344	5.568514808	5.615728314	5.756226025	5.081271426	5.202482999	5.169310459	4.890021391	5.118569104	5.275629662	5.491633185	4.967571338	4.476893516	5.882392748	5.480161872	4.062462629	5.490762127	5.45112973	6.100108571	5.724903889	4.99973116	4.611252048	5.911741357	4.239182904	5.510441013	4.498717354	3.729920237	5.683578293	4.916156009	5.636677375	4.690504722
LNCV6_115494_PI430048170	15.16687842	15.33280771	15.30648786	15.26920656	15.46223132	15.31930135	15.44370585	15.36060402	15.06958858	15.57501454	15.42835358	15.02241992	15.80395594	15.38268507	15.58722857	15.19034133	15.53394649	14.75095919	15.54045781	15.30951976	15.28297292	15.40452087	14.21880121	15.80928235	15.65441331	15.00428464	15.36060402	15.47249155	15.33604995	15.48884116	15.20188781	15.73156109	15.27666478	15.34525549	14.94449867	15.14145375	15.48884116	15.54701936	15.3398193	15.17752663	15.04414881	14.54180991	15.57501454	15.1155472	14.73159865	15.18531364	14.73387645	15.08324492	15.28619046
LNCV6_38523_PI430048170	8.611421123	11.85470188	12.29510749	12.92155534	12.00150543	11.6488047	12.4591249	12.39082098	12.41487248	7.818816108	12.34531018	12.68632577	9.756529489	11.99930222	11.57931194	12.68344506	12.46291883	11.21840963	12.39651122	12.329429	12.13314475	12.63813602	9.400807697	12.50338653	11.85470188	10.12951938	13.29932107	12.0755869	12.6521943	12.59831303	12.50174439	12.00788714	12.18090565	12.79641513	12.41235472	12.2337673	8.476603243	11.90305633	6.154879437	12.59112083	8.996227324	11.22367069	12.63986032	8.115350771	11.66680024	12.58066808	12.22262396	12.0308835	12.78654744
LNCV6_93585_PI430048170	6.98084369	5.187140933	6.465407377	6.518761731	5.414549509	5.993651736	6.399856836	6.873389876	7.001721237	5.532793749	6.546399384	6.799946253	6.168780777	6.166646302	6.814168399	6.032302686	5.990137741	7.210507253	6.342376594	5.971361978	6.615465562	6.197730236	5.906955242	5.972824392	6.709653257	6.661691388	7.207726596	7.075935919	6.629751676	6.270455432	6.447548737	6.222057093	5.548817005	6.51557085	6.604515001	6.75543197	6.491622507	6.236951485	6.404455223	6.953711899	6.129260924	6.784093916	5.878263261	6.514834695	6.494637605	6.89849958	6.784320792	6.442396653	6.249802355
LNCV6_35712_PI430048170	7.196682034	6.460334589	7.279372254	7.200322598	6.857567727	6.246083778	6.984358426	7.21206317	7.32597958	6.603699884	7.240453088	7.106983001	6.997286062	6.602276931	6.956433592	7.634906631	7.746105372	9.194299125	6.241526544	6.932918817	7.335696866	6.740035864	7.533086468	7.592255353	6.458348712	6.853506248	7.427332774	6.855233588	7.408728924	7.018545287	7.113217573	7.318493557	1.956890545	7.367783604	7.198218977	6.829836133	7.782143504	7.162556759	7.451114557	6.775499172	7.442326195	7.930103789	6.175935241	7.179261298	8.725458167	7.176540217	7.272116204	7.043008152	7.374635976
LNCV6_114224_PI430048170	3.369825676	3.406701854	2.402212547	3.311102201	2.962651265	2.765893914	3.000724692	3.557292184	4.263874613	2.772789896	5.323256287	2.275175147	3.451181724	4.341456882	2.04135659	4.111442051	4.632513679	3.454823145	2.695886935	3.563467631	3.719801478	5.338873303	3.25554402	3.473661072	2.146557771	2.050054216	2.163694338	2.117260798	2.136509607	3.101976551	3.651117808	2.299966205	3.607353114	3.292916497	5.35101604	2.861563768	2.09142937	3.875981682	2.204530818	3.358813876	2.032889348	2.067765962	2.9950237	2.036939161	3.188921117	6.163110066	3.945817927	3.370201063	3.073874563
LNCV6_51904_PI430048170	8.883859918	8.85328291	10.12369808	8.850453885	8.612011931	8.399174852	8.66134092	9.517969857	10.08633097	8.5391564	8.393403002	9.956653396	8.610765367	9.154930512	8.643575911	8.357068703	8.581328002	8.661783061	8.819527158	8.67047032	9.338939303	9.055875447	10.02472013	8.569980782	8.584172811	9.128876619	9.32590571	9.104411338	9.95765159	9.706473735	9.934699784	8.515969691	8.983134999	8.955677307	9.476232386	10.23204412	8.831173157	9.271280462	8.851335378	9.576355656	9.915554001	9.988573305	8.63878682	9.305969721	9.350119818	8.762730948	9.408313424	9.791850342	8.623869326
LNCV6_113529_PI430048170	3.535323209	6.185543319	6.89872764	6.552538875	6.751200227	6.59269671	6.861826193	6.941210608	7.260875676	6.612795488	5.63687823	6.742646787	5.516600188	3.298242295	2.286990579	7.673828609	5.434973133	7.319879151	5.631614171	6.686803578	6.896930094	1.865328667	5.062092106	2.072200182	1.875119134	3.629278787	7.351309956	6.475775545	7.398628506	6.974313285	5.836788351	4.7216923	6.851725682	7.324158731	6.895893347	6.138494957	5.628965224	1.886961703	2.065973481	6.492102309	5.646966067	6.788806383	6.781356436	6.138357186	6.189108255	6.70012264	6.950193976	6.774654937	6.445723922
LNCV6_85996_PI430048170	4.230873194	4.297928691	4.66256706	4.75715545	4.142042223	4.025517665	3.445293865	3.220587345	2.029248791	4.115216751	1.936243918	3.477900977	2.485999623	2.320709753	4.047681172	3.472488268	2.009480104	3.741956821	1.977565844	1.958758886	2.492894885	3.029475912	2.002117154	2.00150963	1.992273956	3.490599558	3.007327063	3.520172248	1.975161713	2.002285455	1.968535221	3.697383869	3.610035798	1.988906277	1.984130739	2.204485492	2.554496628	3.682226545	2.003875214	2.003909864	1.962768124	4.143110263	2.047602334	1.967128984	4.660964266	1.960642159	2.083714236	3.523307969	1.978438972
LNCV6_7622_PI430048170	2.35697981	3.462003849	1.985318484	3.53697541	1.891507837	1.910244793	2.20559469	3.384142535	2.015000713	1.940649885	1.919454775	1.937779883	1.938570564	1.945485682	4.766253293	2.796951575	2.029361444	2.373671744	1.956851314	1.930113516	4.554465903	2.624608902	1.944682714	1.995361015	2.330750738	2.678196414	3.254028303	5.510981643	1.94676449	1.988873024	1.986031709	1.970981553	1.890904342	3.547119252	1.96153225	1.937871904	4.093002531	2.605970683	1.985117412	3.588597404	1.991108661	2.337972264	2.043566419	3.502364622	2.200646186	1.947361113	1.958444114	1.98510149	1.955741409
LNCV6_31274_PI430048170	7.233975485	8.505450655	7.28196776	6.763848202	9.555905408	9.398145824	8.191232206	6.884237345	5.973658016	4.48607435	6.214872205	7.159978446	6.026916653	8.98516781	10.0529156	7.975918864	9.602488246	7.711925481	9.707666411	9.163721106	6.794113523	9.511699407	7.710407603	9.427635038	9.794817245	9.773040068	6.999473334	8.349956924	7.712989327	6.272370089	6.579435761	8.218320782	7.798198576	6.38515781	6.955736078	6.210834683	9.022945794	9.042025298	9.349191675	6.634504071	8.172493306	7.191013039	7.317308373	9.347596625	6.374641235	8.492555306	8.023994757	8.350102304	8.692182608
LNCV6_94505_PI430048170	6.358384671	3.397066272	5.576055664	5.460913372	4.758505287	4.722082727	4.930113113	5.316064193	5.022462892	3.475897537	4.178459273	5.149036902	5.556201233	5.895758964	5.609230057	5.450190203	6.525662591	6.029682904	5.271330425	4.103165248	5.435590153	5.709577385	4.763151392	6.027011598	5.328063567	5.548489691	5.441217607	5.420430092	5.173817976	4.95697275	4.956551401	6.026037406	4.583915593	5.605993739	5.362111825	4.440954047	6.041853508	6.127462335	6.430302722	4.566539282	5.551839717	5.412898424	3.447725983	5.423531787	4.929250155	4.841608684	5.524640185	5.244040582	5.177728027
LNCV6_104182_PI430048170	8.503991225	8.345522938	9.385281405	9.124308409	8.210750599	8.210918811	8.819470005	10.16302363	10.21990005	6.56015699	8.775949293	9.660991694	7.616669946	9.05116591	8.914511368	10.58736502	8.438513459	10.0650158	8.956175587	9.875647279	9.316528818	8.563924583	9.04102091	9.176931518	9.001478191	8.860042781	9.123446474	10.32329891	9.669980643	9.398216876	9.769203823	9.415053532	7.629659909	10.12490584	9.479686644	9.972049796	8.920526178	8.686823422	8.959755138	9.68576194	7.8316687	9.45341155	2.971237265	8.681971961	9.589296457	9.646611817	9.322653689	9.630002482	9.470154367
LNCV6_106047_PI430048170	6.956548528	5.524541765	6.741795537	7.225509104	5.797562417	5.813143429	7.071422712	7.450927103	7.25507957	5.067936712	5.937938931	7.138578256	6.474413624	6.415652715	6.810608359	7.125030668	6.644742309	7.279082768	6.352487624	7.056667688	6.941516912	6.659235488	5.948704561	6.919520076	6.133773191	6.098372086	7.862468249	7.096160967	7.425691271	7.149271076	7.008878887	6.697063774	6.39634155	7.445679402	7.696955082	7.062654096	6.557731188	5.935958848	6.551313503	6.775540234	4.263955443	6.968704698	5.948465766	6.89251459	6.320795057	7.438995474	7.277311659	7.507594306	7.18095537
LNCV6_73915_PI430048170	3.330152847	4.889444919	3.986317887	4.198708478	4.587348515	4.702034654	3.821917084	3.973728627	4.379002733	3.094124199	3.367926702	3.165956733	3.15660818	5.794587671	2.376110304	3.217115319	1.919727832	4.668661902	4.965913738	3.000018351	4.134949174	4.401858003	3.549113693	3.624957273	4.071610961	5.104290922	2.7390425	4.759528422	3.368951299	4.105333832	1.913369457	4.929412062	3.781904027	4.230361888	3.808534528	3.213799765	4.735970168	4.820525661	3.540496	3.529169107	4.403958433	4.224522161	3.437468419	4.695507621	3.430188606	4.284223832	3.958941426	1.913050583	3.150477636
LNCV6_60506_PI430048170	1.964731957	1.991889616	1.985318484	2.304957832	1.998372948	1.964879109	2.460772937	2.146037658	2.08482637	2.014537152	2.082732192	3.024827433	2.050324162	1.963557955	1.979589538	2.260958181	2.165545202	1.976085723	2.045156392	2.138803271	1.97218303	2.1601537	2.126616241	2.041711206	2.137550083	2.116104096	5.352598774	2.024363961	2.125007525	2.08606986	2.051249323	2.111425761	2.167640347	2.077288323	2.10492924	1.950691719	2.164688392	1.945609423	2.032456775	2.078989896	1.94296879	2.080375883	2.102240722	1.981666021	1.955251288	2.119513897	3.123698625	2.381820548	2.03273293
LNCV6_44654_PI430048170	1.869986628	2.02677897	1.985318484	1.967706197	2.038168517	2.250111773	2.172132751	3.008423622	1.895644639	1.878247879	1.875024885	1.888578722	1.907112819	1.866051213	1.888608688	1.920398986	1.891395011	1.868881504	1.912888439	1.902236451	1.873199256	1.917576356	1.945597438	1.887911534	1.911946617	1.897059144	1.930214734	1.887132681	1.901016805	1.90473404	1.878910443	1.95459004	1.930634337	1.927210011	1.892711876	1.864581196	1.89018268	1.891155953	1.892375261	1.906014548	1.89408138	1.933001039	6.410008141	1.899562597	1.955251288	1.878575652	1.999644799	1.925877177	1.90189651
LNCV6_125372_PI430048170	2.886461622	3.267470824	1.985318484	2.203100373	3.0312045	2.232665511	2.197605225	1.957766473	1.949062412	2.029885874	2.026912457	2.065011034	1.964548107	1.981745817	3.306833196	2.100611474	2.001239591	1.997588521	1.962159879	2.044159263	1.980236482	1.982804041	3.789197023	2.024073567	2.042475968	2.019318165	2.013213021	2.037207925	2.0293322	1.956368955	2.034625334	2.014602711	4.744080865	1.957247913	2.130957067	1.97412584	2.107233848	2.237568025	7.366392984	1.981820246	1.935125742	2.088613618	2.473285328	1.948453504	1.955251288	2.164147521	2.091893425	2.077711729	1.959619434
LNCV6_96346_PI430048170	4.947178454	6.137473217	5.994043798	5.507841116	5.774139483	5.625681735	5.640386996	5.746258974	4.461780635	6.242749785	5.515633109	5.517482565	5.487521356	4.557906609	5.9585573	5.464244356	5.593760083	4.778436656	4.639944973	5.757407884	5.070851128	5.412054653	5.5369255	5.111976543	5.098594945	5.746896282	5.209723899	5.174986244	5.091682925	6.069238431	5.707824764	5.047566828	5.988039856	5.869895061	5.22763712	4.411503962	5.020799488	5.874414584	3.707633398	4.120475283	5.400110552	5.697413258	4.380402981	5.705639468	4.477459462	5.284246086	5.008644356	5.223630434	4.310678702
LNCV6_80827_PI430048170	5.525793235	5.393777865	5.916977785	5.884485119	6.049759253	5.794482322	5.633840167	5.55149238	6.340386588	4.090976215	4.889325306	6.314450834	5.537186002	5.935257018	4.779243177	6.5455549	5.432687522	6.242516457	5.660332879	5.643332095	5.052849632	5.479989794	6.743293018	5.845437956	6.800753067	5.723389369	6.267999306	6.556106401	7.101361855	6.442441601	6.061206758	6.024535571	7.0548986	6.629827087	5.870664429	6.405827957	5.517077531	5.890996652	6.091065321	6.316134198	4.891989642	5.463273338	4.560847158	5.834541682	5.512232217	5.414493283	5.601152132	6.407588119	5.699779168
LNCV6_25528_PI430048170	1.960616849	2.357867725	1.985318484	1.967706197	2.128307823	1.981309843	2.051475546	1.978262944	2.082656939	2.030870946	2.155410693	3.971067192	2.005938428	2.065693532	2.930488418	3.435119467	2.595859495	2.42151083	2.513724714	3.128217943	2.414448882	3.460831185	2.128398242	2.950948332	2.89920946	3.72761477	2.13496236	2.108304223	2.108406641	2.052979987	2.963775171	2.103746422	3.222828243	2.040365742	2.264176586	2.077188924	3.248802677	2.047890957	2.707969865	2.03049323	2.021614235	2.004889617	3.137874836	1.980663783	1.955251288	2.327222179	2.070974157	2.193580927	2.007600212
LNCV6_26274_PI430048170	8.41074057	7.723401552	7.144630719	6.047886945	7.505729171	7.491527218	7.529129608	7.665536105	7.322065976	8.079686986	7.2927603	6.891173012	8.286635218	7.382819725	8.027529332	5.771249191	6.134177582	4.2075127	7.480526888	6.247650495	5.044625821	7.800244208	6.053143517	8.113778558	7.163533038	7.672865286	6.277812775	6.921304666	7.259208158	6.873888588	6.680362794	7.924478481	8.190942136	5.867709939	6.852860807	5.043143908	7.957334907	7.728325236	7.839190179	6.306464676	6.102592989	7.17952562	8.246179209	6.408862524	3.341747138	7.172285154	7.884097501	6.038142323	7.138801756
LNCV6_50984_PI430048170	8.490763961	8.108852331	8.245026973	8.76210447	8.426152202	8.430390152	8.475502834	8.647688361	8.712318413	9.280170241	9.241963563	8.742123071	8.315557611	8.124433251	8.648827756	8.475264617	8.727980907	7.980010931	8.093526025	8.620303728	8.882135308	8.353002794	8.72135553	8.223215138	8.544182954	7.87451935	8.982750495	8.970873471	8.651907566	9.183908995	7.907604212	8.334179493	8.193712156	8.588850944	9.066189091	8.649940254	8.232922327	8.05204164	8.297886952	8.157206972	7.235903586	8.452074442	9.090606735	7.747560777	9.143981062	9.428226445	9.01890562	8.14040624	8.974468618
LNCV6_100464_PI430048170	7.306448525	7.223302095	8.296085287	7.582723773	7.486495909	7.302231678	7.431044364	7.869524388	8.455607703	7.327719738	7.409823476	8.897689369	7.54535538	7.738295411	7.624696103	7.630564497	7.247967602	7.819664359	7.385353293	7.848767053	7.861044598	7.829840956	7.984924381	7.34976167	7.536953867	7.821115888	7.852992354	8.142266888	8.800122448	8.39283094	8.340225383	7.451148445	7.595592832	8.331080017	8.159723993	9.096043738	7.689301987	7.887958234	7.266174425	8.332119751	8.261845044	8.371680354	7.177745611	7.863548527	7.846575014	7.992040359	8.542946317	9.050543598	7.598920872
LNCV6_100310_PI430048170	7.334949081	8.860672847	8.10618202	8.177230473	7.72248807	7.22567518	7.277046606	6.864463503	6.294498275	7.688110823	7.736901703	7.68543663	7.837262927	8.185426321	7.684590715	7.686316213	6.719095147	6.596622781	8.692961061	7.831937704	8.649834899	8.629895187	6.253513501	7.548458013	7.311878131	6.715645854	7.450774274	7.180167755	7.465047029	7.902194756	7.081385336	7.135280582	7.848282028	7.474228174	7.922180336	8.134062975	7.3524114	7.82015012	6.571695815	6.854613682	7.793283066	8.056724557	6.980898096	7.737979968	7.822228493	7.032847204	7.004080109	7.630753805	6.515652138
LNCV6_74715_PI430048170	2.000915264	1.947814703	1.985318484	1.967706197	1.868881504	1.9470864	1.930979071	1.986208269	2.054413571	1.943799452	2.015712015	2.852227099	1.939680223	1.974212013	1.93689601	1.977200584	2.055954731	2.061163052	1.985190102	2.035664731	1.943011713	1.993836262	2.035992925	2.033237384	2.048878118	1.940206558	1.98773412	1.990761647	2.033348901	1.955172925	2.019843476	1.985326761	1.989344202	1.916142966	1.898747136	2.274480723	1.924794848	2.018837045	2.0824794	2.11598346	2.070026438	1.94332585	1.996791903	1.950800991	1.955251288	1.975009301	1.884418987	1.995303305	2.083494007
LNCV6_99260_PI430048170	1.919006906	2.129415641	1.985318484	1.967706197	1.932878835	1.959192726	1.93361034	1.926669262	1.902542649	2.032529564	1.971507436	2.749468333	1.940262763	2.41654787	2.995589052	2.009480104	1.940228567	1.921813661	2.678099742	2.975865829	1.941212622	1.929541254	1.937248801	3.816952975	1.983110976	2.826342934	1.982930026	1.98215511	1.958444114	2.149635645	1.956233163	1.965194428	2.655988808	1.919341149	2.035871598	2.798144182	2.022027765	2.550227683	4.011666679	1.908027223	1.896003469	1.930767602	1.898522125	1.918127512	2.145269594	2.021296221	1.9747826	1.982286289	1.892187776
LNCV6_43721_PI430048170	2.064299585	2.01229517	1.985318484	2.346636296	3.801698163	3.125561475	2.195517455	2.914654402	3.498756263	3.913005316	2.855021695	2.032303028	2.044159263	5.58380051	2.10310491	3.22070477	2.132982376	2.67364634	2.733947067	2.035856881	2.183721006	2.873473697	3.047419496	3.825799954	2.095448851	3.158426804	3.710081341	2.113153006	2.177605912	2.133520216	2.104112254	3.868606675	2.027833236	2.515872516	2.064250441	2.853949479	2.022396626	4.215061488	2.147713597	2.805754238	2.069192089	2.037150691	2.187108037	2.303223249	1.955251288	2.058855973	2.127631948	2.105848612	3.071780939
LNCV6_19249_PI430048170	4.196657053	4.382684387	5.077876234	5.498177969	3.814447242	3.615748461	3.348258622	2.556407986	2.703001248	4.032560602	1.899484812	4.462588871	3.921850039	1.894150919	3.253511267	3.537272937	3.061033505	4.40601924	3.15173688	3.356991718	1.880996197	3.053069256	3.005383261	2.465139866	1.917678353	1.897263505	1.940845196	4.719721786	4.669897686	3.878976283	5.402069623	3.363886723	3.668748092	2.434843435	3.150598948	5.213833354	3.222390211	1.90551352	1.927220287	1.934163252	4.795792623	2.671510973	4.222302066	2.81712206	4.243906525	3.622587742	3.917554421	4.397080077	1.923425408
LNCV6_87506_PI430048170	5.888501033	6.651250653	5.671966323	5.381135899	6.740900763	6.291696401	5.831030766	5.913205848	6.158803331	6.485509438	5.746701815	5.69502598	7.174741838	6.323082973	5.703807218	6.221937142	6.196463779	5.779574702	5.689914014	5.931823411	6.056277722	6.344481247	6.482813401	5.40969748	5.943907643	6.809367151	5.756554318	5.904329108	5.540069731	5.837170062	5.192077858	4.662691587	6.524572848	6.080912699	5.271479119	6.227208243	6.887975582	6.583427111	6.610920915	5.45748081	6.896403596	5.729472938	5.564153274	6.618602946	6.060662819	5.636199045	5.506547864	5.20203465	5.631521594
LNCV6_86038_PI430048170	4.739277381	4.92512344	4.436646293	4.279736586	5.769726189	5.338148437	5.380955218	4.957840316	5.485757229	6.237439544	4.802098721	5.24163125	2.994280353	3.534400405	4.10417325	5.095610786	3.753533073	4.536964027	4.457394409	4.95920771	4.452334852	4.119935176	5.463158652	2.299966205	3.919300885	4.690245752	4.592676136	4.492193241	4.226376879	6.112845447	3.614298315	4.610763425	4.679244854	5.444494456	2.278925441	4.361571685	3.869762564	4.181368123	4.314473116	4.3945219	5.473724203	3.952493128	4.566399655	5.037193491	4.358853183	4.884531893	4.271907028	4.88562866	3.985633312
LNCV6_73252_PI430048170	3.774415668	2.977693997	3.747297388	3.570203387	3.03270296	2.959910711	3.086621437	3.315742211	4.064712701	3.036682079	3.323801238	3.500777999	3.534496343	3.027692414	4.42070129	2.795550572	3.13957693	2.574200559	3.577339228	2.714426372	4.43136195	2.962358808	2.622174721	3.348985409	2.86970274	3.700779585	4.226895066	2.527461984	4.175426077	2.675591156	2.853138136	2.603512462	3.610749572	3.96207187	5.116409111	3.401510347	4.0795282	5.447749598	3.600302985	3.947328011	2.900310888	2.781858881	2.795867099	3.615928416	3.701206169	3.101976551	6.42932763	2.851823549	2.963238221
LNCV6_53648_PI430048170	8.114840465	8.282824294	7.711246687	7.935859524	9.147904177	8.362657943	8.049081032	8.344825693	8.142014405	8.930811147	7.979247707	7.925471119	8.340353421	8.314948725	7.700466839	7.500269304	8.252783714	7.733381374	7.880256114	7.574771581	8.043217637	8.308122604	7.966685143	8.399802455	7.950938844	8.185675775	8.029497341	7.72134808	8.020783901	7.968196532	8.050636743	8.173460125	8.504202382	8.145316482	8.340225383	7.915324141	9.003187705	8.080765586	8.371396158	7.787563218	8.489058795	7.689868693	8.973382892	8.732428199	7.883492925	7.544328981	8.121757086	8.142631642	7.813942341
LNCV6_84596_PI430048170	6.023467653	5.81299814	5.288378212	6.040588393	5.968395376	5.842307056	5.554133539	5.390564999	5.285869094	5.707107307	5.075603924	4.872726474	4.312499807	5.932890916	3.928740062	5.563635007	5.387039711	5.580570555	5.929369475	5.239456103	5.366888315	4.850799645	5.464448925	2.973024421	5.039775336	5.114403886	5.143515795	4.960786736	5.272372942	5.478519263	5.246970531	3.751960608	5.181889965	5.637662302	4.559687669	6.003610697	5.258333141	5.654044406	4.92283437	5.537949335	5.681393414	5.539331522	4.364958362	5.3314567	3.761639746	5.381936317	3.902002798	4.715274055	5.064224002
LNCV6_118790_PI430048170	8.136757456	8.861036816	7.714678808	8.18264199	8.224249875	8.300351707	8.352691605	7.449871623	7.092454405	8.486402262	6.781772265	6.688630793	7.401855433	7.573582406	7.310815842	7.010164816	7.27085546	7.426518564	7.797061902	7.131527494	7.610275768	7.652063298	6.74516013	6.656650891	6.585943545	7.086483191	6.528080606	6.663875477	6.290896062	7.953629473	7.233276907	6.588671696	8.262098098	7.900971871	6.434955771	7.073549238	6.456482778	8.020263501	6.571282148	7.633014557	8.157756866	7.260716988	8.12439554	8.071554174	7.587842052	6.654383364	6.627823555	6.558807561	7.762994844
LNCV6_43991_PI430048170	6.721493219	6.901923194	6.54871868	6.348472363	6.8133184	6.718468994	6.707723145	6.635233859	6.210309138	6.778142577	6.250801348	6.467414832	6.63356844	6.811962124	6.258388891	6.438928481	6.507145352	5.890949803	6.08211459	6.518243879	6.627022374	6.125482406	6.851995765	6.24848803	6.558646794	6.40638193	6.380793359	6.397680235	6.430519403	6.192524687	6.726444851	6.065864153	6.853702882	6.545635375	6.228857868	6.870978078	6.054301412	7.167413709	6.646047516	6.656025193	7.291757838	6.909829728	6.252597581	6.34280736	6.415172949	6.646542302	6.510594111	6.599559726	6.094910556
LNCV6_110429_PI430048170	6.464838531	6.901767646	6.293870162	6.198881202	7.395901181	6.896403596	6.652126756	6.622905556	7.500868608	6.926211331	6.325156619	7.609184755	6.328569972	6.301310356	6.681157626	6.824110138	6.459532494	6.778777022	6.143814427	6.835503923	6.869916017	6.235093266	6.369605753	6.535188632	6.28735372	6.904072157	6.47418844	7.151756269	6.959137668	7.041719543	6.501517937	6.232401488	6.949652521	7.186652349	6.085344513	7.310428026	5.811924341	6.630953564	6.654142225	6.758522998	6.487868844	6.842257895	6.381447384	6.66837264	6.465741603	6.389580809	6.559511755	6.655199614	6.646170897
LNCV6_85160_PI430048170	2.046192964	1.996791903	1.985318484	1.967706197	1.91956496	1.951522386	1.936155477	2.054128844	2.092386445	2.018174062	1.968289158	1.995056091	1.997802213	2.01721191	2.060304747	1.998773791	2.107552171	2.044673749	4.545034422	2.000438222	1.952559997	2.029818485	2.03653183	2.092681091	2.062193855	1.980808908	2.019978609	2.044290436	2.053134051	2.073477338	2.073322587	2.022431742	1.967511274	2.004528893	2.022498182	1.989064562	2.004325288	1.992953369	2.084737842	2.04950619	2.05408973	1.985015443	2.128307823	2.004465228	1.955251288	3.519874335	2.021561725	2.059099932	2.031274817
LNCV6_114477_PI430048170	7.610499458	7.808927073	7.608752926	7.645922167	7.555255626	7.539818535	7.273800239	7.158401355	7.147772708	7.662714464	6.597025631	6.852035998	7.201000485	7.38076145	7.165139148	6.4831701	7.261334983	7.033006024	6.847702924	6.89424689	6.791691319	7.108287475	6.675473272	6.694836035	6.545209602	6.910828361	6.28810292	6.671617432	6.761374547	7.497654545	7.5357182	6.608721946	7.033043613	7.282770631	7.000097649	7.59605279	6.828034163	7.687153967	6.880971259	7.59366984	8.051540008	7.313291649	7.450052921	7.567321941	7.40309284	6.707392328	6.609447475	6.756180154	7.235492587
LNCV6_97627_PI430048170	2.251795294	4.114468467	1.985318484	1.967706197	1.893717188	1.87920852	1.868989013	1.910370177	1.860917101	1.882040668	1.890377554	1.883709138	1.894941479	1.891997766	1.86307494	1.938098045	1.861899181	1.88279073	1.872369956	1.930948205	1.885787975	1.876006492	1.917863328	1.877020129	1.927511169	2.640699264	1.939044866	1.868176527	1.911720815	1.857553442	1.885452172	1.896175154	1.917465429	1.866763414	1.882504428	1.87920852	1.873556217	1.87294712	1.870870859	1.876173516	1.861988387	1.886090228	1.860853845	1.86538168	1.955251288	1.889345878	3.517800857	1.858846999	3.472488268
LNCV6_121005_PI430048170	6.116399655	6.036996661	6.605077242	6.012143597	7.104356743	5.732416746	6.090842354	5.883298543	6.143633009	5.938570789	4.741850769	5.466050748	5.458407195	5.775262654	5.28406301	5.288204298	5.485097693	5.446417919	5.143463064	7.365909151	5.835794743	5.418710621	4.968742295	5.631104091	4.633403455	5.042289161	5.080468986	5.300193777	5.986613659	6.793771769	6.530498142	5.11449567	6.004906447	6.478888953	5.646863394	6.511808533	4.889506071	5.685725523	5.458239319	6.356291935	6.069327834	6.662063283	5.832002924	5.998481484	6.106663977	7.60867735	5.52981814	5.766975176	6.850143298
LNCV6_122300_PI430048170	6.816879748	6.806821609	4.137748912	4.0336073	5.623388356	5.161127063	4.655884388	3.752878365	4.023809022	4.997907	4.818464323	1.891304334	7.669538842	4.711720879	6.109264135	3.718203225	3.638483418	4.413067642	2.81868501	5.899369849	2.849886751	3.234155841	3.153958719	3.557837823	1.875267819	2.863877709	1.9092967	2.867540209	1.880581978	1.923607313	1.900263202	4.520138804	6.368327347	2.220358483	3.289525544	2.800687539	3.827579174	2.272827746	4.755410111	1.903683188	4.858636882	3.626562532	4.793971895	5.380620086	4.17379562	1.896402913	3.359919815	2.010751179	2.668653209
LNCV6_73544_PI430048170	2.318421557	2.340186181	4.499550876	5.709021647	4.536212806	3.654296359	6.115033096	5.76277247	5.230306435	1.982418929	4.780883134	3.981473303	4.387015081	3.378275837	2.951956157	4.845728709	2.093213301	3.604805895	2.848465754	2.878724786	4.629137232	3.41645562	2.15255671	2.971780513	3.374978077	1.962881774	5.339030677	5.468779009	4.538794396	3.200537815	4.738951766	4.007049767	2.003071807	4.563863806	4.625851698	3.873991772	4.036836562	2.403055114	2.099638444	4.665262553	2.080057218	2.344330387	2.052916591	2.514318172	3.979213881	1.999626244	4.427109544	3.524653216	3.412337451
LNCV6_82024_PI430048170	1.884250596	1.901163263	1.985318484	1.967706197	2.325168736	2.508015579	2.196052326	1.896146727	1.888568968	1.899684154	1.90190521	1.915989029	1.903549479	1.898404243	1.909939795	1.924658288	1.897847335	1.884777578	1.873950841	1.920263786	2.737649352	1.872158523	1.88436222	1.895481982	1.893460471	1.892466082	1.919144617	1.908865495	1.889839073	1.900107851	1.885038818	1.918214427	2.805265601	1.883495295	3.703221591	1.892089525	1.943120041	1.899137347	1.895395316	1.869747154	1.890523601	1.909040161	1.889165656	1.882446056	1.955251288	3.731567087	1.914815121	1.899484812	1.878780143
LNCV6_75025_PI430048170	1.907729602	3.364702855	3.729518465	4.973755149	3.283456745	3.587127165	5.977203308	5.496558212	4.069587844	1.89902196	4.469500253	5.035367642	1.860644775	1.912026653	1.882692585	4.47105151	1.913453626	3.965125093	1.905280905	4.548467318	3.545598376	1.916475841	2.439002425	2.410235139	3.559094908	1.903859402	7.248117861	3.016033071	4.827533147	1.881906771	5.901751787	1.857509944	4.72498368	4.443335224	6.63167802	5.821724551	1.970424594	1.918689744	1.94430115	5.63120889	2.526577576	4.884397363	1.923715297	1.988127631	5.088385505	1.919528575	6.094424397	5.543435265	5.167853731
LNCV6_56832_PI430048170	3.332196109	2.590496835	3.551530724	3.123601348	3.885239996	3.598108252	2.749159384	2.33830783	3.463232375	3.460155232	1.865572011	1.855376385	1.879007719	3.294000385	1.866378293	1.917622368	1.871398395	1.861369106	2.570426162	1.902437905	2.210201236	1.8780069	1.91624665	1.866356158	1.902618266	1.883830781	1.9193232	1.870003702	1.889061154	2.230001502	1.864062807	1.906157735	1.918591443	2.849580554	1.878197691	2.479665032	1.877225246	2.614166903	1.8697895	2.690314063	4.761699338	2.899584706	3.568655825	2.98414206	2.483772925	1.865153407	1.947710947	1.872768727	1.879599062
LNCV6_102986_PI430048170	6.952477446	7.19870934	6.820168283	7.000097649	6.813967344	6.733879022	6.6096413	6.833108749	6.535102759	7.127567263	6.530990372	6.317459012	7.193016426	8.197989843	6.636153643	6.647408612	6.652566042	6.440214434	6.566303057	6.841980643	6.363982259	6.765651242	6.016325079	6.661379179	6.796967908	6.459108129	6.597025631	6.590930793	6.597025631	6.939309554	6.552402718	6.834785775	6.719095147	6.677868895	8.816748406	6.567181284	6.41246946	6.120456946	6.494163094	7.084124947	6.820126031	6.598480996	6.918028643	6.668748632	6.522075073	7.427956228	5.66212856	7.755416371	6.896971108
LNCV6_30292_PI430048170	1.905426225	1.898126302	1.985318484	1.967706197	2.24786763	1.94871404	2.058776154	1.915547974	1.912241832	1.961336301	1.959946275	7.060418693	1.994397594	1.93494392	2.013655344	1.977104691	1.942914029	1.928036748	1.919121716	1.964960746	1.936522326	1.920076693	1.915356831	1.947423667	1.952905151	1.95316715	1.935411121	1.976355891	1.940476258	4.13922858	1.956014441	1.948802674	1.91735925	1.916986414	3.259624502	1.940682769	5.057048527	1.939965169	3.095280663	1.917442137	1.913486344	2.446316388	5.301349557	2.128219137	2.186402308	2.025404875	1.987254059	1.986562627	4.041869848
LNCV6_53020_PI430048170	4.042102415	2.138189777	2.509072181	2.484356403	2.253771897	2.866845784	2.254302521	3.289813882	3.020041977	2.354807681	2.958401835	1.892809568	3.722768594	3.972807471	4.557587223	3.496609041	2.946193705	3.41487921	2.833592268	4.570816448	2.282737641	1.907969948	2.114274771	3.350206187	1.899801968	4.425857044	3.555369146	2.915527076	4.317187398	1.902611312	3.655194161	3.316891763	2.838669316	2.855021695	3.565719359	3.309625765	2.217124396	3.252718557	5.40930838	1.971734677	3.117600289	3.556828211	3.61302044	2.148608097	3.799922817	3.249996211	3.183075647	3.95998575	3.480379174
LNCV6_42387_PI430048170	5.140206379	4.707574347	5.157873514	5.174986244	4.496534601	4.552860015	4.84168029	4.873172142	5.146161949	5.45369667	4.890994249	4.513674818	4.419801145	4.793696171	4.8982297	4.9184988	4.935835979	5.112026517	4.967094103	4.508173042	4.978431444	4.690755735	5.708352351	4.934459528	5.154854491	4.247015318	5.287598512	4.965977588	5.741926559	4.606297398	5.447952929	6.109919283	4.765714524	4.408986176	5.344891132	4.741020552	4.769507051	5.120062707	5.006266327	6.246305503	5.275141612	5.270283483	4.944526259	4.321832831	4.988594363	5.528639917	4.941951547	5.28225061	5.431720319
LNCV6_102177_PI430048170	7.553056086	7.822072424	7.598547552	7.45701231	8.380096444	8.16778561	8.280743427	7.002328741	7.390365381	8.07278386	7.364420205	7.696581164	6.808324896	7.46787842	6.615630408	7.407243117	6.256812967	6.736726224	6.980519037	7.895440583	7.815000278	6.952664949	7.374556753	6.221167354	6.761997071	7.668695719	6.891825479	6.46913889	7.145317503	7.222544087	6.538239354	6.213071067	7.967372192	8.106333983	6.75543197	7.621596986	7.128627266	7.256974195	6.734136127	7.318709118	8.048507915	6.709653257	6.569594688	7.666630998	7.034316425	7.194863533	7.488266561	6.896207048	7.463962777
LNCV6_29621_PI430048170	1.984895326	1.99016024	1.985318484	1.967706197	1.997802213	2.033636268	1.992718118	2.004810413	2.064235662	2.102463773	2.209545249	2.90805053	2.224498669	2.094101112	2.801886947	2.302564141	2.103856953	2.136227065	2.05954048	2.239044678	2.038878799	2.134360549	2.121680979	2.276245302	2.246046421	2.117168305	2.173115885	2.171401307	3.489990351	2.068566911	2.258796686	2.131566767	2.094629755	2.034921153	2.393332698	2.75414496	2.279309411	2.075876831	2.245523248	2.730117579	2.037001909	2.02971458	2.993797829	1.998491641	1.955251288	2.571504187	2.143335592	2.263143536	2.042584079
LNCV6_12467_PI430048170	7.857301696	7.742209141	8.001301853	7.708109817	7.601643422	7.29068413	7.364584837	7.864325742	7.973056734	7.352141724	6.872970963	7.720645672	7.445249044	7.570000791	7.260215829	6.834144408	7.502362306	7.238286508	6.93226959	7.375446674	7.284922951	7.237907799	6.823107514	6.929959865	6.885010018	6.932720872	6.905364458	7.086685028	7.257500639	7.942926116	8.199045346	7.006864395	7.528266287	7.870572919	7.537597616	8.049911576	6.969335957	7.497654545	7.235979033	8.122617927	7.58769302	7.808667344	7.727862393	7.729366029	7.54440417	7.231764697	7.227082382	7.733682812	7.840632796
LNCV6_31472_PI430048170	6.140110277	5.307015935	5.78317265	4.31228401	4.914200379	5.825333795	5.426779744	5.08668112	5.601977227	6.252826496	4.626144972	5.054103381	5.074409819	5.581527358	1.975901585	4.314120731	5.436395307	5.725964379	5.278802082	4.911890669	5.431055788	5.57520259	4.834844203	5.120293614	4.983314136	4.725175462	4.676891317	5.231017002	4.898948252	5.369670588	5.567411934	4.384301074	5.211833439	4.476592691	4.365291057	5.654358629	2.145507956	5.630593995	4.700407989	5.421643337	6.221167354	4.795383187	5.874653931	5.446256971	5.376828137	4.752264764	4.492911821	4.463858989	5.505267669
LNCV6_86645_PI430048170	3.677916658	1.954468895	1.985318484	2.425244238	2.257527048	2.299274695	2.270156155	3.263536674	2.867049234	1.95277533	1.949316764	1.979770579	1.970608416	1.953097159	2.030358151	3.543598119	2.052519125	3.732529139	2.519429328	1.973933894	3.386718907	2.016135088	3.54030522	2.033112608	2.008416883	1.953515888	2.015268639	2.955167632	1.998658871	2.146482024	2.005344965	2.052335284	1.931643685	1.991212168	3.791738405	2.38498731	1.981140331	1.951107	2.034289087	3.142929639	2.219502057	3.779429473	5.057891442	2.405541274	3.244043182	1.984984875	2.064903481	2.040972416	1.997540914
LNCV6_29556_PI430048170	7.447060966	7.876689397	8.262946444	7.708358138	7.630190257	7.277155274	7.357814257	8.050025584	8.007847938	7.556499717	7.407431134	8.321066714	7.850291331	7.496487047	7.474264414	7.48415287	7.602595815	7.02114075	7.45477314	7.868287452	7.654484983	7.487464365	7.472043563	6.991703249	7.336090719	7.761619074	7.572824227	7.737830995	8.202595796	8.540370785	8.000797828	7.219321027	7.640485936	8.061063178	7.391027867	8.43034991	6.970098002	7.313367258	7.25058213	8.019460358	8.128688919	8.085127247	7.011822042	7.422803278	7.823584728	7.711999278	7.742621439	8.401553267	7.401567952
LNCV6_109739_PI430048170	10.48333945	11.17316615	11.01544919	10.88632635	10.96232322	11.09226498	11.08983608	10.97638846	10.60176606	11.12227983	11.12337256	11.01128768	11.44779918	10.89720213	10.97323885	11.35369499	11.07223944	10.24855705	11.22917291	11.03912809	10.92848511	11.15851114	9.889389306	10.85295169	11.03617011	10.75604414	11.29346859	10.91922017	11.23533891	11.06123215	10.81273603	10.91139973	10.43645245	10.7877885	10.98960552	11.0982357	10.76190397	10.74482863	10.7101749	10.85266789	10.82878355	10.33722573	10.81369228	10.72166042	9.624230749	10.73174242	10.58315002	11.22804283	10.52151841
LNCV6_84400_PI430048170	4.473178048	7.711925481	4.756948355	4.482784112	6.837084307	5.538250629	4.530620141	4.563863806	3.507386389	4.316834864	2.089507912	2.16305271	3.028598057	3.173436429	3.886756665	2.224533025	3.505536171	3.338639782	3.161424084	2.992037276	2.970088042	2.033428748	2.043130194	2.095091209	3.129116159	2.562681217	2.085752477	2.09278188	2.092336034	4.328742507	2.097386837	2.316981255	3.957205792	3.797133372	3.791060844	4.043976562	2.21817033	3.010466225	2.114010358	4.029865448	2.681225788	4.153667888	4.923386721	3.476678333	4.183531629	2.361500805	2.144081328	2.184074166	4.546770181
LNCV6_25357_PI430048170	2.017807164	1.980306332	1.985318484	1.967706197	1.902269626	1.956745964	1.933343753	2.033237384	2.060894958	1.987492737	1.993391653	3.784713804	3.706195022	2.000915264	1.985717356	1.991312141	2.092154913	2.056984663	1.995905405	2.021685602	1.952357331	4.678339709	2.701625822	2.059814008	2.067685689	1.964548107	1.997680061	2.013989115	2.047384868	1.998766592	2.049043171	2.008840726	1.996192573	1.962804221	1.96309905	2.682671164	1.979415957	2.039776197	2.089818789	2.086913124	2.071729081	1.959355038	2.059392617	1.973989327	1.955251288	1.997771098	1.94403706	3.531304667	2.602882808
LNCV6_46183_PI430048170	1.967023215	1.936441042	1.985318484	1.967706197	1.906436184	1.912125807	2.213423547	1.973279779	2.0293322	1.936134305	1.929308926	1.951432465	1.948198062	1.939098804	2.193768959	1.94040743	2.027608096	2.009010314	1.969278088	1.944803087	1.905821893	1.985183125	3.036543736	2.002476947	1.971239336	1.932280978	1.977142018	2.001612871	1.960526462	2.003438984	1.981891181	2.008726842	1.905153385	1.963716852	4.145481065	1.932042369	1.962478746	1.930559107	1.99637621	1.990897696	1.986465862	1.969974039	2.052231613	2.327222179	1.955251288	1.954437906	2.006157232	2.006157232	1.966975054
LNCV6_72992_PI430048170	4.63930116	5.234983579	5.128190947	5.300257818	5.588476696	5.664127078	4.895556137	5.024176106	4.553452959	5.546914336	4.000741185	3.968382637	3.618608917	3.678234504	4.664630944	4.777154029	2.957623414	2.118316584	3.17270301	3.199014099	4.324709664	1.972691159	1.951311986	1.992371722	4.471710164	4.908941316	3.737567894	1.990910412	4.735392064	2.690383499	3.053729317	3.730671582	4.8652516	3.960581243	2.066511965	4.218176863	3.169591464	3.392147817	3.819396346	5.733763541	3.759851008	5.584502941	3.239956972	3.745940818	4.532620313	3.842791947	4.702004269	3.755104509	3.733975838
LNCV6_89250_PI430048170	2.075438572	2.029596325	1.985318484	3.161827119	2.234195887	3.037743861	1.947541189	2.103482228	2.120545695	2.046436054	2.449827767	2.024399246	2.770181504	2.074050743	2.083753251	2.0455128	2.141336154	2.088330242	4.724184448	3.268329192	1.981880042	2.056876617	2.099015094	2.161130585	2.124530695	2.04091894	2.065949632	2.093488378	2.11822348	2.106282501	2.126231798	2.076936219	2.020456589	2.03379459	2.057551277	2.027060445	3.256675593	2.039886129	2.137383382	2.086716845	3.766111399	2.031491008	2.169401583	2.325731389	1.955251288	2.054318681	2.085006515	2.114369304	2.078045236
LNCV6_89356_PI430048170	2.125007525	2.054910206	1.985318484	1.967706197	1.964039985	1.97877911	1.971507436	2.505342816	2.298693546	2.073620186	2.069652983	2.162947677	2.341206735	2.109038292	2.204816864	2.201551182	2.223276606	2.180083672	2.103124691	2.159397956	2.01395855	2.220052468	2.161037007	2.439498862	2.269722197	2.074050743	2.2835846	2.288120096	2.282533999	2.24493547	2.260341107	2.341206735	2.063835002	2.09824863	2.181418555	2.037806821	2.080725192	2.041726393	2.447580363	2.225925253	2.130886814	2.103746422	2.425101013	2.098708002	1.955251288	2.176479692	2.360361774	2.259749268	2.125645579
LNCV6_22601_PI430048170	8.395744171	5.249428111	5.209830805	6.153338303	6.144289794	5.680892398	5.793905684	5.900525775	5.430253161	4.876004596	6.911064911	5.860207102	6.573000594	7.199208483	7.236051363	6.239893623	7.972446478	6.173118521	5.728577563	5.892718179	6.081049747	6.940069354	7.264088932	7.373513977	7.196047479	6.878891048	6.240252082	5.546914336	6.340743604	6.210874482	5.660801505	7.000665507	5.617153606	5.928123755	5.636145034	6.584843637	7.868555439	7.289665436	8.266143812	6.044503167	7.467915874	5.50083462	4.693409308	8.401841677	6.470980104	5.878731666	6.00247623	5.887195376	6.441476636
LNCV6_102476_PI430048170	4.279527059	4.446098009	4.786923082	4.507211362	3.565126125	3.889276118	3.62391344	2.745058838	2.266008727	3.126843231	3.962673632	3.716996486	2.398936548	3.067555654	4.637650342	2.953375695	1.988767198	3.222929353	3.057851008	2.406429859	2.736509783	1.996009956	1.937530718	1.964189892	1.928365533	1.90793102	1.945279576	1.971534842	4.190403862	2.63067053	1.939827188	1.980178667	2.416933601	1.942657356	3.774738915	3.234155841	3.674654003	2.436111774	1.949099444	2.934562523	1.954893404	3.31831446	2.007569756	2.375661044	3.842871878	1.920526745	4.149394104	3.769707136	2.406141227
LNCV6_85170_PI430048170	5.518706607	6.096334918	6.894366064	6.3209166	5.903294627	5.508415071	4.66083309	5.769918682	5.029448032	3.989215519	4.306001274	5.732611643	3.94772249	3.690920039	4.849723703	6.214833149	4.701650972	1.979589538	5.017458412	5.573823433	6.166875732	5.388588918	2.121252085	3.692485913	6.175797238	3.080632775	5.469199929	4.38965786	5.901259108	5.053637926	4.643266997	3.25309791	4.73410617	5.89026287	5.603321371	6.219086773	3.718800559	2.342657966	4.297856953	5.468305691	1.9734136	5.166494279	5.168128096	2.4729718	4.202595161	6.052663328	5.332202145	5.750827603	4.940298294
LNCV6_74173_PI430048170	1.894696938	1.923742338	1.985318484	1.967706197	1.903293538	1.915238705	1.889156565	1.91699507	1.875056743	2.55668027	1.925943168	1.936384666	1.919735779	2.535874667	5.530959951	2.732259508	1.879950697	1.899856021	4.051337935	1.964014428	2.554496628	4.162778932	1.941575414	3.257188993	1.968956436	2.00007094	1.968983568	1.890655038	1.937079633	1.89027459	1.906314395	1.928481152	1.923823464	1.876038046	1.939318383	1.905534446	1.915036814	2.397543797	1.902611312	1.884116264	1.871157305	1.876509606	1.87038452	1.889574442	1.955251288	1.936243918	1.923010489	1.893376699	1.864326024
LNCV6_77516_PI430048170	2.63547477	2.957039709	4.29164784	3.286935132	3.016565036	3.589155287	4.532270943	4.249612315	5.089304342	2.079149987	3.630705843	4.50018416	3.367520778	3.747586078	2.372916362	4.966532283	2.812207487	5.380899504	3.148683382	4.171497735	4.95839991	2.732259508	4.953581754	3.765040727	3.80687886	3.7474966	4.373790827	4.559400363	5.03480859	3.736880944	5.312661832	4.532488905	1.870296621	5.082646896	5.427356653	4.824100879	2.700362835	4.4679516	1.930871805	5.026510028	1.951861775	3.681261853	1.988524633	3.374182662	5.233696624	4.251810724	4.206048624	1.947516015	4.238854028
LNCV6_111053_PI430048170	9.622396414	9.779403443	9.273838052	9.507571265	8.738887719	8.928248761	8.970336954	9.655825684	9.509209575	9.104912903	9.544565512	10.02376552	9.636684949	10.14989789	9.653732794	9.694242131	9.751925677	9.967598007	9.685065963	9.797070738	9.895285688	9.799490524	10.84243712	9.607454924	9.772948367	9.924150854	10.11500543	9.248564438	9.987729335	9.748711372	9.598666687	9.653420676	10.08623807	9.591297958	10.10937481	9.658524218	9.932558244	9.923040098	9.452790401	10.18552451	9.547821976	9.557846776	8.708870029	9.06266381	10.40393743	9.563588186	9.880824598	10.0347326	9.387068916
LNCV6_100032_PI430048170	4.90466565	4.986161017	5.5405284	5.313051239	4.872193714	5.016804839	5.473724203	5.741823118	5.630593995	5.422547661	4.940060707	5.523958792	5.198475237	4.510140088	4.827407851	5.082881789	5.508762427	5.815644145	4.986694042	4.926461393	5.70160396	5.407100101	4.985359344	5.729907308	5.052432978	5.460650099	5.521827031	5.358885066	5.913434592	5.565138462	5.492411228	5.648529767	5.398944925	5.339878962	5.257126085	4.794924176	5.523745058	4.928396785	5.791482162	5.129046897	5.105746411	5.854525019	5.052682316	5.547591323	5.375646543	5.346906316	5.48769412	5.902623146	4.67677751
LNCV6_41784_PI430048170	6.254481526	6.677536533	5.747449039	6.151889134	6.167881992	6.451106314	6.222704288	5.820674646	5.927163203	6.273630757	5.124766596	5.826264699	6.035037576	5.618234884	5.829325294	5.189256909	5.834391623	5.786836842	5.721560669	5.686380761	5.978478411	5.849857343	5.738334758	5.097160004	5.601870303	5.581112175	5.572784896	5.702602294	5.977539174	6.487738572	6.446796434	5.32640628	6.406748602	5.849206253	5.340510969	6.093262154	5.455864781	6.5690214	5.296430192	6.476402613	6.105177069	5.659980342	6.541391805	6.130923279	5.917805751	5.692789182	6.044267585	6.079775941	6.415887632
LNCV6_106896_PI430048170	2.45378215	2.406322836	1.985318484	2.439932398	2.19380657	2.018399505	2.121452003	2.150506608	2.376472145	2.135151639	2.346182757	2.369198284	2.19353431	2.053302884	2.06929383	2.639947547	2.486450678	2.152966236	2.18091722	4.176194825	2.042783913	2.408509154	3.428980342	2.424698764	2.674940558	2.249417014	2.552399309	2.242019899	2.527194465	2.824457058	2.355245487	3.948990163	3.175205031	2.215859593	2.587774067	2.022827828	2.454638592	2.592484279	2.468872864	2.309231813	2.687254634	3.737813786	2.256206472	2.272012534	2.434215948	3.69571471	2.79457979	2.808717691	2.465987248
LNCV6_122786_PI430048170	3.104997822	6.973047986	1.985318484	4.033771572	6.450890672	5.455256631	4.030615714	1.985659562	2.039028552	1.936790888	1.935428853	1.962248187	1.954955637	1.936757427	2.005465784	1.955560032	3.236780784	1.935881347	2.06391474	1.955257638	1.907790897	1.996110461	1.987154048	2.007797518	1.9858773	1.940374971	1.993966319	2.008526383	1.972115966	2.010427807	1.981578802	2.032625272	1.92197207	1.976970075	1.98568781	1.928729111	1.968122903	1.939285634	2.006845482	2.001783454	1.982713726	1.985652876	2.056858295	1.969066803	1.955251288	1.96161068	2.041655102	2.021700758	1.976970075
LNCV6_78953_PI430048170	4.928934649	4.947948779	5.402833321	5.054803609	4.390371911	4.460549475	3.925153264	4.099741358	4.929298774	4.132111832	4.836812191	5.216463997	4.801052325	5.361215286	4.812645294	4.708735894	4.038156213	4.941077754	5.02862753	5.533840279	6.277540099	4.962539154	3.76511689	4.370096743	5.263001852	4.847768798	5.552283173	4.69357223	4.154807393	5.014345975	3.937250425	4.416992471	4.998236257	4.787382431	6.506604398	5.798774919	5.07682027	4.702168264	4.245974611	4.654966545	4.569713327	4.483856764	3.957205792	4.405113058	5.225023647	4.858891991	5.479418711	5.392575836	4.211360437
LNCV6_20042_PI430048170	2.190408662	5.302664012	1.985318484	1.967706197	5.365229681	5.080524318	2.853035034	2.576093127	2.099565594	2.481373184	3.051980359	2.0078433	4.388152353	2.111671628	2.063251017	2.02245026	2.123496217	3.185394268	2.461793406	2.023812303	1.969051821	2.037716039	2.075912776	2.113990055	2.094298025	3.098854558	2.037324879	3.297422494	2.085817157	2.079217816	2.094522918	2.692059394	3.245172075	2.015460654	2.033530328	2.009384232	2.187683409	2.623362161	3.41441094	2.856015751	2.53034045	3.23548693	3.026780517	2.457904797	2.349692727	2.033980913	2.039554214	2.086284261	3.194189917
LNCV6_84643_PI430048170	2.727463132	2.319196456	2.861209744	1.967706197	2.257470689	2.209732282	2.197828379	1.89365118	1.894620521	2.35346678	1.876958901	1.878926115	4.72446247	2.811928321	2.526939753	1.897607386	1.898429305	1.87646473	2.628686908	2.597151704	1.868222403	2.838001492	1.88859893	1.886145362	1.861369106	1.859127792	1.904838985	2.836902482	1.856218103	1.898962204	2.028559649	1.923632792	1.889335417	1.905907549	1.910221328	2.416674301	1.908888437	2.362609905	1.889266526	1.877389684	1.980364412	1.914785664	1.897757278	1.886857963	1.955251288	1.880696401	1.91700957	1.894456332	1.888839731
LNCV6_78893_PI430048170	3.539192357	3.289231386	4.451604033	4.088419288	4.71566002	4.343086874	4.318680449	4.191222881	5.101454913	4.532686378	4.865619926	3.936838014	3.535536933	4.447003231	4.522476583	5.019876565	3.788286739	4.411562856	4.713772723	3.087871897	3.728955665	3.187226324	4.995843565	4.980264145	4.596286909	4.745149887	6.63570817	4.485630453	4.078383537	6.744554015	3.946557081	3.26530761	5.619386321	4.358225728	5.380784272	4.510224737	3.471441888	4.859594131	2.068647401	4.868135744	5.337646122	4.425100949	4.609990416	4.064021194	4.435833281	4.502867728	3.266110494	4.802758696	4.468077131
LNCV6_52143_PI430048170	6.534991985	6.188118921	6.686156888	8.010821434	6.133816971	6.327639993	6.545337399	6.538874928	6.209665868	7.130183721	5.955395251	6.41102222	6.568186707	6.272370089	5.891197842	6.414146398	6.598766188	7.232968823	6.699272435	7.89430088	7.176059996	6.718432523	7.544447995	6.765688439	6.291433856	6.117146309	6.940335556	6.577137151	6.748313226	6.30715068	6.279538538	7.246767517	7.74199516	6.714250544	6.619964774	6.303705229	7.456749037	6.584020346	6.747679693	6.696031985	6.553429584	7.194279107	6.856348289	6.688434991	6.976438193	6.461291386	6.74412738	6.588718211	6.645467475
LNCV6_79088_PI430048170	5.44701734	6.42023981	6.099651303	7.023590719	5.840278465	5.322299226	5.580013666	5.181462551	4.446290876	5.357786947	4.886208294	6.09271869	5.976480682	6.137602757	6.132568685	6.134263836	4.510370576	5.517482565	6.804476813	6.331531497	7.018068888	7.12937318	6.076391759	4.844940935	5.404633064	5.427092725	5.553649647	5.408525082	5.876589986	5.562133781	5.718291439	5.36161753	7.504138353	5.792596374	6.836730662	6.260542368	6.437248075	6.637666998	4.778870516	5.253004471	5.879321087	6.16231078	6.035380656	6.217560221	6.951478108	5.7315469	6.421754745	5.936926658	5.587179592
LNCV6_77491_PI430048170	1.920378974	2.211394058	1.985318484	1.967706197	2.10108844	1.883637313	1.885241574	1.876496172	1.953211782	1.909885013	1.9164115	1.888643267	1.873678513	1.923367846	1.894417787	1.881831355	1.94114298	1.953819193	1.910902014	1.900509015	1.910407631	1.923088764	1.913493006	1.937456091	1.928127424	1.904169806	3.150598948	1.894180615	1.919267304	1.899283679	1.939720198	1.8710642	1.909727309	1.912387611	1.882069112	1.918175063	1.894713643	1.92588745	1.953678125	1.949384824	1.980252076	1.857051025	1.945049207	1.889600063	1.955251288	1.910932998	2.984222675	1.8965122	1.95060019
LNCV6_84670_PI430048170	2.163748745	2.112444951	1.985318484	1.967706197	2.19539028	2.004399714	1.97510537	2.280949442	2.310013246	2.133324254	2.104065721	2.169679628	2.151304969	2.225419252	2.257364711	2.246442966	2.204899826	2.252189701	2.16021628	2.178646068	2.070217884	2.201244491	2.283787	2.466094617	2.411298393	2.094079871	2.306783245	2.391385994	2.393889294	2.282906398	2.440528059	2.340640037	2.806764046	2.111018588	2.311027646	2.142936084	2.077951341	2.075831151	2.356185103	2.187934584	2.209497883	2.144335247	2.54913319	2.140866427	1.955251288	2.237265466	2.403563672	2.339315142	2.183994523
LNCV6_109097_PI430048170	4.654093359	2.697244227	2.808026839	2.625117247	2.8999015	2.880778463	2.578289055	2.900942818	2.004075172	2.540587855	2.973024421	2.718539417	3.481714705	3.362495029	3.682821815	1.856679323	3.662766796	1.926338222	2.94162886	1.965218335	2.938966865	3.005472153	2.946875144	1.926045041	1.902626378	2.390985432	1.873506537	1.907092869	3.11866587	2.928544338	1.931553547	3.572294916	2.247584746	1.916021007	1.905403359	1.91255815	3.119413124	3.028233656	4.465374525	1.920247642	2.559121956	1.90829487	1.962182969	2.638334128	1.955251288	1.910141868	1.88952891	1.911748994	1.922328609
LNCV6_51117_PI430048170	2.531061602	3.695201567	2.962358808	1.967706197	5.112088075	4.285173222	4.236176264	2.087197295	2.241340786	2.306903794	2.567035786	2.59291571	2.377350247	2.354067652	2.146504952	3.242061902	2.623736984	2.59741238	2.490076707	2.709495309	3.017563853	2.54023917	2.741029044	2.97788587	2.913096819	2.307822765	2.784870675	2.577175468	2.749935224	2.212950226	2.882546463	2.676938755	3.067246124	2.171073276	2.992846229	2.255859069	2.584615037	2.281621012	3.007856817	2.555366935	2.342466452	2.084581956	4.480789775	2.358771897	2.22427261	3.227827621	5.322101532	2.926234564	2.736233237
LNCV6_48178_PI430048170	10.35707668	10.5172074	10.12833798	10.35073347	10.51299826	10.60336301	10.42170554	9.851993368	9.738174547	11.26389348	9.764717399	9.745952625	10.01078774	10.27222308	9.806430967	9.523208574	10.07122402	10.69341635	9.88138658	9.651188463	9.970464019	9.979853094	10.14289588	9.686174921	9.420579719	10.01771655	9.303776886	9.522842804	9.327854851	10.32941295	10.26699705	9.657810319	10.63780913	10.29152035	9.616320831	10.04234176	9.724852795	10.15392845	9.518509878	10.27683671	11.4591676	10.08770701	10.48794679	10.38744993	10.57355528	9.651121335	9.441047521	9.455607768	10.31164326
LNCV6_80735_PI430048170	1.919349176	1.926749516	1.985318484	1.967706197	2.127513649	2.599654078	1.935950584	1.957731507	1.948802674	2.803648066	2.026050371	2.065734028	1.961597872	1.979698567	5.732655298	2.099539449	1.992993719	1.998460668	2.852918512	2.035734063	1.984958411	1.985060144	2.007220035	2.020044023	2.04332426	2.025471927	2.008824045	2.032992592	2.034093954	1.948281642	2.034199317	2.012517767	1.987664166	1.965436657	2.141224054	1.971099781	2.099626782	2.006380321	2.047618474	1.985503693	1.940553693	2.492821772	1.982532573	1.949013996	1.955251288	2.170128039	2.105989646	2.084185423	1.971363714
LNCV6_101035_PI430048170	6.702840847	6.545898776	6.939573538	6.692648064	6.82342152	6.345020719	6.192307744	6.663409597	6.664404104	6.599435552	6.432184147	6.863402582	6.507024346	6.538793368	6.450176237	6.659629263	6.171242348	5.943073138	6.418894591	6.728777393	6.612003147	6.124180692	5.915228349	6.023767834	6.06208187	5.923339377	6.259397382	6.347167949	6.663246043	6.985415734	6.308318364	5.970094729	6.306206405	6.767063286	6.485783819	7.159398024	5.838938984	5.821054191	6.402547811	6.938028845	6.513010726	6.60254272	6.711748357	6.576014629	6.734297023	6.408950803	6.204220113	6.476571875	6.646088015
LNCV6_34254_PI430048170	2.686229514	3.739972864	1.985318484	1.967706197	2.044011071	2.123799214	2.404852487	1.987632497	2.042335149	1.970500733	1.931834968	1.954981122	2.960503203	1.977090645	5.945619641	4.170748507	4.035014317	1.999073644	1.969250271	2.398378053	2.042658356	2.160455494	2.03255103	4.101331701	5.103975593	1.947120136	3.112642242	5.204644353	1.986506008	2.016176414	2.02284687	3.619139769	6.566344508	2.834729062	3.641184641	3.037743861	5.181599914	4.593847952	2.02557764	2.004415049	2.018902587	1.940421111	2.07150391	1.963986543	1.955251288	4.797161456	1.962261936	2.004729194	1.982832419
LNCV6_26861_PI430048170	2.385261249	2.108358041	1.985318484	1.967706197	2.485497306	2.571504187	2.4576317	2.280273616	2.332296543	2.604494878	2.110856585	2.871953918	2.160034788	3.680306891	2.269221828	2.274068523	2.218766545	2.268809606	2.23284712	2.203831078	2.695476294	2.224533025	3.566185211	3.213012825	3.590283441	2.103221316	3.121659103	2.432325912	2.422184144	2.303899579	2.455508066	3.133241883	2.121554366	2.954591199	2.329998797	2.262110563	2.078223086	2.651423912	2.761658722	2.444266186	2.659110325	2.147682508	3.15173688	2.147311669	2.208973687	2.259453277	2.429505766	4.36755453	2.182978768
LNCV6_101638_PI430048170	6.81300182	6.959096987	6.654299916	6.677424132	6.928777748	6.870584432	6.523639764	6.511144644	6.413976722	6.989917345	6.485824829	6.385018496	7.542445561	6.784903933	6.449049567	6.162631854	6.828871735	6.479506683	6.432722339	6.143465232	6.081344482	6.42816014	6.104508334	6.617243441	6.14715057	6.423035655	6.235093266	6.310749254	6.309517376	6.424666487	6.372610401	6.472642696	6.746786876	6.630796055	6.056133352	6.487642632	6.777939511	6.136397852	7.058988924	6.189965513	7.006647175	6.412676679	7.076456694	6.639073314	6.790815017	6.33060965	6.089233448	6.140369738	6.666249678
LNCV6_125450_PI430048170	10.24168481	10.20679003	9.975372616	10.16671604	10.26217945	10.46393563	10.1623342	9.975112315	9.944430664	10.42099308	9.893207132	9.908340791	10.02329448	9.92712264	9.985941316	9.953195905	9.624154139	9.832974018	10.08211505	9.987460819	10.13183136	10.04704827	10.2726307	9.806530643	9.985126514	9.808430117	9.908717593	9.987825546	9.619727022	9.987729335	9.825301996	9.771013637	9.815864243	9.95283538	9.788974411	9.824375023	9.877351088	10.23602492	9.906996956	9.980817269	11.01405224	10.1721539	10.29830553	10.64202553	10.139868	9.917511076	9.867995495	9.582232044	10.18201701
LNCV6_113111_PI430048170	3.881658317	2.008268156	1.985318484	1.967706197	2.02405804	2.073986363	1.999537497	2.034921153	2.125256316	2.194795396	2.362196645	2.329096621	2.058925517	3.479870436	3.407176926	2.473834615	3.473338381	2.352281613	2.131355909	2.397396053	2.087707735	2.241779825	2.253997793	4.697974868	4.111591154	4.29867943	2.328659608	2.284560283	2.318949878	2.099539449	2.553341408	2.257420454	2.158066765	2.0785406	2.600345594	2.168260443	2.328360975	3.15173688	5.684842315	2.214990618	2.108769785	2.059754506	2.078304219	4.245491671	1.955251288	2.854530534	2.25294058	2.498346868	2.134585123
LNCV6_96391_PI430048170	7.513834306	7.186652349	7.097170128	7.955751466	7.972146123	7.999159825	7.815108392	6.820805752	6.763889247	7.36768733	7.218712303	6.869437573	5.854185098	6.295506596	7.072989888	6.790979075	7.387162878	5.735854775	5.950526114	6.402376604	6.724132299	3.325533756	6.30366214	6.368532137	6.018099572	6.438143889	5.964691817	5.576153996	6.739002156	7.272310036	6.83781683	7.029739561	6.830938639	6.180638204	5.194764822	7.452820946	5.420030027	6.652126756	5.446040483	6.867719071	7.0372566	6.690786149	6.042408745	6.508995343	5.442504202	5.984651801	6.115123618	6.967198725	6.583983522
LNCV6_80825_PI430048170	10.39823396	10.00579379	10.73268922	10.53317715	10.27886539	10.07696439	10.40668009	10.2971125	10.44653144	10.39203029	10.1081254	10.46758358	10.81030587	10.52174948	10.89750854	11.10188492	10.02896129	10.39228392	10.50248391	10.4872746	9.90140806	10.80403584	11.86531969	10.69040439	10.35529697	10.79811764	10.96063361	10.51041902	10.79754117	10.61653214	10.09129544	10.49468116	11.19576228	10.70072031	10.88716385	10.64242993	10.5975607	10.88663661	10.48573237	10.63404931	10.42680118	10.85531827	10.04491997	10.8291316	10.43763053	10.63942613	10.43896327	11.18696529	10.84155463
LNCV6_87936_PI430048170	4.161520375	6.452803925	2.505685207	2.801499315	2.607496411	2.428134124	2.18084715	3.058632394	3.052844769	3.553718675	1.892604054	1.902611312	3.257188993	4.69044135	2.960230065	1.904317398	4.343830907	3.832092628	3.812965418	1.903599191	4.675090238	4.592551166	2.845330572	4.629938866	4.55564061	4.915757669	3.578517569	3.028233656	3.14553409	1.903923757	1.886240656	4.346883961	3.737469399	2.940408996	2.780922208	2.795984224	3.261140562	4.257612596	4.104697272	3.491502256	3.990457204	2.709852153	2.852653331	4.852689144	3.311937023	3.396982062	4.037920295	3.501412801	1.890740314
LNCV6_38259_PI430048170	7.257207032	7.673360977	7.655378706	7.440859118	7.609964871	7.351089563	7.497617967	7.432124404	7.535020222	7.851979444	7.251069237	8.017484048	7.335233069	7.486794752	7.167102932	6.732052127	7.441735987	7.603534947	6.63303558	7.614884549	6.869437573	6.59269671	7.352450943	7.007181137	6.670753379	7.332070141	6.815413471	7.474107619	7.028078984	7.755300798	8.001720762	7.186319197	7.271184082	7.330617228	7.731641433	7.920790159	7.248837455	7.602706778	7.438135195	7.983877881	8.27428729	7.565108368	7.707385802	7.649588442	7.545704954	7.252893673	7.443389656	7.709538878	7.537789187
LNCV6_65502_PI430048170	2.554298193	2.200117033	2.881451322	3.750543739	2.483519608	2.661103846	2.231069256	3.17722089	2.100335025	3.206046848	2.978133515	3.136254333	4.588076704	3.365830991	3.630809809	3.78151897	3.101678602	2.013974819	3.327413727	3.880333751	3.901844755	4.73764223	1.974171598	4.003141133	4.01593691	3.886846997	4.347906321	3.94715476	4.33167461	4.433484292	3.376765584	3.821444762	2.514590915	3.975608669	3.229107743	4.319765112	4.028158233	2.92594268	3.41618324	4.196803974	3.440630924	2.472580947	2.593896543	2.534355817	2.403882615	3.467183526	3.305161236	3.761104422	2.588827559
LNCV6_87438_PI430048170	8.005543475	7.902961687	7.472082151	7.539415584	7.759337004	7.880175159	7.735385867	7.615044134	7.588790637	8.201794604	7.224291877	7.077911637	6.826048222	6.557448471	7.015646268	7.270392274	7.167893816	7.561344396	7.373167363	7.147101958	6.77661786	7.469316279	6.989422481	6.506604398	6.622634545	7.412982978	7.103888074	6.100015573	6.802688018	7.531732273	7.450218949	7.143907891	7.653708961	7.52335594	7.003924693	6.41921631	7.285232732	6.625946692	6.485583735	7.444804213	8.265251269	7.444851334	7.695104491	7.729949418	8.211155443	7.248079683	7.177618112	7.249275572	7.841564905
LNCV6_107954_PI430048170	14.41252235	13.75944537	14.42567749	14.29696145	13.95370117	13.94358708	14.25049687	14.29958501	14.57840103	13.9887936	14.46311828	14.39556348	14.09120298	14.36995231	14.17633286	14.11521753	14.43180913	13.6831762	14.19523962	14.05544861	14.3682346	14.45016681	13.64573885	14.26230172	14.36058563	14.11290569	14.48459948	14.59146662	14.42567749	14.47046874	14.37271917	14.47122838	14.43646356	14.50609061	14.23343671	14.44830058	13.9826091	14.22044118	14.38399338	14.45272938	13.71922511	14.14265075	13.9530929	14.02472045	13.66135879	14.64973914	14.47422533	14.43720137	14.41909374
LNCV6_27466_PI430048170	6.375169321	6.132624952	5.798385565	6.01230937	6.140953269	6.281161377	6.163285333	6.181787983	5.671089231	6.756647921	6.116355909	6.283489625	5.718996494	6.316049009	5.994781183	5.857123453	6.15271283	6.490373913	5.762039678	6.325774767	6.05849045	6.062380995	6.427895744	5.884485119	6.144060858	6.309856463	6.256680674	5.809259851	6.572131088	6.398395627	6.138942229	6.373200803	6.522830736	6.233967143	5.584804919	5.807942572	5.9907618	6.057990121	6.15206554	6.164811839	6.750583571	5.920602389	6.308840489	6.454456562	6.420794458	6.11179576	5.695895754	5.894499627	6.257850882
LNCV6_14776_PI430048170	5.733210557	6.625870202	6.071218334	6.104044822	6.511681902	6.433951818	6.171286649	6.436062204	5.894594183	6.749900741	6.158378145	6.306506327	6.013401488	6.08872598	5.813932529	6.126191461	5.609403063	6.291778111	5.896308854	6.34530659	6.369799904	6.256596241	6.441809672	6.064453109	6.097687839	6.214047553	5.928496246	5.882713737	6.091635922	6.189317121	5.614538618	6.083442582	6.384560074	5.702259159	5.814584665	5.751125647	6.023329548	6.59120825	5.762556112	4.95611974	6.632208369	6.007388794	6.102505682	5.801844738	5.909502186	6.110239033	5.790215281	6.044542487	5.709687576
LNCV6_112868_PI430048170	2.476417634	3.068367985	3.531304667	2.273150945	2.445988052	2.789678683	2.269964516	2.065929416	4.216095791	2.259357245	3.453115499	4.474052442	3.883765732	3.812965418	2.059754506	4.746079148	4.102336875	1.997648833	3.957906574	2.83223819	2.370137333	2.243880979	4.113924998	3.860952554	4.355345983	3.14571626	2.058366449	2.666238758	5.425899757	2.189630905	4.807515729	3.169504502	3.309056423	3.216601514	4.443804318	4.182400702	2.823383456	3.682632184	3.894202363	2.060741465	4.09052256	3.517352703	2.132394333	3.487259022	3.114864331	4.425708203	3.159673178	3.950006594	2.026236703
LNCV6_4962_PI430048170	10.48395155	10.95886837	11.08731829	11.48591831	10.84031643	11.38076339	11.20649178	12.09055173	12.88371182	11.43067269	11.46191948	11.68383585	12.16118639	11.48300749	11.20761207	10.32714355	11.57631606	10.25722159	11.33690131	11.91477594	11.54933408	11.52861967	10.2384251	11.52496091	11.18554951	10.85483888	11.62973286	12.37225101	11.73144788	12.14757652	12.10370509	11.51212646	11.09316911	11.66104626	11.60250361	11.82082088	11.74725472	11.35333302	11.26022292	10.87594978	12.00226482	12.17577946	11.55842057	11.64431422	11.33656929	11.75909697	11.36443053	12.00817686	12.63923926
LNCV6_43150_PI430048170	2.656082008	2.296236417	2.816333592	2.228773587	2.187418909	2.185214508	2.333236798	1.954379005	3.07477701	2.964499269	2.022901068	2.05406992	3.61358492	2.637023646	1.969166096	2.085139189	1.998658871	1.989993585	1.958180752	2.043835708	1.973749678	1.976327922	2.718171058	2.020190498	2.034728029	2.009824437	2.012483384	2.033962214	2.020290637	1.959577702	2.028377077	2.009436923	1.973713728	1.949026398	2.112999048	2.580545213	2.098994674	2.56120371	2.03235395	1.970884874	1.926660797	1.958418479	1.955197857	2.660116234	2.627479085	2.137827933	2.06914567	2.063667103	1.943911876
LNCV6_116915_PI430048170	6.711790439	6.385449445	6.746110609	6.30919453	6.601862544	6.29248219	6.139475123	6.739917208	7.425249654	6.394723578	6.503539033	7.488185262	6.499389257	6.729366784	6.726973527	6.392957756	6.44127652	6.140680345	6.097809525	6.866518615	6.372261688	6.60158172	6.231774191	6.615762366	6.452715409	6.425453379	6.247248951	6.983953638	6.877446695	6.583467829	7.121331279	6.38114702	6.502549069	6.876630464	6.854742927	7.594941989	6.394370921	6.518966468	6.549603893	6.760995901	7.240613239	7.143944735	6.460741123	6.744258543	6.748673507	6.851643135	6.783727651	7.258934195	6.908359185
LNCV6_95626_PI430048170	2.430238447	2.229802892	2.497181417	3.786193063	3.387945088	2.12098816	2.082992014	2.023628633	2.107625399	2.763564622	1.971725064	7.152719985	1.984895326	1.934268999	1.956205279	2.03349452	3.108122218	4.65372729	2.060429944	2.001223362	1.926960204	2.249573269	2.054837693	2.018088946	2.043797825	1.993067191	2.04964119	2.012597931	3.805200857	2.024907436	1.991546483	2.107552171	2.010264784	2.039499629	3.715486347	1.918438279	1.999003893	1.968535221	4.444135262	4.787382431	1.946753149	2.025505636	3.357490686	2.491278649	1.955251288	2.008333846	2.282163742	2.102352471	2.008904113
LNCV6_108951_PI430048170	1.938970753	7.619660381	1.985318484	1.967706197	6.849237076	5.850330202	2.718341852	1.959341173	1.958351827	1.989630446	2.066490521	2.04502906	1.982671893	2.025743162	1.952379563	2.0731016	1.989870877	1.999138807	2.003790378	2.070103091	1.967650745	2.01395855	2.07341987	2.06540031	2.112102196	2.031782154	2.086051415	2.038049723	2.056181131	1.994438122	2.066000661	2.051436605	2.018902587	1.986181132	2.125935929	2.561753468	2.154757856	2.280027958	2.060139995	1.986330515	1.948464144	1.944101718	1.959017289	1.955302247	2.114606009	2.126093499	2.022688447	2.088831849	1.934608482
LNCV6_51230_PI430048170	7.143462351	4.042964947	5.462803871	5.218364925	4.308554319	4.517259972	4.084687766	5.047875381	5.485592725	3.913802186	3.262306172	4.499613124	5.62184827	5.551693047	5.335487596	3.890687572	7.478954747	5.076138984	5.592733321	3.060095978	5.642707039	6.32007883	7.175542975	7.26594903	5.296375801	6.96792136	4.924399703	5.51512053	5.137563799	5.203830921	4.790014102	6.802522548	3.744438394	6.016278186	4.155440407	4.650766426	6.961454428	6.612795488	6.896674205	4.009861178	5.464901774	4.237713826	1.971609867	7.250622582	5.208724567	5.11362927	4.539944379	1.931755721	3.977551885
LNCV6_61155_PI430048170	6.349290967	6.469574626	6.049898461	6.584843637	5.989396267	6.329368105	6.901069738	6.639837428	6.767624849	9.545662501	7.324079039	6.530830824	6.777861032	10.87711098	6.889311885	6.662907181	6.742971956	7.327137683	6.939084966	7.53631363	6.769454748	6.624032938	8.567265018	7.141842229	6.648326502	10.8338026	6.916562781	7.047273275	6.618241781	6.713514612	7.150532089	6.908254264	8.593466821	6.817431201	6.781661326	6.223612136	8.355001068	8.346224485	7.194395996	6.701070739	16.70855352	6.987623151	6.632914287	7.080038515	6.716411038	7.101285038	6.151757751	6.862790102	6.71290728
LNCV6_94226_PI430048170	1.883508149	1.882330024	1.985318484	1.967706197	1.914947994	1.919407054	1.892507934	1.907036637	1.931146687	1.929987582	1.975822099	1.965180728	1.910971292	2.080949091	1.892168122	1.971790036	3.593909351	1.944768637	1.924533748	1.952082255	1.94953787	1.933756041	2.466897396	3.083130981	1.963557955	1.959567042	1.926739261	1.950345471	1.966396189	2.268809606	3.415415303	1.908309553	2.334026777	1.930871805	2.008744445	1.929800219	1.951949169	1.939924441	1.970630893	1.938199748	2.088965929	1.899575052	2.413658403	1.91476825	1.955251288	2.020573397	1.952953975	1.972101337	1.951243372
LNCV6_26697_PI430048170	2.351108492	2.647799144	1.985318484	2.339672905	2.27740424	2.228929202	2.198191825	1.976970075	2.418223966	2.659524351	2.003710447	3.216692646	4.792154286	1.910965123	2.837807901	3.15236618	3.037627712	2.58000571	2.693883194	2.994161676	2.705470095	3.415514443	1.94114298	2.056156119	1.95416485	2.970292832	2.14534556	3.380590959	1.977315659	1.902697795	1.930259471	1.880996197	3.043514493	2.07658224	1.944019365	2.090136827	1.888250499	3.071970792	1.966423436	3.800002035	2.971237265	2.599210981	3.640797705	2.390616989	2.900110723	1.983141302	1.883495295	5.32331184	2.601960332
LNCV6_84526_PI430048170	9.499476276	10.16870072	9.311285598	9.339137699	10.32048368	10.198047	9.44145979	9.443240223	9.375773429	10.55059572	9.137193126	9.407801044	9.198886932	9.307593674	9.117787818	9.115528596	8.959755138	9.17829879	9.165449492	9.163781333	9.445812475	9.288370306	9.337154506	8.623974109	8.833954792	9.564989147	8.890047767	8.94204718	8.924575402	9.53658362	9.165094869	8.773360806	9.450560356	9.44343787	9.055536789	9.465491942	8.966294204	9.499705687	8.894024786	9.365415048	10.02490344	9.377202777	9.578706199	9.621999912	9.581609176	8.685061906	9.019203677	8.951718899	9.368650253
LNCV6_66566_PI430048170	9.919673843	9.518192391	11.11507224	10.44869139	9.741392825	9.208155988	9.766981688	11.02678181	11.22788486	9.393230553	8.839835892	10.19993653	9.131466508	9.707383029	9.350895431	9.343343256	9.131405212	9.405191296	9.048576663	9.149161379	10.06010156	9.145636579	9.124198078	8.84425502	8.746040768	8.835767001	9.229735718	9.912789195	9.899052988	9.83792633	10.83687991	9.15990947	9.725686177	10.10003153	9.808430117	10.92330252	9.346984529	9.572567129	9.021962083	10.4872746	11.54225942	11.01683509	9.175270224	10.17730676	10.67373595	9.407309602	9.621132939	10.21188772	9.520846727
LNCV6_11040_PI430048170	2.125366755	2.044071404	1.985318484	1.967706197	1.952234414	1.974579796	1.966975054	2.14052917	2.218964029	2.065771473	2.034271425	3.442418416	2.084581956	2.11094836	2.174405028	2.12786852	4.73798055	2.137896243	2.071425046	2.087324818	2.001284791	2.155543506	2.118287056	2.328031018	2.186566944	2.038302008	2.161549141	2.200909723	2.211049482	2.185483067	2.203529584	2.176636388	2.032670457	2.073370271	2.122156032	2.037289864	2.048383631	2.023779462	2.259596607	2.132134145	2.115523398	2.073644827	2.308124504	2.066675354	1.955251288	2.109254116	2.213149353	2.174787871	2.09457989
LNCV6_75499_PI430048170	9.717702595	9.587812394	9.935074147	8.946058258	9.830771549	10.02376552	9.61196951	9.634285478	9.399585004	9.740642924	9.147580611	8.91874977	9.281306302	9.417452274	8.772280409	8.54695414	8.889412574	9.359489904	8.750958288	8.67790614	9.678769057	8.948196286	8.850504968	8.908525628	8.295763248	9.145961415	8.213100689	8.113391594	8.67484298	9.133162612	8.748175681	8.909924505	9.411916161	9.15990947	8.842473842	9.0356916	8.76506598	8.803296616	8.562495954	8.564986134	9.508486328	9.388207872	8.35840947	10.02666888	9.992893202	8.745045476	8.647543139	8.797865423	8.894079206
LNCV6_28404_PI430048170	8.117615371	7.315801896	7.397364898	7.286660713	7.172033918	7.316542664	7.049166769	7.601118654	7.690676855	7.425119525	7.05309689	7.064181701	7.264088932	7.33527159	6.868161016	7.042030437	7.337964933	7.31451594	7.070010837	7.228087508	7.536995996	7.272077465	7.692504092	7.212324963	6.906420893	7.577174621	7.080416949	6.776178145	6.861398251	7.001049358	6.701984542	7.571502859	7.610122756	7.589354413	6.801246637	7.709585323	7.711943391	7.674877324	7.435948508	7.346978029	8.02022774	7.268930752	7.15130146	8.065095552	7.365610303	6.977370256	7.020983871	6.812001627	7.114846239
LNCV6_27043_PI430048170	1.975009301	2.310827847	2.409849495	1.967706197	5.93977414	1.916278262	1.906227962	5.842969144	3.037026471	1.949968203	2.758147111	1.928127424	3.559393435	1.962067698	1.938757514	4.467646155	2.018852692	2.563861675	4.152872371	1.935136121	2.551138874	3.34949346	4.465604916	3.17722089	3.997146176	5.754540084	3.100224379	4.332477296	1.960006213	4.068432457	2.98995064	1.918612583	2.450858599	2.321036457	3.648590628	2.376713658	4.58697934	2.363319109	2.006488087	1.994830607	2.013512394	3.161311073	2.006684807	1.928879077	1.955251288	5.279723456	3.107125718	1.956247557	1.981636175
LNCV6_22853_PI430048170	2.46805475	2.560371198	2.659853076	2.338166003	2.472684076	2.083434274	2.431588469	2.690990324	2.492728415	3.053629306	2.288782405	2.353144974	2.065143208	2.86043084	2.459342243	2.551633948	2.28115121	2.9796324	2.076916689	2.389254478	3.042350894	2.733051271	2.227367694	3.145310846	2.433260623	2.192130614	2.314693425	2.242097086	2.324025615	2.093388503	2.444799696	2.255274385	3.754127372	2.21290752	2.69367883	2.939576821	2.386907503	2.863877709	2.574661687	2.179846952	2.071930993	3.335729954	3.276514895	2.866389487	2.478801892	2.832595334	2.372758389	2.517393644	3.474157429
LNCV6_36085_PI430048170	1.90852548	1.905016319	1.985318484	1.967706197	2.186720542	1.946865078	1.929586713	2.063048044	1.902823283	1.9464062	2.916047839	1.965869518	1.924594899	1.931955932	3.923056975	3.496805868	4.196061496	1.913099964	3.372907917	2.002150283	1.923770913	1.910110252	1.903193437	1.93986165	5.455814923	4.171744839	1.942145098	1.967151228	3.224118971	3.047325958	1.930767602	1.944814274	1.9080818	4.304364582	2.014457469	1.933232804	1.990049527	1.928928329	3.389255671	1.901596898	1.903757203	1.930559107	1.904681109	1.911773575	2.184140051	2.641387214	1.964204635	1.963986543	3.932171118
LNCV6_32105_PI430048170	8.145747436	7.492986875	7.050284426	6.913551587	7.267336308	7.026946936	6.835310245	7.086010209	6.991739788	6.911517651	7.252330272	6.710011339	7.914324936	8.249728862	7.683388472	6.286506091	7.573967149	6.177697621	7.685593221	6.799946253	6.927376067	7.970995601	6.656138205	7.405241079	7.159438727	7.185983207	6.681942052	6.288994742	6.681696698	7.246658663	6.880355513	7.527997443	7.210437556	7.165598218	6.462717015	7.391255733	6.955928932	7.743884332	7.558831465	7.37537169	7.410336176	6.942840649	7.191806765	7.618724702	6.809895554	6.254253479	6.845744013	6.644447775	7.29931992
LNCV6_124200_PI430048170	9.943117029	9.982617691	9.618403892	9.693079342	10.12036714	10.22179166	10.18390244	9.083030363	8.64651362	10.50034633	8.547691273	8.259018236	8.444299003	9.11875319	8.767280684	8.227056592	8.831630227	9.298781356	9.100168232	8.499208757	8.697470576	8.893838763	8.42771627	7.935777606	7.823634474	8.874957016	7.841832399	8.167194939	7.804281283	9.331126875	9.083644373	8.076477253	9.456013825	9.015502765	8.032340004	8.893940138	8.157881961	9.424513171	8.203517692	8.993148602	10.56945779	8.75008992	9.13385213	9.796318417	9.393701632	8.15231872	7.646319051	7.85790206	8.661835756
LNCV6_120614_PI430048170	7.334536142	7.115943115	7.692082168	7.857061493	7.285156126	7.536914758	7.458551854	7.729786538	7.917401029	7.124408632	7.313684157	7.547061929	7.534306479	7.894371557	7.237871247	7.686696427	7.764931491	8.303978944	7.864175499	8.228934626	7.664293883	8.015454449	7.189831585	8.221574434	7.539415584	7.673868119	7.802557914	7.690834263	7.84088295	7.687535317	7.384264352	8.045984306	6.99662138	7.703235225	7.457395125	7.269478003	7.799388451	7.778690212	7.401316201	7.458027184	7.673186165	7.538766648	7.171883655	7.662865819	7.184042868	7.571682689	7.730547886	7.580728318	7.463663253
LNCV6_125934_PI430048170	12.79906207	13.12189188	11.10695852	11.62726204	13.30106964	13.33709684	12.09780087	12.05507186	11.02917447	12.88568603	12.41454369	10.92567761	13.80404352	11.78006844	12.64227827	10.76063463	13.51347004	11.257077	13.63703782	12.75952714	11.59975348	12.70956767	13.51235347	13.22996566	12.86845361	13.0717189	10.9792512	12.39591072	11.90328553	10.35576623	11.47779951	11.91907581	10.96294643	12.32747018	11.50173833	12.18392203	12.39408773	12.60216134	10.87946919	12.01349552	12.17011114	10.77092833	12.4778277	13.00938939	12.50829062	11.13203238	12.16352702	11.46457022	10.82212267
LNCV6_74904_PI430048170	12.32747018	12.75481328	12.10742612	12.72852615	12.83377891	13.09419345	12.58038184	12.72577572	12.78472731	13.16075988	13.22023806	12.27104789	12.31998996	12.54694657	12.43595134	12.20662377	12.84157775	12.88303217	12.43818993	12.336195	13.14614373	12.89700968	12.64569312	12.6647559	12.76762277	12.329429	13.10084462	12.43620505	12.46475858	12.62410343	12.12216811	13.15846656	13.24643288	12.79870031	12.09480406	12.16429986	12.5669945	12.6871411	12.91060136	12.16174548	12.19767962	13.04531039	12.75405041	11.66022655	12.68312957	12.89777127	12.51661368	12.09136702	13.30284676
LNCV6_83306_PI430048170	7.558445091	7.543370394	7.210760925	7.51060207	7.822228493	7.751632426	7.311424841	7.077835656	7.147931325	7.39900047	7.266636257	7.38177006	7.596596656	7.469867669	7.388272921	7.257992269	7.578680583	6.876630464	6.798911781	7.47402128	7.357814257	6.912775783	6.423164382	6.703912073	6.846240337	7.383786695	6.593410163	6.882875586	6.956583118	7.388272921	7.399502945	6.177833479	7.230728495	7.188423798	7.048505848	7.545162615	6.803724721	7.660207156	6.738882469	7.069895066	7.270735136	7.046193355	6.928972162	6.866228213	7.369097755	7.08256621	7.200577847	7.389884498	7.014534703
LNCV6_44085_PI430048170	5.043760998	4.68014179	4.901068272	4.777471435	4.986161017	4.211592007	4.301303932	5.149773974	4.925908816	4.519979357	3.22251471	4.052339066	3.76027921	4.40990429	4.822010799	3.71785073	4.774394059	4.174296397	4.489435038	3.19813478	4.071838618	4.183599433	3.951540363	2.495441707	3.050120845	3.689582163	4.247786445	3.307969345	4.061729983	4.892239705	5.40288246	4.439067477	4.416541974	5.104228754	4.645659474	4.965024834	3.710548948	4.014737175	4.202437039	5.278000706	4.322508018	4.987040446	4.906880005	5.15956511	5.025596465	4.128526691	4.472664826	4.292183793	4.694227433
LNCV6_13879_PI430048170	2.152258159	2.30654131	1.985318484	1.967706197	2.006666828	2.005465784	2.199836972	2.31823361	2.467507029	2.143245878	2.215859593	2.328841813	2.232702565	2.21523534	2.265647895	2.466897396	2.280747906	2.341427707	2.238255174	2.4106576	2.077408424	2.366862884	2.368662038	2.743151117	2.678801921	2.162676944	2.535713621	2.64584439	2.579007521	2.380591825	2.539159099	2.78948757	2.171959777	2.177751322	2.481928545	2.106619831	2.155889633	2.567222723	2.782516837	2.467149536	3.723123163	2.191998978	2.630208245	2.190222454	1.955251288	2.481443878	2.589115523	2.520723497	2.26195392
LNCV6_90448_PI430048170	5.311231069	5.649567892	5.141057183	6.172352515	4.487872972	5.421931736	5.618458456	6.410362565	6.493111483	5.795462277	5.158604401	5.879371463	2.329998797	4.39006723	6.059668497	5.621086142	6.246083778	5.600951702	4.946719569	2.705969068	6.33183312	5.649405271	6.015192846	6.835310245	5.649405271	5.31972631	6.784788267	5.978336685	6.036772468	5.9399566	5.957010334	6.269200636	6.603487721	5.798333276	4.988409965	5.832689122	5.18316328	4.677205195	6.057990121	5.23208044	4.829899664	6.654903508	5.517180199	4.400808635	4.990103665	5.230124503	5.580109985	5.90625576	6.236122219
LNCV6_25665_PI430048170	8.624434052	8.881141353	8.805431541	9.339401297	8.73842481	8.734737051	9.129830083	8.903133036	9.00634359	8.894884958	8.355283305	8.73999033	8.443699097	8.876609669	8.750849509	9.017751599	8.558757052	8.327127959	8.65926621	8.985613622	8.682714749	8.700791226	8.463497641	8.689504853	8.340353421	8.477511803	8.884777149	8.397690607	8.549626522	8.857962788	8.481116466	8.633417731	8.52477451	8.858557979	8.825106509	8.655851125	8.132660249	8.757930156	8.29979421	8.854450312	7.845857563	8.811904103	8.677281326	8.317050096	9.238023015	9.011839924	8.772715086	8.059659055	9.380560138
LNCV6_74177_PI430048170	5.977489289	5.682533282	6.083084793	5.954996882	5.801674724	5.185903644	5.287908569	5.392105156	5.432370467	5.68432761	5.084728635	5.627429306	5.627264262	5.602038024	5.373510103	5.473333235	5.14222147	4.750773647	5.183519524	5.617935276	5.372999318	5.60729546	4.923271948	4.880440069	5.307449676	4.876569988	5.52026214	5.24175464	5.599308917	5.858221261	4.985787431	5.318100219	5.484657486	5.809763616	7.911609438	5.793539246	4.860830284	5.600564497	5.325323606	6.129666091	5.268664598	5.668461397	5.892386624	5.705484438	5.423969617	5.293177549	4.881376239	5.558624061	5.880747793
LNCV6_66563_PI430048170	9.501022013	8.253108241	7.840754017	8.521696964	7.620439804	7.51467857	8.046575558	8.08708857	7.689868693	7.430856263	7.978853818	8.03219488	8.381356359	9.073675906	9.07127637	8.710136348	9.60736968	8.402012572	9.25579418	8.598607712	8.724630224	9.25381855	8.674346153	9.129468752	9.110266768	9.029199505	8.881507223	7.996108355	8.688055953	8.599268188	7.924982785	8.902978883	7.516183552	8.924348805	7.956024797	8.446176837	8.908916037	9.172577754	9.353405493	7.820721655	8.50767952	8.164073178	7.451762199	8.884668513	8.731140423	8.576561693	7.942666084	8.720203477	8.238640531
LNCV6_61379_PI430048170	5.325059568	5.512232217	5.375359412	5.139409853	5.659015954	5.227350539	4.859163385	5.50756841	5.664179793	5.451498869	5.401103417	5.579390503	5.76148194	4.844430752	5.537517104	6.116175453	5.398944925	5.348179597	4.960481845	5.25334438	5.20883935	5.439468948	4.859792305	5.470973768	5.33435048	5.315277668	5.149380132	5.843515516	6.047311676	5.680848951	6.033252168	5.119888619	6.605421068	6.796385823	5.044246111	5.635781215	5.543613517	5.743980757	5.695846498	4.832857248	4.587281619	5.788835908	5.560089128	5.25068492	5.355118052	5.846793456	5.37173745	5.85485729	5.446256971
LNCV6_86383_PI430048170	2.364534779	1.930442477	2.467743387	1.967706197	2.11362967	2.116297567	1.953896093	1.95329431	1.944066722	2.023286499	2.021246563	2.052248116	1.961547138	1.978988981	1.967128984	2.08109938	1.996546451	1.988723619	1.957132775	2.040764143	1.973191772	1.97472467	1.985343128	2.018227145	2.033010714	2.009103811	2.009368681	2.03235395	2.018754169	1.957523295	2.026859094	2.008237172	3.874078525	1.948942916	2.111391668	2.232534093	2.094424553	1.991354219	2.031287025	1.970046166	1.926725851	1.957155739	1.956101998	1.944485805	2.174787871	2.134670427	2.069099237	2.062570388	1.944312801
LNCV6_111748_PI430048170	9.186853641	8.620013976	9.016715613	9.650070532	8.806419095	8.651649599	8.923528096	9.492758961	8.607142596	8.945066869	8.623054775	9.28188043	8.249247149	8.465625066	8.846258598	9.284824339	8.587287416	9.548944768	8.863789898	8.914990995	9.178184919	8.218062562	9.667229616	9.011955828	9.150719047	8.690017069	8.790100864	8.789373469	8.744163187	8.727926556	9.362194318	8.52684824	9.591226939	9.171049878	9.08200098	8.96695804	8.865903072	9.142959815	8.302488141	8.961378298	7.522127102	9.015227883	9.359553939	8.13862151	9.901048715	8.866462587	9.260238515	8.047595085	8.976763714
LNCV6_88938_PI430048170	6.233612052	6.415564413	6.601742417	6.283177927	6.412047031	6.48336288	6.084295501	6.299629182	6.810250223	6.863100919	6.380202368	6.977652344	6.418941548	6.573625533	6.496302021	6.361000087	6.588765098	6.686975491	6.02172698	6.339929738	6.341577003	6.275097988	6.571236224	6.145904827	6.220362827	6.318177822	6.23323121	6.3731138	6.454884868	7.52096606	7.299820358	6.212829437	6.114554745	6.755872364	6.710520162	6.998609155	6.344126047	6.922969828	6.5123342	6.945311802	7.147326821	6.694549733	6.950825383	6.374868101	6.609566219	6.409918027	6.260981048	6.588551493	6.701268517
LNCV6_27791_PI430048170	6.513766936	7.057450979	7.40364228	7.735455605	7.16896748	8.163415352	7.544625377	7.617651453	7.49506418	7.665323163	7.474310998	7.859095904	7.298678521	7.02731493	7.016077674	7.319656446	7.233498428	7.369097755	7.309016217	6.898609736	7.9976722	7.73767302	7.243362942	7.4516039	6.637404566	6.831997827	8.018808747	7.547603777	7.783361762	7.704801652	7.478141981	7.51077943	6.247376671	7.723911225	7.833219782	7.566245253	7.643884003	7.446063218	7.120112644	7.532592864	7.539520736	7.885788456	8.06053026	7.291947451	7.682306805	7.60504145	7.724522349	7.318569453	7.565396149
LNCV6_23805_PI430048170	6.565258496	6.760906752	7.385025128	7.315074425	7.206914301	6.557773893	6.93226959	6.997204083	7.205541378	7.164927612	7.095596951	7.108663763	7.53922715	7.180650762	7.479164294	7.454001583	7.267676023	6.099837572	7.840961971	7.286778746	6.614396367	7.358559561	5.476537082	7.126451909	7.161937033	6.785546183	7.81139988	8.040517983	7.964255346	7.179110608	7.199690502	7.314739891	6.819255825	7.261707861	7.364735077	7.175209955	6.553792385	6.86891548	6.418093349	7.17995954	5.697667558	6.121020289	7.109446313	5.865797652	5.766825524	8.437465543	6.68976319	7.899599654	6.930708528
LNCV6_65692_PI430048170	1.938632556	2.173888919	1.985318484	1.967706197	1.996072672	2.016885094	1.951696045	1.99815291	1.994620822	2.08391099	2.089749467	2.183994523	2.001139279	2.01960974	1.979078078	2.270109504	2.057999786	2.054334714	1.99815291	2.120135929	2.028510453	2.043391265	2.072391734	2.090295883	2.121143855	2.104777019	2.090480093	2.087837766	2.123098903	1.984816499	2.097827732	2.076796598	2.035904156	2.007951413	2.410965873	1.996730878	2.241249696	2.651128596	3.497646681	2.037499489	1.987664166	1.976234288	2.030237529	1.978610956	1.955251288	2.426930394	2.216654616	2.201938805	2.022381215
LNCV6_87010_PI430048170	1.931984409	1.939891215	1.985318484	1.967706197	1.942701585	1.975477002	1.945366634	1.941853568	1.922962051	1.985477296	2.006875248	2.019961268	1.957877189	1.982317047	1.955335429	2.052665901	1.968821343	1.953702431	1.944196779	2.033599038	1.950882228	1.961880428	1.975791815	2.012067466	2.023953144	1.988668481	2.018649452	2.01129495	1.99787918	1.965423228	2.00199039	1.992289898	1.965621443	1.94016684	2.071364071	1.970445438	2.082956426	1.975508114	1.999523746	1.932012013	1.904968433	1.943466212	1.906957452	1.931444257	1.955251288	2.069787783	2.003453883	2.021871449	1.903599191
LNCV6_31532_PI430048170	4.625992407	4.429884448	4.404101745	4.363013966	4.689462662	4.09400947	3.95360161	4.408986176	4.249934875	4.015055613	2.421381826	3.380694892	3.639967622	3.983288458	4.602106619	3.710242611	4.742218585	4.161595104	3.594100579	2.907131669	4.26443259	4.138271534	1.917780049	3.833855482	1.902549818	3.098061095	2.773193931	1.87062999	2.074148864	4.29674379	3.270882193	2.522037831	4.26823548	4.068022677	1.877941057	4.386808884	4.017992736	4.197334669	4.861637614	4.350316328	4.099741358	3.380880663	3.525052585	4.434674722	3.866799227	3.346961332	1.951743074	4.577341247	4.050690579
LNCV6_19565_PI430048170	12.9688652	9.032400679	11.32154622	12.17427326	10.27412571	11.01852757	10.70636191	9.910863921	11.77790983	2.626608034	7.756197727	12.05845587	12.35503648	12.48060413	12.68862081	12.00788714	11.71271807	12.01578828	11.84976269	12.44627233	12.48025162	12.74168893	11.83047148	12.6529118	12.70280694	12.15189829	9.30892026	12.40959551	11.20577868	11.94137149	12.17397406	12.61346812	10.23664334	12.59491957	11.91550551	12.27104789	11.65254708	12.57521114	11.9214328	12.43257221	7.717351765	10.28058451	4.659080941	8.358797111	12.11900321	11.34767637	7.56798194	9.975198961	8.617943774
LNCV6_123367_PI430048170	2.223867963	2.229232693	1.985318484	1.967706197	2.390046508	2.30401266	2.100219732	1.945924965	1.89851377	3.503171134	1.869722836	1.882542355	5.70054546	2.138164963	1.895959053	1.910525281	1.894875959	3.050933737	2.321093648	1.891979567	1.865328667	2.573071102	3.976226509	2.038690753	1.901025642	2.874362362	2.043760927	1.891928989	1.891439982	1.992082283	1.876114472	1.951949169	3.461632199	1.923457182	1.896306504	1.968736334	1.89531456	1.892079587	1.893892471	1.899433599	3.563177372	1.929324159	3.624787887	2.166344825	2.906447966	1.873135925	1.977215944	2.285209998	2.397183804
LNCV6_51364_PI430048170	1.893099614	2.014039056	1.985318484	1.967706197	2.203280722	1.875716848	2.114183083	1.91094034	1.915381931	1.882870799	2.756554913	1.884862758	1.90398104	1.879503319	1.917248831	1.896214068	1.913493006	1.882357923	1.91110445	1.887801164	1.866256339	2.020157243	1.910834255	1.899294179	1.887281636	1.8710642	1.916458218	1.912754275	1.884429671	1.9199957	1.886511302	1.949830021	1.895481982	1.917917885	1.909282135	1.882330024	1.907119393	1.88976476	1.90180792	1.901698614	1.909435301	1.932766981	2.23310227	1.910782193	1.955251288	1.881713036	1.948569137	1.920996441	1.903263476
LNCV6_104645_PI430048170	1.916165498	1.926711655	1.985318484	1.967706197	2.052024359	2.228072493	2.091259385	1.923698337	1.898507025	1.953330383	1.964128212	1.979819391	1.937069131	1.956368955	1.932418381	2.001891407	1.929969645	1.915663003	1.910323323	1.992577491	1.927558184	1.924303234	3.451468323	1.967929092	1.976702255	1.955712197	1.979559034	1.9724683	1.951743074	1.936566538	1.944959955	1.960294731	1.931123223	1.916278262	2.027399297	1.945527879	2.014739229	2.552305523	4.102798457	1.900625372	2.405081758	1.923393126	1.894611125	1.914746745	1.955251288	2.007936849	1.964986744	1.970748987	1.887725993
LNCV6_36789_PI430048170	7.972263004	8.75467531	7.818615133	7.883728469	8.408574912	8.324843382	7.810282424	7.622056961	7.580652421	8.557054324	8.444526769	7.369323062	8.057953354	7.827653629	7.863778707	6.874857692	7.332070141	7.734356207	7.771459457	7.44571012	7.43388797	7.465767252	7.465804261	7.133977361	7.053629048	7.455859681	6.891025777	8.728029225	6.865355793	7.955631496	7.386483846	7.206604718	8.054110473	7.793620644	7.18628209	7.525483704	7.08563959	8.074100285	7.227643416	7.796171465	8.735574924	7.620439804	8.046535508	7.958150689	8.059368319	7.073932719	7.446706024	7.008223451	7.798431121
LNCV6_36633_PI430048170	2.025505636	2.297565471	1.985318484	2.341147734	1.931313419	2.221173256	2.128141195	1.951488845	1.955812564	1.904248722	1.909815159	1.937294982	1.932535994	2.835655808	1.919735779	1.945192292	1.944993498	1.893511027	1.95062504	1.929375655	1.891022462	1.964804325	1.982787998	1.944208295	1.953599504	1.928186136	1.966423436	1.948778527	1.934107456	1.950849033	1.908034759	2.008712343	1.944101718	1.964972487	1.935839488	1.886297097	1.932426662	1.923055087	1.936459473	1.955278793	1.914962106	1.964766598	1.977818313	1.934827121	1.955251288	1.9116499	2.056961434	1.993007821	2.577621094
LNCV6_38502_PI430048170	7.194631353	7.136172441	8.095377991	8.201719856	7.010674427	7.371065316	7.963994558	8.02780149	8.416946697	6.828310849	7.262169628	7.371558686	6.915281606	6.89424689	6.872895264	7.66225298	7.247726019	7.279954668	7.175979877	7.581964962	7.651765818	7.468767363	6.832228836	7.493876687	7.546078742	7.167027562	8.114269941	7.814351839	8.209917265	8.061023503	7.702057374	7.688761014	7.718763051	7.958416104	7.631435631	7.814319719	7.22171331	7.15810752	7.135975059	7.624512753	6.71223438	7.940901201	7.244556751	7.658118856	7.511492382	8.057507965	8.174025306	7.232368544	8.404918871
LNCV6_68438_PI430048170	2.727817067	4.087354706	4.087690426	4.301653467	3.693715402	3.590017081	3.243214882	3.957031988	3.751783057	3.735937475	2.972697403	4.360989305	3.049971979	4.245574387	4.096347454	3.077653656	3.935539399	4.267167028	3.528881167	2.901129301	4.146312044	4.395296731	2.489520139	4.176033187	3.926316594	2.381550618	4.090140779	3.485557602	4.565383211	4.269935199	2.713704244	2.476417634	2.917787722	4.060395016	2.905794958	3.536607619	2.918253823	3.86982575	2.862262601	3.761193577	2.727259009	3.833936632	4.910886688	2.927246739	3.458615838	4.14563395	5.546068851	2.786794175	4.048434419
LNCV6_88876_PI430048170	1.907746118	1.928842611	1.985318484	1.967706197	1.899137347	1.916308293	1.894611125	1.92716577	1.880293149	1.920001973	1.947759113	1.949724861	1.927383466	1.950468007	1.890209185	1.98348738	1.882239127	1.913988218	1.903956639	1.988437146	1.912657032	1.916898263	1.961640169	1.93852037	1.997513353	1.94727971	1.991267542	1.900062085	1.962716805	1.89676041	1.937530718	1.941061905	1.92959424	1.871841852	1.951570858	1.92752003	1.908109101	1.931492974	1.911849002	1.903460786	1.886914553	1.878521334	1.874990318	1.906861689	1.955251288	1.964014428	1.933170502	1.906164969	1.875850097
LNCV6_123610_PI430048170	7.408572329	6.968106913	7.299383196	6.940108531	7.319172656	7.057043907	6.683989644	6.977066365	6.920866222	6.662429529	6.445106506	6.843961305	7.107506546	7.082502604	7.1815545	6.909929782	7.474713351	6.713072089	6.430519403	6.83842012	6.731821366	6.731821366	7.493758165	6.61716461	6.482163453	6.299358954	6.580949208	6.528258874	6.657514315	6.978440493	7.216994551	6.46799829	6.951232566	7.110216299	6.587301029	6.997637608	6.415406284	6.891217842	7.13461508	6.95707765	6.446972229	6.834186186	7.035449652	6.935319605	7.216696664	6.844202588	6.327159704	6.638786681	7.326595055
LNCV6_7623_PI430048170	14.68342192	16.35423573	11.38636151	15.5252501	16.27167201	15.80061356	14.3979633	14.76039647	15.12285717	14.50515277	17.59173231	13.30663891	17.55134437	14.62090566	13.6271155	15.63293431	14.5407727	13.94248626	13.36537098	15.56475723	13.25587307	13.28499815	14.5013745	13.75145167	13.01023697	14.13670289	15.23769928	12.68562042	13.15995269	12.44758764	12.03446739	13.23596275	11.80804934	14.94562732	15.65441331	14.2360078	15.32590902	14.02685517	14.83748132	12.87728513	15.17636142	12.13043198	11.60541522	15.57858589	16.55564228	13.84330346	12.12164966	13.42078979	11.51786282
LNCV6_117507_PI430048170	2.057802061	2.006974668	1.985318484	1.967706197	3.373686526	3.70156276	2.688748658	2.069532294	2.106713234	2.026282391	1.978808004	2.007248961	2.876485181	6.402335462	3.142683448	2.015395641	2.118939138	2.057411453	3.601679713	2.013342669	1.960093832	6.821314826	4.478906146	7.278757749	5.921669683	6.92380664	2.039653006	2.063986986	4.257771337	2.092091724	2.089307586	3.389550862	3.282602064	5.382949052	2.037341441	4.766253293	2.013258514	3.273971307	2.101199874	2.061279725	2.065713751	2.006930816	2.148676579	2.018351358	1.955251288	2.033619159	2.047464799	2.076936219	2.040992641
LNCV6_48971_PI430048170	8.492930789	8.87104095	8.725458167	7.991804605	8.806999009	8.846964129	8.475364329	8.089499078	8.193899045	8.728498005	8.48290658	8.760483072	8.506999142	8.510235441	8.414082589	8.282688746	8.203030812	8.37630626	8.340534347	8.578362797	8.763554934	8.338812247	8.4133345	8.018841199	7.86420833	8.683326703	8.004912314	7.905836791	8.367218215	8.555707954	8.514485574	7.868673971	8.612455567	8.669579668	8.613396304	8.745791159	8.330027434	8.416828968	7.827983045	8.412465641	8.445504657	8.126132836	7.952708816	8.731648352	8.817230995	8.229514683	8.603476854	8.542592251	8.028590549
LNCV6_107253_PI430048170	6.866966346	6.185891627	6.263038546	6.718220208	6.16071319	6.439708974	6.503754091	6.296616442	6.641808121	6.297783031	6.200982071	6.222573579	5.976724197	6.730164825	6.127146732	6.863604274	7.076087788	6.518966468	6.809250505	6.806433009	6.427468297	6.956620561	6.594088614	6.992924146	6.857794193	7.065295033	6.399808505	6.567609464	6.52513005	6.670261566	6.308553532	7.28803324	6.218993861	6.435501194	6.352091534	5.689043753	6.439206695	6.968630844	6.139972319	6.133681032	6.302359681	6.655199614	5.649455577	6.585407417	7.127374087	6.785098301	5.972956097	6.192687483	6.511587153
LNCV6_69242_PI430048170	6.901965684	7.00311903	6.950356933	6.732784651	6.749416677	6.977995049	6.838266389	7.066878906	7.287878112	7.308137125	6.6353418	7.205836352	6.897326882	6.993695053	6.607397211	6.705345614	6.567643185	6.853817551	6.912124607	6.919485825	6.825294486	6.968874634	6.889389403	6.769419111	7.082275039	6.943803221	6.727843771	6.875136812	6.931152927	7.391106478	7.213762277	6.905329414	7.311031769	7.345359495	6.80526778	7.152984847	6.507466145	6.941714646	6.375420552	7.293841387	7.326313168	7.173609589	7.084991669	7.087116267	6.814655998	6.720685957	6.895058273	7.097743996	6.843415503
LNCV6_85928_PI430048170	3.559491988	2.419737527	3.379837511	3.339596384	2.905587853	2.001210143	2.430325768	2.765893914	1.920239755	2.512268755	1.968863688	1.993251227	2.073809778	1.938736599	1.915722555	1.98628292	1.935157479	1.943110138	1.925715209	1.963300086	1.94929243	1.932237042	1.944626876	1.953690822	1.972498057	1.96963834	1.932183066	1.976150907	1.96006992	2.041779775	1.972430656	2.011499526	2.940193398	5.477351499	2.037822995	1.942925085	1.992174622	3.013187228	1.974650921	3.684479683	2.481037396	2.92145614	1.949119743	2.546819222	2.412366622	2.044673749	2.00297411	2.001926535	2.970913214
LNCV6_77649_PI430048170	1.886651493	1.894696938	1.985318484	3.401394913	1.905998783	1.908198833	3.125899344	1.889260127	1.896218849	1.894592121	1.894368789	1.905272143	1.895492311	1.888968927	1.916967498	1.907439004	1.905534446	1.886020969	1.881895433	1.906251366	1.883264968	1.874591213	1.872540993	1.892123526	1.871714074	1.878054889	1.905248491	1.911122566	1.872730256	1.902799709	1.885669608	1.916871989	1.883081233	1.885578841	5.024884104	1.890904342	1.93090898	1.888111105	1.89495175	1.87761947	1.901094939	1.916021007	1.898988012	1.888490822	1.955251288	1.897686294	1.91074152	1.901971819	1.88921071
LNCV6_59122_PI430048170	2.004775691	2.03561205	1.985318484	1.967706197	2.043226845	2.017025373	2.010395588	2.11582097	2.290870428	2.109797378	2.347735229	2.288836685	2.155598685	2.41680672	2.05979395	2.621712723	2.51662424	2.089196081	2.144886142	2.523521129	2.034113448	2.3443941	2.349502711	2.252386237	2.52865766	3.228613493	2.504011501	2.139057135	2.431423398	2.213149353	2.250324461	2.274444808	2.24636031	2.167964271	2.565786423	2.002733414	2.469307507	1.973179271	2.157080343	2.18699614	5.502289623	2.168292503	2.180560582	2.044352432	1.955251288	2.51389226	2.795001831	2.807293271	2.101997221
LNCV6_73446_PI430048170	10.39643432	10.08458931	10.39102061	9.765294781	10.33194036	10.32098337	10.4701318	10.38888734	10.64928044	9.778655238	10.40112201	10.61731422	9.897277118	10.39940433	10.26963704	10.49405692	10.76983758	10.97152556	10.5343062	10.50121679	10.3346414	10.6898067	9.742063606	10.86964363	10.85969378	10.73900482	10.48416852	10.85645909	10.50854535	10.308493	10.62794547	10.65814004	10.59771096	10.66381915	10.21210979	10.47252141	10.67463921	10.40168214	10.75066287	10.50392722	9.56245716	10.4429587	10.18173762	10.41702722	10.08583792	10.59150937	10.31353799	10.82638463	10.35929146
LNCV6_114405_PI430048170	6.862790102	6.839399242	8.046418352	6.681022934	6.821803618	6.801048604	6.38649291	6.789077837	7.315212429	6.896674205	6.043905212	7.227938983	6.72704743	5.940366218	6.402093907	6.103678194	6.288365916	6.622984606	6.087929441	6.357103368	5.449046413	6.349598335	5.917487892	6.255416202	5.425954206	5.690726855	5.968353497	6.266678403	7.663287739	6.23749021	7.605567847	5.937268024	6.658445097	5.575465534	6.30636863	9.263161413	5.650808419	5.349797324	6.653815926	7.016463518	7.470059079	7.084017956	6.719800468	4.815006955	7.156404289	6.316344488	6.329503895	7.259925565	6.90900926
LNCV6_19705_PI430048170	1.991489573	1.904897065	1.985318484	1.967706197	2.126410027	2.176862982	1.964561125	1.917534119	1.908198833	2.371490578	1.960283445	1.979415957	1.928520434	1.937375978	1.943688141	6.687306505	1.94355349	1.922586811	1.91624665	1.972196664	2.284560283	1.918214427	1.911380465	1.950003552	7.44166643	1.9497701	1.945924965	1.97801611	1.938932716	1.926164171	1.949280251	1.95225427	1.914259845	1.910798033	3.300781095	2.49210816	1.997558551	1.937155157	1.942736661	1.912323175	1.908027223	1.933451204	1.912116472	2.285304233	1.955251288	2.018523638	1.980663783	1.980721043	1.905332426
LNCV6_114892_PI430048170	1.881994269	1.916756605	6.43954858	1.967706197	2.152924014	1.868839342	2.109747697	1.927745244	1.873221698	1.88296883	1.918430394	1.882239127	2.608103528	1.861655212	1.86875151	1.956342319	1.882277199	1.882715885	1.923383713	1.940476258	1.899684154	1.919332979	1.945754265	1.866625556	1.9382218	1.924885736	1.95318795	1.867665273	1.922928026	1.893359307	1.894929608	1.906523387	1.949592618	1.87737553	1.876276433	1.869967898	1.86477044	1.859728569	1.864115979	1.913116048	1.874074696	1.944111466	3.058410601	1.867189806	1.955251288	1.902157248	2.033729041	1.917527045	1.900107851
LNCV6_67321_PI430048170	6.77355556	6.417040884	6.856831646	6.719453259	6.686283924	6.497953364	6.537603954	6.590660567	6.456641594	6.659880297	5.570329873	5.888190849	6.401660756	6.309814497	6.159810466	6.022512446	5.994336227	5.838091972	5.8562489	5.986563272	5.983241261	6.16158293	5.423048962	5.774000702	5.558380305	5.634352991	5.644011992	5.931921812	5.761153028	6.750821834	5.824486691	5.900911704	6.096823054	6.603743297	5.865351718	6.34246189	5.684590704	6.204610074	5.893843825	6.52992868	6.46583146	6.402503256	6.542987254	6.5852018	6.517557441	5.927267297	5.785681715	5.972581767	6.454499038
LNCV6_39484_PI430048170	3.309849558	2.380417197	6.295337672	1.967706197	2.193944717	1.885085555	2.229959584	2.801789991	1.929024128	2.477915993	2.148054169	2.926951637	1.875716848	1.905773894	1.914253186	1.859487513	1.939087808	1.918265875	2.839097974	2.467329365	2.183559781	1.904245824	3.91285226	1.913116048	1.893387325	1.892751323	3.610316248	3.331539667	3.068581077	1.903412015	1.919029713	1.88330199	5.020920917	1.909318372	1.910110252	1.906371355	3.178880741	2.884368705	3.967905292	1.911720815	3.40456893	2.388009032	3.671679592	1.891108034	2.744739516	2.966543268	1.891674535	1.909059715	6.208842426
LNCV6_85490_PI430048170	2.155044328	2.084107141	1.985318484	1.967706197	1.977970478	1.990032367	1.980077333	2.214435238	2.324075757	2.106235935	2.092555386	2.18328163	2.14756515	2.183129232	2.24686305	2.250734492	2.237290531	2.253029154	2.135120529	2.193072254	2.040142123	2.229867755	2.210076217	2.504255278	2.359129297	2.092276847	2.330956367	2.366792038	2.356123349	2.285016107	2.38189467	2.363671116	2.092312267	2.107703788	2.253135763	2.077139051	2.082455319	2.051988632	2.471583426	2.231639591	2.165545202	2.126705145	2.522731338	2.132866332	1.955251288	2.233451483	2.396517325	2.302830408	2.152791737
LNCV6_122153_PI430048170	9.99717868	10.07696439	9.73583225	9.683981924	10.95106178	10.75864179	10.45640707	9.344015524	9.575719145	11.01544919	10.22983336	10.44476021	9.588692458	9.484247759	9.412645319	10.10256665	9.724379057	9.716909075	9.742132995	10.29479584	10.29820444	9.697586399	10.19974255	8.831265385	9.432382362	10.3313903	9.600577563	9.074069865	9.788899123	10.10985852	9.795801745	8.998953737	9.925917061	9.905779359	9.803563354	9.9710122	9.546050518	10.23214554	9.34841077	9.919830516	10.37761409	9.595872164	9.848159536	10.01159067	9.655825684	10.14641062	9.956175442	9.996020207	9.877624597
LNCV6_122661_PI430048170	9.460376092	9.329060776	9.605826546	9.551245935	9.196141175	8.702786806	9.169130731	9.187558837	9.434445216	9.484471449	9.876221377	9.282372451	8.289851611	8.839619369	9.227106111	9.660219777	9.323920138	9.315261379	8.99772344	8.865348374	9.431226329	9.038920252	8.217508037	9.261605733	9.15398942	8.595920386	9.829756492	9.839446204	9.456213506	9.494393633	9.056105393	9.127209551	8.899832004	9.491169011	9.092198589	9.295870862	8.928602492	8.942820249	9.072365501	9.135742879	8.083439896	9.328260338	10.336701	9.024690941	8.075925612	9.882142029	9.497022793	9.191375195	9.722314575
LNCV6_16360_PI430048170	2.035734063	2.277259726	1.985318484	2.338801477	2.672773627	2.695760927	2.192336688	2.236377657	2.545529396	1.929339642	3.752137247	3.3116187	2.524973723	2.842096848	1.884564035	1.950657782	1.878247879	2.675591156	2.754799359	1.941994385	2.682467175	1.88268035	1.920601272	2.296567853	4.060600867	1.918642682	1.947492701	3.321744217	3.366227895	1.882504428	3.017677872	1.914153569	3.152059116	2.378725887	1.920442426	1.89263508	1.911628622	1.91240425	1.893128736	2.655363245	1.856888959	2.925645725	2.860915133	2.511795557	2.579398623	3.676524428	1.915013135	1.881337992	3.318004459
LNCV6_11835_PI430048170	5.607814887	5.800569136	4.822312828	4.802958867	5.68203861	5.47800458	4.933730215	4.89373474	5.366126909	5.493006729	6.344930072	5.238621974	6.101166458	6.047402775	6.220797903	4.946770803	6.953440227	5.31622918	4.846915226	6.880833412	4.898360907	7.160450973	3.573049174	4.690344329	5.339124154	4.577269924	4.528429887	5.269684276	4.763704173	4.264808014	5.621904656	5.687367997	6.234229713	5.121748985	5.078245614	4.812217529	4.808463544	3.603140972	5.534918208	5.047309564	5.106521561	5.3731588	6.351060995	5.47841705	3.747586078	6.628243834	5.621708524	5.110295622	5.407814432
LNCV6_47064_PI430048170	1.909852349	3.031629974	1.985318484	2.315870447	2.228072493	2.155288817	2.298866838	2.991930424	2.290976683	5.678132764	1.964349073	3.680502446	2.714005955	1.939486909	5.686962892	1.984773849	4.113083257	3.491600623	1.919671111	4.162233197	2.17306011	1.921674673	3.859156266	1.953588165	1.957889845	3.839801725	2.103726432	1.981251884	3.691547787	1.926173929	1.956939547	6.688393705	2.422490732	2.254094282	4.32106795	2.535217122	2.961234608	1.941103937	1.949806469	1.916561558	3.279285314	1.933705829	2.848553653	1.91831945	2.917318013	3.900694374	3.898404715	4.291363186	3.127163624
LNCV6_120569_PI430048170	4.203718884	3.576672336	3.998243345	2.895700086	4.916092294	3.862780443	4.172645715	4.108797149	3.957142735	4.388281571	3.257414337	4.39335862	3.818838906	4.023732906	2.448673137	3.753878293	3.861275179	3.110177258	3.347808027	4.495100363	3.863740968	3.487440902	2.433260623	2.523605863	3.519606224	2.12503829	3.432007665	3.524477764	4.054636841	4.524616142	3.68345796	3.384473408	2.682244118	2.779249569	4.149692401	4.350094916	2.778514933	4.524901522	3.62918578	3.442961848	3.44603866	4.270090669	3.928389945	4.073481997	3.686978036	4.571240814	3.929319448	5.046709257	2.288407002
LNCV6_111281_PI430048170	4.595774673	4.496877717	4.576292882	4.192980329	4.397480348	3.766366177	4.178380647	4.241485411	3.779013256	5.319782356	4.158816671	4.437963651	3.550771645	2.27754269	3.505347606	2.660116234	2.396461042	2.687169747	3.710920768	3.271507898	4.200243062	2.762765556	2.326309991	2.499494488	3.276935398	2.22374322	3.267692359	2.263645239	4.82099748	4.196803974	4.314740981	3.187888907	5.420271571	4.127814995	4.112534785	4.558767677	3.475897537	3.923056975	3.081595901	5.148923847	4.568749825	4.787578768	5.079463712	4.22785551	4.134244348	2.882022486	4.871803553	3.942887292	4.342918782
LNCV6_61138_PI430048170	7.126844639	6.63171841	7.382659151	7.251259038	7.178666053	7.094945674	6.925512162	7.25045438	7.005291719	7.533086468	6.7890037	7.095929884	6.782735001	7.009821067	6.64877735	6.519534517	6.833662929	6.975069568	6.338629231	6.517385627	7.069351684	6.731665006	7.475000468	6.971128825	6.006562404	6.684458702	6.798347919	6.732508585	6.896515989	7.223927582	6.720728562	7.045331118	7.04525791	7.347637211	6.76295407	6.867243477	6.903303487	6.977652344	6.924416468	7.001951348	6.68689388	6.93995753	7.041680798	7.184740169	7.061266862	6.57181405	6.959059128	6.868250055	6.957220235
LNCV6_102553_PI430048170	5.562706278	2.887966213	3.099390053	3.637822051	3.280853079	3.156506191	3.325633469	3.446427937	2.812896767	3.368404447	2.773076367	3.698781718	4.98052879	4.07302296	4.755541442	2.739356999	4.126794541	3.806451032	4.536809947	4.411854744	3.836007544	3.70824257	2.498027981	4.570744794	2.777590701	3.738550797	3.406119366	4.11716248	3.937860747	3.211630335	2.76415151	4.960857593	3.81513527	2.413173734	2.867837497	4.021083239	5.079110507	3.723831452	6.086056232	2.444009331	2.879303997	3.915380922	3.656695257	4.047205914	3.724761039	3.179599229	5.758889045	3.13375792	3.277533258
LNCV6_99579_PI430048170	4.318599153	3.933702129	5.386257589	5.285522169	4.710692691	3.934209906	5.371416831	4.817388835	4.627533155	5.616232258	5.34703916	4.795981351	4.0067412	4.303897236	4.010685736	4.604144213	4.795513539	5.936563217	4.700847253	4.262142859	5.18613281	4.888567276	4.913320339	5.559054188	3.79618972	5.271766365	5.32331184	4.962073784	4.220957821	5.514858648	4.717230424	5.325570973	5.653095519	5.370177975	5.341247578	4.357179326	5.174872639	4.675157945	4.874179764	4.046270806	5.6136641	5.179833091	5.175098174	4.180165496	5.242277589	4.593118819	5.345547955	4.356899393	4.96615759
LNCV6_26904_PI430048170	4.513674818	3.513017033	4.056575799	4.400425494	3.804091732	4.070875281	4.004807798	3.533701655	3.215800617	4.260431403	4.273275184	3.777176089	3.547865142	3.845008496	2.66786383	3.602956455	4.19508792	3.976580055	3.9884978	3.955082748	3.86604151	3.422537322	5.155455064	3.372907917	3.208233743	2.631940018	3.653107084	3.195240097	1.872820349	3.985349707	2.850299336	3.312992325	3.731669641	3.848555375	3.570381678	3.626198442	3.307059766	4.378527498	4.157562986	4.055257319	4.281007774	3.774581159	4.3850075	4.468783663	4.550752343	2.710897739	3.018205991	1.874033477	3.488202177
LNCV6_72944_PI430048170	2.467329365	2.642511911	3.340606091	2.99369635	2.570579132	2.585398713	2.426086344	4.095498053	4.281083963	3.335729954	3.123236108	3.856790579	3.971284888	3.533790239	3.835502023	3.021434101	4.227187795	3.571913608	3.622498167	4.274308555	3.294219016	4.390727047	3.574548022	4.580134148	4.057959342	3.871841703	3.872910997	3.474254036	3.842026592	4.420914312	3.544240598	3.921694331	3.749716651	4.511188329	3.907177129	6.117015569	4.251319369	3.982092836	3.830463409	4.285827959	2.765992363	3.549759021	5.594902218	3.194711767	2.262061895	3.405332491	5.030167275	3.687068204	3.575189734
LNCV6_67730_PI430048170	2.096992873	2.032083615	1.985318484	2.212625181	2.690452342	1.968943718	1.954718615	2.116180423	2.14952523	2.050823638	5.40969748	2.038395036	2.055719678	2.084460109	4.543861207	2.063143063	2.152279926	2.098325452	2.0448804	2.048787381	1.983706607	2.086694174	2.092882029	2.222384434	2.134384137	2.015224126	2.094687912	2.132394333	2.141224054	2.143570516	2.148456215	5.337315816	2.013006551	2.048706822	2.079489	2.026015669	2.035236973	2.019424018	2.164218945	2.091913807	2.098194517	3.380694892	2.209140636	2.043464569	1.955251288	2.072495588	2.130598043	2.128884445	2.073741749
LNCV6_17282_PI430048170	2.950305813	2.492728415	2.785975763	2.28460405	4.468783663	3.684724314	2.871763818	3.368016136	5.136715355	4.272605802	3.596710713	3.948236981	2.968499373	3.734058711	3.717637502	4.153814579	5.555783265	4.690311869	2.063730001	4.389733055	4.492112496	7.010045663	2.117848612	2.991300971	5.220158904	4.445394875	2.185440549	2.17590263	2.171401307	3.680742153	3.274900152	2.315932947	4.37784875	3.726959022	4.017688856	4.104849995	2.789385196	3.079974588	4.586644261	6.000767631	3.892475936	2.393099011	2.730812948	4.302607139	2.258286412	5.07150713	3.338840991	4.096122252	3.605066957
LNCV6_22849_PI430048170	6.992410147	8.153789897	7.44240758	7.251535183	7.823908468	7.911214844	7.353756839	6.821361392	6.649951497	6.598052405	7.829994768	5.480045134	6.32607561	6.205387548	5.945433174	5.154968841	5.967438867	6.505716003	6.235685208	6.134882335	6.523334261	6.408950803	7.816603241	5.958835967	5.524640185	5.905911745	5.740785244	6.024318916	5.571820842	6.722053596	5.999008375	6.031293069	7.981733064	7.864175499	6.603568032	6.63582997	6.732263567	6.329805889	5.794826258	6.958642972	7.322821568	6.237835312	6.709320876	7.042114916	7.660087543	8.193670642	6.343081748	5.813932529	6.676919357
LNCV6_71056_PI430048170	2.515625206	5.868546069	1.985318484	1.967706197	2.920046449	2.59602749	2.633871973	3.889528418	2.081722866	1.971507436	1.991169389	3.822013173	7.020296454	1.947976775	1.973660263	2.064376108	2.05733809	3.159274785	2.016323351	2.023648741	2.914654402	2.076057024	2.077817845	2.04297433	2.07123076	2.011844219	2.080296072	2.033859901	2.052372315	2.051816901	2.012617409	2.152593044	2.028607738	2.923856597	3.688659658	1.933246246	2.021977526	1.983048432	2.060663539	5.654256035	1.971025704	2.038426572	6.555313803	1.99307969	2.297072159	5.425013547	2.362747992	2.146326366	2.891562051
LNCV6_87318_PI430048170	1.935663399	1.918537119	1.985318484	1.967706197	1.900361494	1.900517626	1.913357629	1.938147949	1.986181132	1.913734544	1.910895819	1.926258463	1.927851928	2.752302582	1.975581144	1.91293888	1.988100547	1.914777307	1.94738116	1.918158271	2.448961428	3.21141513	1.93494392	2.973583859	1.926523987	1.906656882	1.942892922	1.969933856	1.923349127	1.965460333	1.938990998	2.225295303	1.890597388	2.267589181	1.948942916	1.909122069	1.940302533	1.907701355	3.108240984	1.949853102	1.954650231	1.950280863	2.006408578	1.9388515	1.955251288	1.919468102	2.861960194	1.97119755	1.936322706
LNCV6_101442_PI430048170	6.505878369	5.977443126	6.372302588	4.759528422	6.263720776	6.00149125	5.871784484	6.217652137	5.937497497	6.062929721	5.678417056	6.375372868	5.330861434	6.473457126	4.692128043	6.049246684	4.890810869	6.062685996	4.926143724	6.336188367	6.236171901	5.427092725	5.694372141	6.163493755	5.461499959	5.624961064	5.654200619	6.774535297	6.51704443	6.086230303	7.0539849	4.919571355	5.393842606	5.888673608	6.191610908	7.059031705	4.571635658	4.790081815	4.813375921	5.448718163	6.72932602	6.202626426	5.237808803	5.517789308	6.360897185	5.681681993	5.744481501	6.463434223	5.147556107
LNCV6_29076_PI430048170	7.432006557	6.837541968	7.198102299	6.698037551	7.339544062	6.933034286	6.978327674	7.01237933	7.606066474	6.801959674	6.653485957	7.422153994	6.248300903	6.604559597	6.4544177	6.513855129	6.994304246	6.259355697	6.489061582	6.357887714	7.140437182	5.96972677	6.166191726	6.025394238	6.687832393	6.598766188	6.764955727	6.655441435	7.016033957	7.192343857	7.147838616	6.313764575	6.382675304	6.979520421	6.734946997	7.356553257	6.387471777	6.720808976	6.442396653	7.138194918	6.694477895	6.99608333	7.331251468	7.463921107	6.832707451	7.036369481	7.023289009	7.115459311	6.610132185
LNCV6_17793_PI430048170	8.408352135	8.603514834	8.262140188	8.123783157	8.202595796	8.09739812	8.530344572	8.873564408	8.488361642	8.199247983	9.023002809	8.862344975	8.514392942	8.702924724	9.032763198	8.879703306	8.196086873	8.556144574	8.43642173	8.648049296	8.834058391	7.581293187	8.243839405	7.764931491	8.272350279	8.474630574	8.145830744	8.307257892	8.468544955	8.324041467	9.043491724	7.756462935	8.960175852	8.527062052	8.394513051	8.914110195	7.826718046	8.049567685	8.457583906	8.196119793	7.67578055	7.809834764	8.720299397	7.924078171	7.920514353	8.162752804	8.141161748	8.842849493	7.798857428
LNCV6_29078_PI430048170	6.039020032	4.870260689	3.465703917	5.261638293	4.754616115	3.710242611	4.140606365	5.143105025	5.242708199	3.596812175	5.108154436	5.242104759	5.600271538	5.099181966	5.961422193	5.658577269	5.54979494	4.811282665	5.631104091	6.270023244	5.04061261	5.649675842	6.983763662	6.48015951	7.179780877	5.055878314	5.534796358	6.229840801	5.80196791	4.995843565	5.392370325	6.30760503	6.165863424	5.646863394	5.661464994	5.358338954	6.447859944	5.195722541	7.1653093	5.379518104	5.244619088	5.40484937	5.469144034	6.48954329	5.422991739	4.941335209	5.508362923	5.53653236	5.558795484
LNCV6_61768_PI430048170	5.758005449	5.913633642	5.796161953	5.826810515	5.798284998	5.625630925	5.308012217	5.351599236	5.148346504	5.9727852	4.631355857	4.043976562	5.209656361	5.338655261	5.236446401	4.602450685	5.244676672	5.085720492	4.729403929	4.138118728	5.311282574	5.282071013	4.287633515	4.915686051	3.837388094	4.861494301	4.347089615	4.603418952	4.603209201	5.553649647	4.797025775	5.847030924	5.805154531	5.541286394	4.008054224	5.381414627	4.37607333	5.70677233	4.746445606	5.445723931	5.253989829	5.450903174	5.453502577	5.319441169	5.221976968	4.72256805	4.242208398	4.362816914	5.19261158
LNCV6_21670_PI430048170	2.318523702	1.927745244	1.985318484	1.967706197	2.249773417	1.879192396	2.149492008	1.85580352	1.931031639	2.330817162	1.923046009	1.906891522	1.860286618	1.904790782	1.883190938	1.892885304	1.905604135	1.9320204	1.897280313	1.892414165	1.916332142	1.90894482	1.902324211	1.91142799	1.913783284	1.911097331	1.866954385	1.892692755	1.912963329	1.873832402	1.916838806	1.862474628	1.912519976	1.906989675	1.899963013	3.219815388	1.894887209	1.913179766	1.933940898	1.925042962	1.951500023	1.862850601	1.92208783	2.431351744	1.955251288	1.93385589	1.882141714	1.895768535	1.936012949
LNCV6_68666_PI430048170	3.69441719	3.640335528	3.688923832	3.670462284	3.698130958	3.610749572	3.558616414	3.940478626	4.804866582	4.769001159	4.371905616	4.417119054	4.305630889	4.46815264	4.994218028	4.675090238	4.550202019	4.551607124	3.796100294	4.387231447	4.042341339	4.736605742	5.11050856	5.262507524	5.155898033	4.646855135	4.680984593	3.823570638	2.053222841	4.670097234	4.600474187	4.733825093	5.007373916	4.192118948	2.748216308	4.948681776	4.411019914	4.714026855	4.545940374	3.36022393	6.254029805	3.907432146	4.42479463	3.827485027	4.076542451	4.70487649	2.130501115	3.575275875	3.652697196
LNCV6_111656_PI430048170	4.616038626	3.232360709	4.617766582	4.05421423	3.824893547	4.169516111	4.319040396	5.162939192	4.839278326	4.084369654	3.881504521	3.677353773	4.374652827	4.47760127	4.226658146	4.43405378	3.627927573	4.3424085	4.243846771	4.080444431	5.099820151	5.253387885	4.033926715	5.42076062	4.855111046	4.127675275	4.809524826	4.438176098	5.421986041	4.408616271	4.373576567	5.335771374	4.028420279	4.810213455	4.556497053	3.860864787	5.182457491	4.907871606	5.053457796	3.932984124	3.35507487	4.538794396	5.06398463	4.589509367	3.900932587	4.952949289	4.107233677	4.442585846	4.618862584
LNCV6_123494_PI430048170	2.825627917	2.801986517	4.123950854	3.932171118	2.566681354	2.131655243	4.584664169	5.656996543	2.967194832	2.641281852	3.803006097	2.908191405	3.194711767	3.200846093	2.959790452	1.931004695	3.918974361	2.814710088	2.881642635	1.920949917	2.000933237	3.350317823	2.447879011	1.867058483	4.221018903	2.311315989	3.082665017	3.253198162	3.065033574	3.332274735	3.813623978	3.845455588	2.794298144	2.872038926	1.873663764	3.37318617	1.869244987	2.376713658	3.755705349	3.487259022	2.044088935	2.719624664	1.883401219	3.086161248	3.573332222	3.00415877	3.410462632	3.4057315	3.009307485
LNCV6_86469_PI430048170	1.977259343	1.932870952	1.985318484	1.967706197	1.895836759	1.912539048	1.923546893	1.96581817	2.026327308	1.942711739	1.925414663	1.945391633	1.944947181	1.947313638	2.014183431	1.987648511	3.25128292	3.358595307	1.964128212	1.938779678	1.90815331	1.979443417	1.955459626	2.003453883	1.967480555	1.930477702	1.963947992	1.995528083	1.956830364	2.00051468	4.091384923	1.987254059	3.64703315	1.956693294	1.972122944	1.939371002	1.960342459	1.927843147	1.995009161	1.985477296	1.994604523	1.954668195	2.053302884	1.957361599	1.955251288	1.954316278	1.97859564	1.99632745	1.96328813
LNCV6_80986_PI430048170	4.825767776	4.382454607	4.88483286	5.994737523	3.92142096	4.251035026	4.24234752	4.780010043	4.571635658	4.973312537	4.19908916	3.005566416	4.588976511	4.935587853	4.548402007	3.775468032	4.608274113	4.802758696	3.956015337	3.772212857	4.163892412	4.259677102	4.196061496	4.358853183	4.142824981	2.637339633	4.451375225	2.754897385	3.819482181	4.552570318	4.682656256	4.444549036	4.785951739	2.780685493	4.412280983	4.864460777	3.35507487	5.123287693	3.709804192	4.346650462	4.192281625	4.468707202	5.151666193	4.469231493	4.597670712	4.476249445	4.088335004	4.333253932	4.587636562
LNCV6_17341_PI430048170	6.264572863	5.318492097	4.817488737	5.769043477	5.918227821	6.064937572	5.877903416	4.343889461	4.63216904	5.967997815	5.162622357	4.555238267	4.907354861	5.421205692	4.992167021	5.176997989	5.973276884	4.138350675	3.354384928	4.347317531	5.499677783	2.30147377	2.664237984	3.223033509	2.429284188	4.72372095	4.348389444	2.870856309	4.368090436	5.709618358	4.936818952	4.680859667	4.838601814	4.311701884	2.273364522	5.627167578	4.039243828	5.249875178	3.990994615	5.086870154	4.63827513	4.447358526	4.393443584	4.513611422	5.715098535	4.771240892	3.868762839	5.187557192	4.973919227
LNCV6_65254_PI430048170	4.616994311	4.117941287	4.915394174	4.77868116	4.247015318	4.169902501	5.27651657	5.107661761	7.544548321	3.652937941	5.469090154	4.752850681	5.047616977	4.136118048	5.390155532	4.936220246	4.852761219	4.391092236	3.716379238	4.969322566	5.145877155	5.237135022	4.029074847	5.32349257	5.136430912	5.317430831	5.314670155	5.218308347	4.971203908	5.551839717	4.963596445	5.523745058	5.538605393	5.336699539	4.822635365	4.973982781	4.898304796	4.650360082	5.370668589	5.299808009	3.1717468	4.508831523	3.913252777	4.616097062	4.242475876	4.601344807	5.567737597	5.347441716	5.326564696
LNCV6_55430_PI430048170	5.850236209	4.283403919	4.563379179	5.127141396	5.602773264	5.500537052	5.083697977	4.732980306	4.889009738	4.893666945	4.594185523	4.691878004	4.426479084	4.943267911	5.298971439	5.861593938	5.684590704	5.482201096	8.011953097	4.733825093	5.017871879	5.061487846	4.950224097	5.277909129	4.986161017	5.23117829	3.786857451	4.409472087	5.17544001	3.94330037	5.108723683	5.095487456	3.970231436	4.481660222	3.791396677	4.511538221	5.542388864	4.979028246	5.61320569	4.797980121	5.870294155	5.773906292	7.019470432	4.769628799	5.861732257	5.235542674	4.659291045	4.864626958	5.466766023
LNCV6_96875_PI430048170	4.407385161	5.464669648	5.146345006	6.244209824	5.49875974	5.263344233	4.522618521	5.273666961	4.004176466	5.404971224	3.799417657	4.091212917	3.8785236	2.992131559	3.871841703	3.754648775	3.609127106	2.791919739	3.530824268	4.429301883	4.278524612	3.97708092	3.442797401	2.877363148	1.950055024	3.675534651	4.033314485	3.733680753	3.534496343	3.216022435	1.982896943	4.280624668	4.776600338	4.120728331	1.953249524	3.692654449	1.950680909	3.730523357	4.151931329	1.967441531	3.385943812	4.980128909	3.159797067	3.592571021	3.654928704	3.552028032	4.617471453	3.720554576	3.644979355
LNCV6_95018_PI430048170	3.986621236	2.326586406	3.981783545	3.007230161	2.931145982	3.42271794	3.18443471	5.078937605	4.607886663	2.012309483	4.209784052	4.049443795	3.378369724	4.585921274	4.244730979	4.711659453	4.685456016	4.873733646	3.982023869	3.192222338	4.203718884	4.711242244	4.822114606	5.179135132	4.080532821	5.023915479	4.535237762	4.103418381	3.27038113	3.200959864	3.516617887	5.111252888	2.598739675	4.26095909	4.585303652	4.297928691	5.410727922	4.818126729	4.314593727	3.011692231	3.343789658	4.734561895	3.08170179	4.052272357	4.996733904	4.235005703	4.656350128	4.965164029	3.460930238
LNCV6_105130_PI430048170	5.605633016	7.555513982	6.633965578	8.032659615	7.12413321	7.252449658	7.290723033	6.694030375	7.184545571	5.517131159	6.877046134	7.88364378	5.846606402	6.921219731	7.091870366	6.879676476	7.348870202	6.611258593	6.473707793	7.149168471	7.918261883	6.401961378	7.639141485	7.287083616	7.807664455	7.653384767	7.341602769	6.786811264	7.54275132	7.457850899	7.339929701	6.912209983	7.070802336	7.220385063	7.190194063	6.497596588	6.615298298	7.270503789	6.556814502	7.688641676	6.284612661	7.373763598	6.148516598	6.958523839	7.456780559	6.553963219	7.631241192	7.492986875	7.42076248
LNCV6_21643_PI430048170	3.091232615	2.743571765	2.450073433	2.579696335	2.956742306	2.487439741	2.966987249	2.668977257	1.927970961	3.271099097	4.340828588	2.66812515	3.198685098	3.093258777	3.815300633	4.216268245	6.660126781	3.627485164	4.197802445	4.275335716	2.565986465	6.71223438	4.948505765	3.120378175	4.915513855	3.927329203	2.579905777	1.977552003	3.272508622	2.719827854	4.381376168	4.199935091	4.859471419	3.646069748	2.045698497	2.580805896	5.599784339	2.905375926	3.470136541	2.853138136	3.957142735	2.595948749	4.342264772	3.122162451	6.260542368	3.472016104	2.985613927	3.465601825	3.098138188
LNCV6_80415_PI430048170	8.492881943	8.971142355	8.276866224	8.483000175	8.657560415	8.95726207	8.558575655	8.112042447	8.066904263	9.255734904	7.869996558	7.820989308	7.987024659	8.162095601	8.150178351	7.532154412	8.039922424	8.485538321	7.597596789	7.88464089	7.589134608	7.391970572	7.801959308	7.754405172	7.470507431	7.992780608	7.309994043	7.719356717	7.154621727	8.343473352	8.178488088	7.638140989	8.406095883	7.964346467	7.727831977	8.107343908	7.747257654	8.547600525	7.528692502	8.414995653	9.672344901	8.338007448	8.580208876	8.564295242	8.535676684	7.8316687	7.466639678	7.399151146	8.203846909
LNCV6_79466_PI430048170	2.073809778	2.565077038	1.985318484	2.424145011	3.575275875	3.00366967	2.633492403	2.153001841	2.135208865	3.180863236	2.14925526	2.059650006	2.052796951	2.038066521	2.076832058	2.146931614	2.292533813	2.188228516	2.115609943	2.310252657	2.030292831	2.068969339	2.332995845	2.169034427	2.286267852	2.008157532	2.15758111	2.19182928	2.237972884	2.104688514	2.155729391	2.347864223	3.154966159	2.505603239	2.070609724	2.594708192	2.041798599	2.268131129	2.333790551	2.491278649	2.20312813	2.547899236	2.164574435	2.300139153	1.955251288	2.091998961	2.126312517	2.290803899	2.355574734
LNCV6_47816_PI430048170	5.715147061	5.638082232	5.750922328	5.62972505	5.792407229	5.727230571	5.264101756	5.583024402	5.521509735	5.708663362	4.839473597	5.52625071	5.384672505	5.350962516	5.28005663	4.809834875	5.442867681	4.945527757	5.160435973	4.543930407	5.237243289	5.243401633	5.163909601	5.031207967	5.925439136	5.072598382	5.092146958	5.201516744	4.82997318	5.77199466	5.105004676	4.040954149	5.727346024	5.678271325	4.830847385	5.905261565	4.500841814	5.517077531	5.315444421	5.824448986	5.522211203	5.63191677	5.910935303	5.556849954	5.596679955	4.564866234	4.926461393	5.502017284	5.524856016
LNCV6_56114_PI430048170	6.458348712	4.258046555	1.985318484	2.208311806	6.062422966	4.116479865	7.217678256	1.91735925	1.861130684	1.886297097	6.941961618	5.922002602	3.151022842	7.784535086	8.968317602	8.173208238	6.234413864	9.019203677	7.298567192	4.677655866	3.067962393	6.769854706	7.387978453	8.126919213	7.062673335	7.336943423	1.954818139	5.91064188	3.096130735	6.204523366	1.897577171	7.927350409	6.24384308	3.714880663	1.879920141	1.884882889	5.836001179	6.530164729	5.607717361	1.887338493	3.053729317	1.890605431	1.855947053	4.145406127	6.790131742	1.901698614	1.932689752	1.857980706	1.874193705
LNCV6_67929_PI430048170	7.891031359	9.056336848	8.791873122	8.868964349	8.051498755	8.241693899	8.543135162	9.074937186	8.454493936	8.07506911	9.13820559	8.94857107	9.268136716	8.840505292	8.375451659	7.697522802	9.325098737	7.549858577	8.495241165	8.524723717	8.949374218	8.849208175	7.923143689	8.743449257	8.104318204	8.323636047	8.867721664	8.889672611	8.396066355	8.748695441	8.46570941	8.97258283	7.298907612	8.334092686	8.482226275	8.153287511	8.738378989	8.548876094	8.337263109	8.939654189	8.046183567	8.179710661	9.030696097	8.315898953	8.023142707	8.532409134	8.430225965	9.049320134	9.097736262
LNCV6_92499_PI430048170	2.0731016	2.048005347	5.528177842	5.264997371	1.96662708	1.99666826	4.458772821	3.578517569	2.119180923	2.050418253	2.048837816	6.983463241	2.045456374	2.070952868	2.07421523	2.077951341	2.176254601	2.112684068	2.063186165	8.851234138	2.009302924	2.054700392	7.119139594	2.157207489	2.186311568	2.01029839	5.300379003	2.124306367	2.164661396	7.897302927	2.142649585	2.148565222	2.080079322	2.026675888	2.063536927	2.057066483	3.103410556	2.163455294	2.185531826	8.466147517	2.142383969	8.063576461	2.165545202	2.036628105	6.205612856	10.19533238	6.124543792	2.175179302	9.36253085
LNCV6_81645_PI430048170	3.607169794	5.212147023	3.122906584	2.637746813	5.455302958	5.04370223	2.951580068	3.596996422	3.70364084	3.791656592	5.176997989	2.612066913	4.089395999	3.818757841	3.559582288	3.938353299	2.882643356	3.831404741	3.568395807	5.149943315	2.741029044	4.044867453	4.601344807	3.75596614	4.290716334	4.132275834	3.800512373	4.024358401	6.771773201	2.718743435	3.852506802	4.577190252	3.926736812	3.799922817	3.710649833	3.245562633	4.073861669	3.997909168	4.282408282	3.995462962	3.350673942	4.458042408	4.078932986	3.383303958	3.851909094	3.364181914	3.757776172	4.177998494	3.225140327
LNCV6_24480_PI430048170	2.07658224	2.018685557	1.985318484	3.971597986	2.470764145	1.937048426	2.727056826	2.04354209	2.097386837	1.97053934	4.102006159	2.026811654	2.424884747	1.956233163	2.008416883	2.041387281	2.063565416	2.742018003	2.016394685	2.016576409	3.008545125	2.071486249	2.062820576	2.059688183	2.063515744	1.997034404	4.439567033	2.052006802	2.049592031	2.063292975	3.137763759	2.158860594	2.003683294	2.899687219	3.432486049	3.657595358	2.015071187	1.986655668	2.079804332	4.228449276	4.211511121	3.589753377	5.050708006	2.00677999	2.971495113	4.499759678	2.261306506	3.725133854	2.031236667
LNCV6_121754_PI430048170	9.481025323	9.770779652	9.13948398	9.260729278	9.501862798	9.612772997	9.359426991	9.14921907	8.893366858	10.00758512	8.962300636	8.940909654	9.012128353	9.217564835	9.033237601	8.709391933	8.725605209	9.097476399	9.276713077	9.04548607	9.141550549	9.287594242	9.409621216	8.667142935	8.666284401	8.979614798	8.796228095	8.560576669	8.602310297	9.342040422	8.832741797	8.666328563	9.454502173	9.231696634	8.797658501	9.213570415	8.74056003	9.612636379	8.738598608	9.13361868	10.23269035	9.049963407	9.297548446	9.53713569	9.523283227	8.717057308	8.722123594	8.645631072	9.11660199
LNCV6_124812_PI430048170	8.827542579	8.613396304	10.36612152	10.1707286	6.740346919	10.98513745	9.499270186	8.91390392	8.831173157	7.109327632	11.26001997	8.591228758	8.571101414	9.81810097	10.05980987	7.151386025	5.48748419	5.391378351	9.653820322	9.091202731	8.691093716	8.350140678	6.331100397	7.027769173	9.177178924	9.082291298	8.571789947	7.594737976	6.754236767	7.261415049	6.873888588	6.697703966	8.858702614	7.229454231	8.231162662	8.990786432	7.420186743	7.791992126	6.334377597	7.652142085	8.041220465	7.46821315	5.721974548	8.572950168	7.514338608	5.857865558	9.26002821	8.195905025	6.53653298
LNCV6_92827_PI430048170	6.926712118	5.401103417	7.235903586	6.799984408	7.062494999	6.964177012	6.553963219	6.023767834	6.343388355	6.759259074	5.615070951	5.289360727	4.867623418	6.45689264	4.622218908	6.824310753	6.356112244	5.664082764	4.769891494	5.814291218	6.128374327	5.364948441	4.613793053	4.38565124	5.803594005	5.466588636	5.498440144	5.011805463	5.916086411	5.193929003	6.217319637	2.154903389	6.039963149	6.688630793	4.556641355	6.745985605	5.923063213	5.675264444	5.151096706	5.014115639	6.081207677	6.47585311	5.167744507	7.072837699	7.251535183	5.763810112	5.321710609	6.363813419	5.687215169
LNCV6_9174_PI430048170	1.998880202	1.949432103	1.985318484	1.967706197	1.946741041	1.972011662	1.94018715	1.946696787	1.929749803	1.987342995	2.022688447	2.027028467	1.965977054	1.997441006	1.95091323	2.064327299	1.972011662	1.965988501	1.959747566	2.045402505	1.955184074	1.978707369	2.007398177	2.030222446	2.049079875	2.001783454	2.040872614	2.017245359	2.017025373	1.976926368	2.020623164	2.006099916	1.985822016	1.955790251	2.085006515	1.982960708	2.116760709	1.990534933	2.017888625	1.941286863	1.909322406	1.940998749	1.910774083	1.937088936	1.955251288	2.082242219	2.004160605	2.037289864	1.905932337
LNCV6_52135_PI430048170	3.300588138	5.12999321	4.365699114	3.512570017	2.339898001	2.151011655	2.396710373	2.543297015	3.194811224	2.436676628	3.718203225	3.079111069	3.79035794	1.875731009	3.887622165	3.484945928	3.390957285	3.276616352	2.612545769	3.057078688	3.611133661	1.887107214	3.294000385	1.86088613	3.643778441	1.903701568	3.424059633	3.952170158	2.604683546	3.587694205	1.886090228	3.450058614	2.856201213	3.935690434	1.886498452	3.147312997	1.862562785	1.8632585	1.86067372	1.886982621	1.867975693	2.19631279	2.033780321	1.856398296	3.094608308	1.888048166	3.322845945	1.867287853	4.470565409
LNCV6_113520_PI430048170	8.068850258	8.96608891	8.460817758	8.431915613	8.560103518	8.553575003	8.6703245	8.6136931	8.899655323	8.46570941	9.062899034	9.089381631	8.892954013	9.24077267	9.211531165	8.923690859	9.090254576	8.591323949	9.510903363	9.258610749	9.131466508	9.582095491	10.13271764	9.533679693	9.495778937	8.979396769	9.13664306	9.393832589	9.36858663	8.950140306	8.826901264	9.263590188	9.134675004	9.012068315	9.03762094	9.077779273	8.931678253	8.555426752	8.881181344	8.638551031	8.435584307	8.667465639	8.899557362	8.706089964	9.116535528	8.841670361	8.94204718	9.056049834	8.886116979
LNCV6_41328_PI430048170	5.67865944	5.829347992	5.324020837	5.346402588	6.246083778	6.069996334	5.665310969	5.518870478	5.4970052	5.808418541	5.493649131	5.882443845	5.550012202	5.6921581	5.72986555	4.805966316	5.686864609	5.220976899	5.114179544	5.559812502	5.954773231	6.063769631	5.832540872	5.292233772	5.266429523	5.676141432	5.70515272	5.303533697	5.904987317	6.087784769	5.681243227	5.714448605	6.175350337	6.320664548	5.614584988	5.958692821	4.782629549	5.007430502	5.604849703	5.105436434	5.443508761	5.871536918	5.38306327	5.910695025	5.623485231	5.422444616	5.156147914	5.512822338	5.647750625
LNCV6_81905_PI430048170	9.997729615	10.26454683	10.0187027	9.746626998	10.19921666	10.1210245	9.870565942	9.95041796	10.14203447	10.21084103	9.590167087	10.20524826	9.764649659	10.03045608	9.638586768	9.590610325	9.658198917	9.856156364	9.774033794	9.905311656	9.927219047	9.775792892	10.24042594	9.288045861	9.314682011	9.94265239	9.528515748	9.567483102	9.679793284	10.09427485	10.13091186	9.434171537	9.815160111	10.0073188	9.90716706	10.11804743	9.720738788	10.41408804	9.738253515	10.01614733	10.71339633	10.10715709	10.02499721	10.21027474	10.21925932	9.650229903	9.716994313	9.79928962	9.985693959
LNCV6_94105_PI430048170	6.291190698	5.912624704	5.683315231	5.586267051	5.875468217	5.531547549	5.507128195	6.107042845	6.199315539	5.9575461	6.081001878	5.5842167	5.301227277	5.628647531	5.921669683	6.098181677	6.317356919	6.435591025	5.973530259	5.856864193	5.929501665	6.153383587	6.596990187	6.406420156	6.119612772	6.41683089	5.975354583	6.048119135	6.287706682	6.21069985	5.904047635	6.289245922	6.200398218	5.969677872	5.945330114	6.11482012	6.084613907	5.972045489	6.188342044	5.855928178	5.903654447	6.437168289	5.953991582	6.053803628	5.845254998	6.292386033	5.725298896	6.02870428	6.075743706
LNCV6_71593_PI430048170	2.58167697	2.284186679	2.551300179	3.16565523	2.361500805	2.046106337	2.246964417	2.32952452	2.030476789	2.187260666	2.139674286	2.225256986	2.026746233	2.067084064	2.017508381	2.330485038	2.095572428	2.111373832	2.024627591	2.22276675	3.289422555	2.079665935	2.085860742	2.18031764	2.185675848	2.119469997	2.136043849	2.144363838	2.155699917	2.101788126	3.021987347	2.116732412	2.061869585	2.461968973	2.420918953	2.488113507	2.278464134	2.601599922	2.222001022	3.15363716	2.014690225	2.44683033	2.021907042	1.990700803	2.535121626	2.552589647	2.202010919	3.530522164	2.723488594
LNCV6_58237_PI430048170	6.385114325	6.338113233	7.494816639	7.270317771	6.694627153	6.435257658	6.759091254	7.427922551	7.43639843	6.432348394	7.021301298	7.84984849	7.021301298	7.308137125	6.853900238	6.674460624	7.386902242	6.539862665	6.938638386	7.336448922	7.069852954	7.166421812	6.486977968	7.065523209	7.187327712	7.743081714	7.454226825	7.178826941	7.617257472	7.128019088	7.629515042	7.452301925	6.868071907	7.064142739	7.667642256	7.416173618	6.545382924	7.010512751	6.460570282	7.166080598	6.960723584	7.447450275	6.662629011	6.395112344	7.311574516	7.593776702	7.425802997	7.600896766	7.195395557
LNCV6_101756_PI430048170	7.648137996	5.855105789	6.010140507	6.233364006	6.859646943	6.310700051	6.43852034	6.462586071	6.351367638	7.87589517	6.410172565	6.011271987	5.97337767	5.661106808	6.181087336	6.425861245	7.213314599	7.411493225	5.544928015	6.331193927	6.324715223	6.412852485	7.333804171	6.616222596	6.272249823	6.626128049	6.756361545	6.141106415	6.799053534	5.599895109	5.767484457	6.6819956	6.769854706	6.531469748	7.063439371	5.988559654	7.585831941	5.678768387	7.249209309	6.022266369	6.511361771	6.259005135	7.203032953	6.898421681	7.49836309	6.597811222	6.141570823	7.044835041	6.903303487
LNCV6_12559_PI430048170	1.878910443	1.878711811	1.985318484	1.967706197	1.913106459	1.91723403	1.89095176	1.898774192	1.926519959	1.929550597	4.182400702	4.136504512	1.90568623	1.922134861	1.891146985	1.957754707	1.903818728	1.938548354	1.918926134	1.939627423	1.944144863	1.926310501	1.939213112	1.931146687	1.95193669	1.95241756	1.910391364	1.941052354	1.951798908	1.891458153	1.945005156	1.90190521	1.943167121	1.928223091	1.995390332	1.926431742	1.945745243	1.936654542	1.960227592	1.931385472	1.93421186	1.893039603	4.834155384	1.909673915	1.955251288	2.00946729	1.942892922	1.961992924	1.943963991
LNCV6_73647_PI430048170	5.653729651	5.766160031	6.166875732	5.70907296	6.407497275	5.481370698	6.035126903	6.337548535	8.070614829	6.781661326	6.304525938	7.99570542	5.857362847	5.251894729	7.199877473	6.057233445	5.816093764	5.725298896	5.100681001	6.553717031	6.280093607	5.855345034	6.435704094	5.410150508	6.69624071	6.361780958	6.621868512	6.421711444	7.654271999	7.237050198	7.390810587	5.692567376	6.517811389	6.901570147	6.457197886	8.160261238	6.048175665	5.613147241	6.91406507	7.519299261	8.673219056	7.327986192	6.124993618	6.563606876	6.088259332	6.504848782	6.983608988	8.607828269	6.141250104
LNCV6_122395_PI430048170	4.822838821	5.5633754	4.485357582	4.746079148	5.192311145	5.152787958	4.786066712	5.170520323	4.857759887	6.155782765	5.20061038	4.809944091	4.968475678	4.860561545	4.877413667	4.682848213	4.465244349	5.118219587	5.03180073	4.357036999	4.920575299	4.880440069	5.425954206	5.036559868	5.776603493	4.631355857	4.421204636	4.691295197	4.522124725	3.417756492	6.687587764	5.057592634	6.483028599	4.259677102	1.98770349	4.54545171	5.297427863	5.384318505	4.839035638	3.53168965	5.654098343	5.812759261	6.210395154	5.255724703	5.304487691	4.407019041	4.144034053	4.604725665	4.852374324
LNCV6_125241_PI430048170	2.00049648	2.008127634	2.295043538	1.967706197	2.024381273	2.075549309	2.000085739	2.035510813	2.124732956	2.197070093	2.360913187	2.331968403	2.059614027	2.209226168	2.046068581	2.478888667	2.28801307	2.35346678	2.129647268	2.401822981	2.088159148	2.24220418	2.253824592	2.503222928	2.53710755	2.175870924	2.330750738	2.284462702	2.322021415	2.09858431	2.552686405	2.259178286	2.157207489	2.078278147	2.604077145	2.165762189	2.331200997	2.169209805	2.580999449	2.216366106	2.108046338	2.059046861	2.0785406	2.031940832	1.955251288	2.856823578	2.257920117	2.500932257	2.134267485
LNCV6_22643_PI430048170	4.044697829	2.214086406	1.985318484	2.547100244	2.146199847	1.99773926	2.342657966	2.612066913	3.233334681	3.418383317	2.037844598	2.05733809	1.973279779	2.676092619	2.063565416	2.117464998	2.226523656	1.994511237	2.038781386	2.707102507	1.973539865	2.754897385	1.997455466	2.039925196	2.051837066	2.014039056	2.040365742	2.499158176	2.03049323	1.982229323	2.037844598	2.017906841	1.985717356	1.953107998	2.119598362	2.360519524	2.147311669	1.995272321	2.03896604	1.970926009	2.447879011	1.966600529	3.592389578	2.495758721	1.955251288	2.143946836	3.471184275	3.173436429	2.078923892
LNCV6_94085_PI430048170	4.434593907	4.93962863	6.193857161	7.282168717	5.316785125	6.060942338	6.582202453	6.370737567	6.434705864	5.839037491	5.764772061	5.474556617	4.294158811	4.523895655	4.689673765	6.337028647	5.728250201	6.265288177	4.932124217	5.805777781	7.135819254	6.350307606	4.971619512	4.284861672	4.241979225	4.101552106	6.831453841	6.623024167	6.084208679	6.021139287	5.932419402	2.414998099	4.959814301	7.109287857	5.761882075	5.92755132	4.626714103	3.841235207	2.342930985	6.189843006	5.027913097	6.703585141	6.034306347	3.708500932	6.222876642	6.706217645	7.004010002	5.069667746	6.198484675
LNCV6_108285_PI430048170	6.381807357	6.092895324	6.290041011	7.094832378	6.443797185	6.248889505	6.246555818	7.013255585	6.677707606	6.693272631	6.813756126	6.957719789	6.369147565	6.995861006	6.351546516	6.914967283	7.328095083	6.901690016	7.639824105	7.534896434	6.910348467	7.472705266	7.740259212	7.070305313	7.227384612	7.074439598	7.96364603	6.847145238	7.573299326	7.345747789	6.969455469	7.592475137	6.584993007	6.887550695	7.776566296	7.531242972	7.148689211	6.990450101	7.113175611	6.511681902	6.475927336	7.329765724	6.348200323	6.86104894	6.5690214	6.884122905	6.788420782	8.05889663	7.085746315
LNCV6_70599_PI430048170	5.785168012	4.941573728	5.983375131	5.908742341	5.138431164	5.267137016	5.729549483	6.287399326	5.88499829	5.110572874	5.687683997	6.770970123	5.692058432	7.186014159	4.941213377	5.301618377	5.843320957	6.29940412	6.123434994	5.364178248	6.457376239	6.53495201	3.768623806	7.128627266	6.228098597	6.340829662	5.794049557	6.528217446	6.053706158	6.09312752	6.276790802	7.425616404	5.740438041	6.268719647	5.858264772	5.386514546	6.198387272	6.397852731	6.938414501	6.90573943	5.740334078	5.727963537	4.936892088	6.20030828	5.965666824	5.558031819	6.288408808	5.597561806	5.25503549
LNCV6_114655_PI430048170	2.259178286	3.394172408	1.985318484	2.858254236	3.578255123	3.250487123	2.369030202	3.275485115	3.926570649	2.805851403	4.301522894	2.032244003	4.500047053	3.160302905	2.093103127	4.343003166	4.295868584	3.201848703	2.782350417	3.280853079	2.386251057	3.007953417	5.482256355	3.492498717	3.699797084	2.599892996	3.863474133	2.932005556	2.637023646	3.572583041	6.083968537	4.048434419	3.87802832	3.97639575	3.918213155	3.267375801	3.101173114	4.086949645	4.292554841	3.460534565	2.056568328	2.569815715	4.39014524	3.384784913	1.955251288	2.053531932	3.565627527	4.170748507	4.086639086
LNCV6_83167_PI430048170	1.983499996	2.032137123	2.422261427	1.967706197	2.110833649	2.053656862	2.125232037	2.014413418	2.055044721	2.13344649	2.180632669	2.236554781	2.03544275	2.092837073	2.026168016	2.351108492	2.109438573	6.451246701	2.043502922	2.263324432	2.043628406	2.121252085	2.106205318	2.264325098	2.232990844	2.128335204	2.167221928	2.170429652	2.183216703	2.053441795	2.237845452	2.137706362	2.083455515	2.023760893	2.440353245	2.05979395	2.38295586	2.105152574	2.273792304	2.079665935	2.029885874	2.024611571	2.025872441	1.999523746	2.125256316	2.605885335	2.189506013	2.273195395	2.044726525
LNCV6_115907_PI430048170	7.958451769	8.213829114	8.012070595	7.945556171	8.692182608	8.535408283	8.179790006	8.126919213	9.498567703	8.600015155	7.999194772	8.877628053	7.898208531	7.358454179	7.925471119	7.700970274	7.422544501	7.771049353	7.447973132	8.211555666	7.965077827	7.342849573	8.193853729	6.992573096	7.159355095	8.041180148	7.527409672	8.229514683	8.395436755	8.603040403	8.400564263	7.402900868	8.127000525	8.401592983	8.046094686	8.659224698	7.688110823	7.846789445	7.83674212	8.759509829	9.630803805	8.494956246	7.928855837	8.217975328	7.804397721	8.219575613	8.297321414	8.608328996	8.210384918
LNCV6_42844_PI430048170	4.542382936	4.813240543	5.083930403	4.547843542	5.206819586	4.886985621	4.141731854	3.177014211	3.914118047	4.671378661	1.940884203	3.166540715	1.960693939	2.616939461	2.991196758	3.91285226	2.022312804	1.931039807	2.5075003	2.603419453	4.323786142	3.585409208	2.004237242	2.011164471	3.241050698	2.790494993	2.507140116	3.223138738	1.996515893	2.014244035	1.980856435	2.053993986	3.918895202	1.991506909	1.991196716	3.525052585	1.973686218	3.444548639	2.01489967	3.73988034	2.78177741	4.936091672	2.417471535	2.371087958	3.338639782	1.968341955	2.720888399	2.03634425	2.795867099
LNCV6_39875_PI430048170	7.218324756	7.923061296	9.348926059	8.868808457	8.227466859	7.001591683	8.265839286	8.469945401	8.608328996	7.328918327	8.044886596	8.657363756	6.911410416	7.471282874	8.0397252	8.144739673	7.761659687	7.477738658	7.583747901	7.886721195	8.758069244	8.034582298	7.805895292	7.977207891	8.596049233	6.993109717	7.807378247	9.141964734	9.250805633	9.107484621	8.811314461	7.892795892	5.824401018	8.651219078	8.714712058	8.724286203	8.175984556	8.095057475	7.28404688	8.858444974	6.360505205	8.224200261	7.910682178	7.424077557	8.481067452	8.780819809	8.412590347	8.836023694	7.974870005
LNCV6_32774_PI430048170	2.377674283	2.684768667	1.985318484	2.482890652	2.292750593	2.302137664	2.094979913	2.864064086	3.280034439	2.347389121	1.951454609	2.429137662	2.854622661	2.122777074	2.842804683	3.510764765	1.99562407	3.972807471	1.984462491	1.99614208	3.365009044	2.016253092	3.944782873	3.923056975	3.767902374	2.657711819	3.2538201	2.696945161	4.032476659	3.001334627	3.034114805	2.066373336	1.993203382	4.027168435	1.988255144	2.182293692	2.863977515	2.39014272	1.995788435	2.01280188	2.230036109	3.250487123	3.135130014	2.447803163	2.551138874	1.978963276	3.116813654	2.065973481	1.983344125
LNCV6_104664_PI430048170	2.28646382	1.911834751	4.918556103	1.967706197	1.900905866	2.423722989	2.060114064	1.918040313	2.608281824	2.703362647	1.898126302	1.86570095	1.896701995	1.863310535	1.860323061	1.939525444	1.871563463	1.877084617	1.901113971	1.9259861	1.8890967	1.901103511	1.931456154	1.858997326	1.923556323	1.908268323	1.9382218	1.861873151	1.911190399	1.870688573	1.885412529	1.899032141	1.935076178	1.871747054	1.866176364	1.864953722	1.863890767	2.351731943	1.861715744	1.8951371	1.870349681	2.330169461	1.881625495	1.860644775	2.263044341	1.888147166	1.989822354	1.884589845	1.890354236
LNCV6_92365_PI430048170	3.574913496	3.852156639	3.008879475	2.863073826	3.271099097	2.345908475	3.053418005	2.078641039	2.977321657	3.332969271	3.463798415	1.87062999	2.606637622	2.585676128	2.032804951	1.908607177	2.682467175	3.313967642	1.868689526	1.89435152	5.071067291	1.86448894	1.900569959	1.877171622	1.882859126	1.870933229	1.910552721	1.881857044	2.196961312	3.881813392	1.859028147	1.911995379	1.903380208	2.60250246	1.897016165	2.581813064	1.897067239	1.885126441	1.879077172	3.330543932	2.501507926	2.412065656	3.390071889	2.487203328	2.710509195	1.867520227	1.920398986	1.876718198	2.976081239
LNCV6_68998_PI430048170	2.017937238	1.9774994	1.985318484	1.967706197	1.920575007	2.368218191	1.937276395	2.044726525	2.938660012	1.98439899	3.642614543	2.003470234	2.000399833	1.986734796	2.484999026	2.000811448	2.095255145	4.659837799	2.443757206	3.983696656	3.055912812	3.566368538	2.184803137	2.084708207	4.045643932	3.746124826	3.40958699	3.812965418	2.041779775	3.828682772	2.050013325	2.0688124	1.945091536	2.942258205	4.44198647	2.818313679	3.429666337	1.968370527	2.081026844	2.05274731	2.03314905	2.015590486	4.26072219	2.012081915	2.170224606	4.651118846	2.078304219	5.481479068	4.675016759
LNCV6_85165_PI430048170	2.067276038	2.105121587	1.985318484	1.967706197	2.03908852	2.017869563	1.951636227	2.291547841	2.53447358	2.164574435	2.343653195	2.460104437	2.255415446	2.151269019	2.159698951	2.64659776	2.393332698	2.337432768	2.279685486	2.576871331	2.079297019	2.477587624	2.527549691	2.780199124	2.828763383	2.231141594	2.635178866	2.634071277	2.659694315	2.36542793	2.557829459	2.934169101	2.292070086	2.236648575	2.598431607	2.081463881	2.319854916	2.199093123	2.905060336	2.594373929	2.233949799	2.222128438	2.547473223	2.19343034	1.955251288	2.636370454	2.740459702	2.743151117	2.316518232
LNCV6_71369_PI430048170	2.605791089	3.253927432	1.985318484	1.967706197	3.160403213	3.272226513	2.350876785	3.083464342	2.958606475	2.487352412	2.101397715	2.092363567	2.102709348	2.141150144	2.169895637	2.17270444	4.165928365	2.153353233	2.143804182	2.159559611	2.844478685	2.118424705	2.349105314	2.29021262	2.348505146	2.057121853	2.182631211	2.271233455	2.293008451	2.163270556	2.316621894	2.318523702	2.14256334	2.700466494	2.209067746	2.155354425	2.10012291	2.186651919	2.240906306	2.200191903	2.21595561	2.131300202	2.388440017	2.134360549	2.35271525	2.142936084	2.308986076	2.354945433	2.236851689
LNCV6_58672_PI430048170	7.993278261	7.153954358	8.316116299	7.102648347	7.330962462	7.320858774	7.638934811	7.818852166	8.786557347	7.314739891	7.310541853	8.83183914	7.587965067	7.787766303	7.584735221	7.310541853	6.97093195	6.858264784	7.333762643	7.956806063	7.851344749	7.666442324	7.776993327	7.04925003	7.284360494	7.545030978	7.730860011	8.091512796	8.650456583	8.901260347	8.799871573	7.082919961	7.271453514	8.423495324	8.479654009	8.620359201	7.472043563	7.348722412	7.153795517	7.910716604	8.932281586	8.667885144	7.063654511	8.145674763	7.813477844	7.922618951	8.205952752	8.808737481	7.002812211
LNCV6_52429_PI430048170	1.927892959	1.94319056	1.985318484	1.967706197	1.939699826	1.963544529	1.932982882	1.938405207	1.912323175	1.972981837	2.000226957	2.009459883	1.955942822	1.986004437	1.938766785	2.040764143	1.950378283	1.943531067	1.941886842	2.026842004	1.944490209	1.960342459	1.989531215	2.009592719	2.02865886	1.986823743	2.022879231	1.998658871	1.996593541	1.960130615	1.997046955	1.990204546	1.969498494	1.943023622	2.059063573	1.97023686	2.062106644	1.978496683	1.992680513	1.924199142	1.900583584	1.927755417	1.902079567	1.927745244	1.955251288	2.050398361	1.987083305	2.011937269	1.896355837
LNCV6_118000_PI430048170	7.085787387	6.665982318	6.468174334	5.47058791	6.738237044	6.685356212	6.79070073	5.799556371	5.655104625	6.726338369	6.41652826	5.315336497	5.934767165	6.572842849	4.863831129	6.318612565	6.104843854	6.201867351	7.156017131	6.115123618	6.704800073	6.63745178	6.499305233	6.297783031	5.980517499	6.292599182	5.811983514	5.920888409	5.787934695	6.014591677	5.978478411	5.170308449	6.286821363	5.99438165	5.922626174	6.519534517	5.161223942	5.603321371	5.696917298	5.912833486	6.718142291	5.675976898	6.629712511	6.358605455	6.676407836	5.995577051	5.249489851	5.091097472	6.372446418
LNCV6_49970_PI430048170	11.1448165	12.08726182	11.3333776	11.21424089	11.64617362	11.40734236	11.5031205	11.14909041	10.43772218	11.75570737	11.71230418	11.32080345	12.6324255	11.53121388	11.3451037	11.25931148	11.58474421	10.80959677	12.01201287	11.74926162	11.34245949	11.95412222	11.9630319	11.66147985	11.70306927	11.3651918	11.61605628	11.2915523	11.17570588	11.29746151	11.15172808	11.90282103	11.67285747	10.99387036	11.3451037	11.34908847	11.59551216	11.81691913	11.05008411	11.04611402	11.68201285	10.66688363	11.54144203	11.70207407	10.98073609	10.99494555	11.07680903	11.36075324	10.92091776
LNCV6_1898_PI430048170	6.028566623	6.464989245	5.917348634	5.774292488	6.167581105	5.773303121	5.823229157	5.425067794	4.785263737	6.258638472	5.001009789	5.382898047	4.121052482	5.061380644	5.022052989	4.232323494	5.324886343	5.80192107	4.731565518	5.290224413	4.653835402	4.790481591	4.872131505	4.575101796	4.351823174	4.902694339	4.086325713	4.920335379	4.480206779	5.971406797	5.475211771	4.781290087	5.698427013	5.810780149	5.175226307	5.665822394	4.465374525	4.909317505	4.647066487	5.850768854	5.525073357	5.17204371	6.009854835	5.619959017	5.281525421	4.716292236	4.504862581	5.289549591	5.218693083
LNCV6_10321_PI430048170	4.089603864	3.548211672	3.279516496	2.422916663	2.615119145	3.327220343	3.386913474	3.668748092	4.487164699	3.208038375	3.832242251	4.223899378	4.249757308	4.678876492	4.968417244	4.379519555	3.272048227	4.920387342	4.130385501	3.691204123	4.606297398	3.28465735	5.900151737	4.394589857	3.937342159	4.789169705	4.429237371	3.808089019	4.467792325	4.308146789	4.124350305	3.839224203	4.699672767	4.180085665	4.489510065	3.343295717	4.485921329	3.860380514	4.794837784	2.804064045	4.400658514	4.565914081	3.672957552	5.110227898	4.889834376	4.646531677	3.537272937	3.809079554	3.562294015
LNCV6_102141_PI430048170	4.134097276	2.504011501	3.177939119	3.225140327	3.589929949	3.093258777	3.34420163	2.917884442	2.166200792	4.454212354	3.00814682	3.548051237	2.032567768	3.798152652	2.755090918	2.378018781	3.973642935	3.600113067	3.252916243	2.215910582	3.992310565	4.106389733	4.968237664	4.623268769	4.798762759	4.762400486	4.576762824	3.459369122	3.76294914	2.988821423	3.138478267	4.01872247	3.386997393	3.273783434	3.725872488	2.656280117	4.319831495	4.223300032	3.739526905	2.986583891	3.059424031	4.12752641	4.047924919	3.453965041	4.925785112	2.601337157	4.380666999	3.960227122	2.090841419
LNCV6_63191_PI430048170	7.386333405	6.773246629	7.458794575	7.693338046	6.98116886	7.030974464	7.817566661	8.139385563	8.213709473	7.358327359	8.135069474	7.866732219	7.486537394	7.816437478	7.669284236	7.585002859	7.735345524	8.348736462	7.502094472	8.037100949	8.071720906	7.682232319	8.640455877	8.10725679	7.793841547	8.078987422	8.296489528	8.316376962	8.203846909	8.13704281	8.405030121	7.921741764	7.51993559	7.952850931	8.299535424	7.242961861	8.105555414	7.846497704	7.989633396	8.663214908	7.88846297	8.593086295	7.565804841	7.824726758	8.425500623	8.072120847	8.204791966	7.438805541	8.251278091
LNCV6_35052_PI430048170	7.64371183	7.675079629	7.786158818	7.660350408	7.818496002	7.595592832	7.537235037	7.498141992	7.303076313	7.38655566	6.154043745	6.959630644	7.061373818	7.28141784	7.078363476	6.752728478	7.260716988	6.926857965	7.063654511	6.622671188	7.205358075	7.182207115	6.592534499	6.53095276	6.445057031	6.3204734	6.861122854	6.687872388	7.043645182	6.313019545	7.458680785	6.768609442	7.100879107	6.467628142	7.014347757	7.781529213	6.546985765	7.328849094	6.935273074	7.532980965	6.973163767	7.268763509	7.435528786	7.535878987	7.47907196	6.875961268	6.685167101	6.984427025	7.598435226
LNCV6_31863_PI430048170	2.075615911	2.090691907	1.985318484	2.295966103	2.199054993	2.462212935	2.166788954	2.24972249	3.014611771	2.57911271	2.245523248	3.161424084	2.226523656	2.130424206	2.654686859	2.532680112	2.32653239	2.289779277	2.219879338	2.456580306	2.05527502	2.406231254	2.497774302	3.824136445	2.702012329	2.210576504	2.552305523	2.552863065	2.572246898	2.32952452	2.466663123	2.86267109	2.90837865	2.491278649	2.489520139	2.317723387	2.250173835	2.392599979	2.832014458	2.528853335	3.075287601	3.666629128	2.547550093	2.168553545	2.153001841	2.509265655	2.663113824	2.637834877	2.253668013
LNCV6_17536_PI430048170	1.96442498	1.999283942	1.985318484	1.967706197	1.996160791	3.672807198	1.918560619	2.062983629	2.113653592	2.014444785	3.183587246	2.089176867	6.249927327	2.952694881	2.333897275	5.503934603	3.808166978	3.64025199	2.046404157	2.101970676	1.964310166	3.005190208	2.140109496	4.10574481	3.158202301	2.093411222	2.166200792	4.711937077	2.129546796	3.890596978	2.05262174	2.199550861	2.393099011	2.096268072	2.095806446	1.95241756	4.211824292	1.990079096	3.391361413	2.103353062	1.986059064	2.073477338	3.056671511	4.198176948	4.920706947	4.440665338	4.136040657	2.500100437	4.946956226
LNCV6_4907_PI430048170	10.42820672	10.60240049	10.46061112	10.33896428	10.51957437	10.3830032	10.28526001	10.25013475	10.29604565	10.25022918	10.20576557	10.57681803	10.29753633	10.49647248	10.1846205	10.14508467	10.26571409	10.27307008	10.02810585	10.35295636	10.13291592	10.19272332	10.35890045	9.989336487	9.975647925	10.6036195	10.12263307	10.10608636	10.07339801	10.34107153	10.42771848	9.993692061	10.33204781	10.39033932	10.52112556	10.58885587	10.31868622	10.50907274	10.20343392	10.43939109	10.92690754	10.49000326	10.11925493	10.62193158	10.50405498	10.27334213	10.39383701	10.36425381	10.33489436
LNCV6_81185_PI430048170	10.32659577	12.18179474	11.13658378	11.27446213	11.35173274	11.33398768	11.08856927	10.6295291	10.2227382	11.6619193	11.33398768	10.71033291	11.85172855	10.8853268	10.62002086	10.35137166	10.47955338	9.731900781	11.35351865	10.69259964	11.36425102	11.18811255	9.714414006	10.71384393	10.52398554	10.18682332	10.77120637	10.69593129	10.49285529	11.11910638	10.46495774	10.57903612	11.91257449	10.86444223	10.99218443	11.21497892	10.91664499	11.03682638	9.793978958	10.43929754	10.85308895	10.17783806	11.29383552	10.83867428	10.6932916	10.54920356	10.67844258	10.92769347	10.36764341
LNCV6_123295_PI430048170	5.377507121	5.763097001	5.797021611	6.101611871	5.382699007	5.014778428	4.628328509	5.709437259	5.817874562	5.398156655	6.001908405	6.145854426	4.206424815	5.240233358	5.416978139	4.967745834	4.494246486	4.671378661	5.323602944	4.284134735	6.534560265	5.717834232	2.065515459	4.825346002	5.011262097	5.147295411	5.799651691	5.840417009	5.02999108	6.236122219	5.657830017	5.139119195	5.634657244	6.132166143	6.855801662	6.785527464	5.04489077	4.746277003	5.26561465	6.175984268	4.550240729	4.926772228	5.660168143	5.640333836	5.35911509	5.6644966	5.812552439	6.09871892	5.463003664
LNCV6_32361_PI430048170	1.986344918	2.226260002	1.985318484	2.521695016	2.001168151	2.031309661	1.989949556	2.006827929	2.076618802	2.103886929	3.399202446	2.215387466	2.033446393	2.304277494	2.023547032	3.114374079	2.109960187	2.156589389	2.073918673	3.12706329	2.774340151	2.152496831	2.144008369	2.301771128	2.276142438	2.123799214	2.187224317	2.184510239	2.932265555	2.565682421	2.306266658	2.144121885	2.106523616	2.45095105	2.415733006	2.872771039	2.282906398	2.079342011	2.277883657	3.08455472	2.048766333	2.812896767	2.032420865	2.171536524	1.955251288	2.603419453	2.144163202	2.331857779	2.054128844
LNCV6_12972_PI430048170	2.677537056	2.310152364	2.297392393	2.212872518	2.118156143	1.967998078	2.121680979	2.903224383	1.913802128	2.836093818	3.075595634	2.557061383	3.081199359	3.009400343	2.620374842	1.895078487	3.032622157	1.909991289	1.896021494	1.89002647	2.243587014	3.729368562	3.323594792	2.175870924	1.891352601	2.484595709	1.879049218	1.916269089	1.89132723	3.793005285	3.71541826	1.893263679	2.167492605	2.767613039	3.95241097	3.587048048	1.928443091	1.898978578	3.355344633	3.903737785	2.756554913	1.896645572	3.568018306	2.520919351	2.371364453	1.9401973	1.90376342	1.923080593	3.9884978
LNCV6_120076_PI430048170	8.604213216	8.228732361	7.364496807	7.19290423	8.788445315	7.486682721	5.93412871	7.214924644	7.160723283	8.120734051	7.834223944	7.048580343	7.969919621	8.179636354	8.989179789	7.070305313	8.238766595	8.084955554	8.114516229	8.038576839	7.293587233	8.363676429	7.827534983	9.056218629	9.082577285	8.86494443	6.48394864	8.404480831	7.126479913	6.621450815	7.478685802	8.150272714	6.156527196	7.30504298	7.438091698	6.924183838	8.123741209	7.590538788	8.698456917	7.660277474	4.865916639	7.339473505	8.61697324	5.577148275	7.19620082	7.175051594	7.202015512	6.006650039	7.076139684
LNCV6_107485_PI430048170	5.132019017	4.618662661	5.883207288	5.045767786	4.664050862	4.947613286	4.375480941	5.142696991	5.447516315	5.118958005	3.927076113	4.832269257	4.817952878	5.10110198	3.666188082	4.744898294	5.155841838	5.123759577	4.641625154	4.762202402	5.299218627	5.132019017	5.250146564	5.055878314	4.506165753	4.828623672	5.076306989	4.778503171	4.698257417	4.837709221	5.020647229	5.567189265	4.477871772	5.408363615	4.779621292	4.531063636	5.645185814	4.854989057	5.483258001	4.742140704	4.481120139	5.637308832	4.931144965	5.28677359	5.298858357	4.864016203	5.310774644	5.081271426	5.191611002
LNCV6_32845_PI430048170	6.517207951	8.153090472	7.206950827	7.446327109	8.194844748	8.496554547	7.617915729	7.272077465	5.875557431	8.056028268	7.045150814	6.696783286	7.344390963	6.43951002	6.300600217	6.419170253	7.790923142	7.507705448	6.378207834	6.655481661	7.775275548	7.175245951	6.396885618	6.547762525	6.23427333	6.985297078	7.136208862	6.176895005	5.609288628	7.156985119	6.43806832	6.646501998	8.181630726	5.677323393	6.501962498	6.243926246	5.775209221	7.987228006	6.638511925	5.637612143	7.616834799	6.780384741	6.642008278	7.04746468	6.103261015	6.730526033	5.998332434	6.418134219	7.110518355
LNCV6_67897_PI430048170	7.643475534	7.715909645	8.448428432	7.903620726	8.681924743	8.476297817	8.108080229	8.277938574	7.353756839	8.174212458	7.234244632	7.753488462	7.270317771	7.216994551	7.121135812	7.4621896	7.494940553	7.832224656	7.208759191	7.156289646	7.199675242	7.148391531	7.773939617	7.148155259	6.851949964	7.558445091	6.893519692	7.051989631	7.322217757	7.342062557	6.929045477	7.115309758	7.87589517	7.499946961	7.342025047	7.085598086	6.992170533	8.360712323	7.646763747	7.090370123	7.068026055	8.11543126	7.104662876	7.698006937	7.761057333	7.303738661	7.683591184	7.439882803	7.07302822
LNCV6_52233_PI430048170	5.962922223	6.247838065	6.070894714	5.66888142	6.009519837	5.978438166	5.706342232	6.122505616	5.944675628	6.26715439	5.759875597	5.928692422	5.81714482	5.843755143	5.919749965	5.729134431	5.985719092	5.637812206	5.650297087	5.703370423	5.759720345	5.959580344	5.610858762	5.608602677	5.814677922	5.929936764	5.916502962	5.691958479	6.004480031	6.171781879	6.011358129	5.478823665	5.918616752	6.365292078	5.907735448	6.348562967	5.248235533	5.703706675	5.759289122	6.262351729	7.060458355	6.069375382	6.272101376	5.859345472	6.030002681	5.6985722	5.777096992	6.079954346	6.143542026
LNCV6_20041_PI430048170	8.827194959	9.191127331	8.203433662	7.914006163	8.752654219	8.999221982	8.221295928	8.56006218	8.460296636	8.81408182	7.892778895	7.512221503	8.437861091	7.972446478	7.075385337	8.019572401	8.824224702	8.514392942	8.096473176	6.756281883	8.563967089	8.791163103	7.621215672	8.881181344	8.44733345	8.685116478	8.605588158	7.767059563	8.303564421	7.91309931	7.601040927	8.763278225	8.942207373	8.47117173	7.865710885	7.829596346	8.936653808	8.467203145	8.878131411	7.59605279	7.593587323	8.362308712	9.038820676	8.695701255	8.630351045	8.159365221	8.188531961	8.115083818	8.368645858
LNCV6_85552_PI430048170	1.92168363	2.204390295	1.985318484	1.967706197	1.917814018	1.898411697	1.899433599	1.944734581	1.975429492	1.905379762	1.908715962	1.930882576	1.972511124	1.900209861	1.952470763	1.925017271	1.965256714	1.902319799	1.949013996	1.922209203	1.887665005	1.957375673	1.957142896	1.954240039	1.93530145	1.913225543	1.956568143	1.964720474	1.926273673	1.959478434	1.916676945	1.998102584	1.911097331	1.951892637	1.944255151	1.894713643	1.937810813	1.915730311	1.942881664	1.951522386	1.933628094	1.959909394	1.992190813	1.938840489	1.955251288	1.908434607	2.006204254	1.979873892	1.935736011
LNCV6_10982_PI430048170	6.691671621	6.519136532	7.62792369	6.433864417	7.585339577	7.781298353	7.832862122	7.345857323	7.242040592	8.253556054	7.129821254	6.8451062	6.24546104	6.291474114	6.26621133	7.17593559	5.942563663	7.431800521	6.27518134	6.555359342	7.308179906	6.701904501	7.027660246	7.165796722	6.157994946	6.743216621	7.42846293	7.062063103	7.149100392	6.459005616	6.654582664	7.119258227	7.595746716	7.225788877	7.039780157	6.911213433	7.211975328	7.112999547	6.91449772	6.452939659	5.880446386	6.784627549	8.482948535	6.675749851	7.15791951	6.510831198	6.969879749	7.365640622	6.452037775
LNCV6_64620_PI430048170	2.083011833	4.318317077	1.985318484	1.967706197	2.303156931	2.228617759	2.068603513	2.220456699	2.415872393	2.112424702	2.176014919	2.316256004	2.198849926	2.11582097	2.175870924	2.442895607	2.295738464	2.261350566	2.183887937	2.372061178	2.042028625	2.355156653	2.930688631	3.205157887	2.610942606	2.161768716	2.492371895	2.493771203	2.503486449	2.307309399	2.406718925	2.781589658	3.119091094	2.181620184	2.404320265	2.048804656	2.203831078	2.15064951	2.756123292	2.456033274	2.167054788	2.158372507	2.535384759	2.153830476	1.955251288	2.408888599	2.609814973	2.531447572	2.215173106
LNCV6_90774_PI430048170	10.8269282	10.80581164	11.18184079	11.49803071	10.20909473	9.961186729	9.522992796	10.13336271	9.748629195	9.50615026	11.96721947	11.868382	9.673837085	11.40920174	11.03232416	12.49872331	10.3379005	12.12384459	11.30143985	12.44280623	11.56932181	11.72733159	14.4199785	10.4474249	12.16806191	12.07972727	11.86671235	10.62967791	11.59533233	10.51450299	11.60376677	10.85660798	13.0620732	10.83900377	12.26966287	11.83920652	12.04446278	11.80458107	11.52902794	11.30163007	12.73309961	11.24165938	9.829756492	12.65738259	12.88149364	11.16196359	12.27222277	11.43711714	11.13900806
LNCV6_30631_PI430048170	3.811413379	3.446335522	3.570571233	3.962673632	2.440353245	2.872367706	3.561609338	3.296414887	3.703553336	4.096347454	3.109805096	4.42244962	4.169290621	5.160333627	4.583081673	4.426276315	5.092771885	3.479870436	5.192679136	4.363302283	3.58965354	5.111742276	4.670580606	4.997342031	5.631373499	4.292331949	5.271053637	5.254500908	5.489558021	4.384940504	5.047925668	5.642504749	3.518055417	3.674566371	4.237327228	4.132111832	4.384500763	5.009317278	4.696646311	3.471548376	3.355717783	4.401579761	2.19988244	3.517710117	4.442923476	4.586269986	3.877185544	3.236683085	4.689204299
LNCV6_83535_PI430048170	1.890881174	1.909282135	1.985318484	1.967706197	1.914910431	1.872558275	1.884250596	1.917185102	1.91735925	1.883243228	1.878368547	1.894650366	1.908706946	1.878475075	1.91274679	1.905215682	1.911987598	1.88088275	1.916831624	1.89477075	1.867686643	1.9177312	1.927264867	1.902484231	1.899279181	1.88143691	1.924515735	1.912474076	1.894255505	1.92205535	1.886880221	1.960730543	1.90512766	1.92739175	1.907590671	1.879779463	1.905589021	1.895540861	1.904283004	1.909049127	1.9080818	1.936790888	1.921838004	1.913660268	1.955251288	1.881994269	1.968662387	1.930882576	1.906157735
LNCV6_77531_PI430048170	3.966264401	3.110177258	4.23049357	3.729206588	2.969338759	3.065980086	3.62079644	5.381816662	4.985110657	2.187489856	3.25483372	4.184367344	2.301191197	2.230727685	3.343295717	4.891250418	3.363242077	4.625992407	3.355827933	2.637023646	4.201984263	4.048348395	5.890949803	4.35541308	3.13475367	3.571578215	4.374807884	3.87166624	4.625517897	3.352777456	4.274916941	3.297133385	2.328109579	4.492684359	4.485846898	4.048679338	3.148400571	2.196514473	4.053237122	4.243846771	2.483772925	4.695982542	3.065136498	2.66777064	5.091811441	3.503355121	4.320200828	4.769119938	4.404975217
LNCV6_57326_PI430048170	2.120935979	2.041552496	1.985318484	1.967706197	2.205086531	2.159621231	1.963386517	2.134645757	2.192867887	2.137863698	2.027028467	2.063023891	4.645586523	2.106205318	2.160917512	2.10664291	2.171788517	2.126705145	2.063938493	2.075138905	2.603319168	2.138933278	2.111610786	2.302564141	2.17150109	2.031544866	2.139643142	2.180405306	2.191113411	2.172022273	2.187389093	2.910723338	2.028149326	2.067013535	2.109366999	2.035917649	2.044767952	2.023074669	2.224826911	2.117075698	2.111726087	2.066291287	2.280298508	2.060072407	1.955251288	2.526577576	2.185852695	2.161877164	2.089053353
LNCV6_36817_PI430048170	6.260695759	6.042408745	5.90442889	6.161212857	4.687508031	5.235605921	5.505479492	6.167881992	6.441606145	5.206478544	5.386044919	5.405498479	5.708033053	5.976431193	5.466826103	5.537292872	6.090710404	5.824448986	5.39699649	5.540168728	5.939866459	5.789825809	5.845540707	5.831125534	5.936651598	5.501630981	6.184851796	5.6808034	5.906679958	5.223166477	5.336429026	6.202364624	5.456845488	5.766575897	6.249685115	5.459343079	6.260328794	5.44856992	5.967293946	5.315164609	5.436904154	5.617212267	5.41562331	6.119576973	5.594567872	5.694917488	5.559979206	5.851513592	5.799889009
LNCV6_85230_PI430048170	3.424520669	3.425311137	4.848559339	3.328135451	3.326602314	3.239196427	2.395156262	3.945183143	4.850071821	3.325633469	2.247688362	4.060187302	3.388121784	2.838758517	2.033690031	2.54923255	3.045679848	2.99369635	3.095178612	2.332658908	3.492284055	3.84331526	3.500033732	3.592745471	3.482645644	4.484775264	3.256204963	3.407541676	5.335376078	4.395219686	4.420772017	3.085270343	2.997903877	2.947607927	3.519214936	5.194091092	3.423771031	3.933957164	3.947070998	3.838486942	3.796264761	4.07717647	3.648590628	2.65647067	3.6550301	2.76146065	3.590770504	4.890645389	4.005325988
LNCV6_86488_PI430048170	7.996453119	7.399587561	7.630424376	7.501610433	7.424191819	7.685399492	7.651731479	7.622768618	7.36804481	7.237582687	6.873045264	6.739344709	7.17874685	7.309604923	6.712115277	6.883118496	7.347559397	7.524412007	7.071032025	6.885532617	7.420724831	7.396615652	7.534976945	7.412399611	6.721567892	7.417013005	7.295405408	6.653576077	6.717462677	6.913551587	6.439168059	7.618179779	7.958233132	7.387842731	6.572131088	6.838922058	7.346617721	7.282663236	7.544727854	7.047650698	6.911292762	7.253957885	7.339736391	7.895553747	7.569813063	7.076456694	6.550354524	6.478041631	7.44347716
LNCV6_90858_PI430048170	6.08317968	6.233364006	6.643241876	7.132565422	6.248904647	6.157524669	6.196989794	6.754568923	6.908890054	6.320565201	6.289683324	6.821803618	6.853777324	6.495037936	5.760323229	6.235093266	6.411919039	6.430698429	6.785583329	6.264338283	7.016114841	6.715236253	6.268392444	6.343209796	6.902743269	6.830136428	7.684397162	6.513723482	6.229470676	7.02878131	7.078363476	6.982779258	5.17941008	6.778733601	7.479984088	7.387466828	5.691750158	5.396089931	6.047614915	7.045580669	5.601706729	6.75940462	6.743527581	6.295160424	6.4029214	7.211705992	6.494993332	6.71734309	6.970788703
LNCV6_90788_PI430048170	12.67394736	13.69335355	13.59951211	13.40809339	13.55539567	13.32775107	13.4559012	13.40861778	13.25226254	13.82557815	13.59047184	13.34152987	13.32775107	13.27475897	13.17323869	13.43844861	13.42523556	13.30663891	13.42370041	13.17232722	13.27161081	13.44459418	12.15747876	13.85625174	13.13962319	13.03902577	13.42688655	13.56664716	13.45794046	13.46278904	13.50697835	13.84466442	13.08962234	13.5357737	13.30237467	13.43535419	12.83564705	13.06345465	12.84730786	13.36672641	13.00453661	12.93143294	13.66848723	12.86487816	12.28930309	13.39872149	13.09326956	13.16336611	13.02154247
LNCV6_75461_PI430048170	1.921996613	1.942064404	1.985318484	1.967706197	1.921624143	1.931890456	1.916586797	1.941703105	1.898927102	1.948557423	1.99241547	1.991519875	1.949634454	1.984275893	1.909829182	2.019424018	1.907320896	1.948510209	1.944111466	2.025486549	1.932966563	1.954468895	2.008325794	1.993346625	2.043901158	1.980705795	2.033097871	1.960364099	2.006204254	1.931525474	1.996762413	1.98769018	1.957022804	1.910171381	2.021685602	1.963897425	1.980047317	1.971275979	1.969626783	1.933822796	1.903285075	1.893396005	1.895343104	1.92725625	1.955251288	2.025335878	1.966004477	1.981225538	1.894130908
LNCV6_116251_PI430048170	5.485261946	7.37131391	6.756180154	6.860292816	6.142405148	5.560915246	5.897895225	5.605883918	4.677286323	5.848688573	6.180991469	6.466654204	7.082111205	6.797724302	6.318396329	6.084882115	5.303590732	4.539860357	7.40315037	6.734297023	7.173869072	7.449714846	5.554242019	6.146478581	6.211926545	5.783226988	6.227582066	5.526301913	6.049246684	6.358215532	7.35330691	6.218480455	5.57070176	5.966568268	6.849824002	6.50965236	6.267512594	6.840864802	5.156259844	5.182689819	6.323041794	5.677378457	5.740676364	6.230014622	6.349643217	6.137431813	5.993779827	6.295991403	5.56049151
LNCV6_59241_PI430048170	6.411425063	5.922626174	6.807344698	6.916064683	6.26297042	6.511361771	6.149980121	6.788264576	6.975106797	5.792453711	6.049988788	6.528835989	7.070119393	6.00247623	6.433312803	6.687217121	6.027764474	6.750102467	6.064116621	6.973201477	6.818537134	6.458077227	6.916350238	6.462755094	6.988933493	5.985771099	6.699182186	7.034079774	7.056328426	6.587871193	6.338324518	6.736230727	6.485824829	6.991777084	6.533946411	6.426153271	7.029230323	6.69820084	6.489187584	6.378560159	6.452075801	6.755263155	5.78179777	6.976785265	7.414914125	6.444426636	6.371894712	6.927900521	6.202008029
LNCV6_92892_PI430048170	3.455727205	3.269567888	2.883649013	3.648590628	4.869584714	4.231451105	4.183836861	3.444633971	3.31605888	2.567109482	2.271923917	2.277259726	2.048383631	2.61785832	2.404320265	2.409049488	2.156386007	2.258542092	3.257188993	2.32726661	2.332727493	2.97401046	2.163270556	2.568280839	3.285720754	5.409645792	2.230899867	2.217515469	2.245472198	2.075969632	2.389683723	2.181939937	2.154061535	4.032560602	2.517393644	2.100254514	3.824488302	3.69054064	2.403418743	2.125197705	5.007897185	2.766396104	3.339596384	3.712257581	2.230539116	3.336089077	2.653707383	3.161725872	2.08185525
LNCV6_106366_PI430048170	6.319810384	6.306685862	6.985954126	6.688393705	6.957220235	6.955573192	6.992573096	7.047012581	6.907191312	6.585493398	6.151444361	6.275399504	6.5381187	6.535188632	6.136528038	6.567264245	6.660695957	6.767934546	6.277728093	6.562244693	6.713275601	6.761204179	6.304215344	6.706667712	6.429082577	6.693746181	7.075777207	6.654142225	6.890064215	6.830021998	6.347297274	6.578297814	6.556730046	6.924868524	6.425325128	7.11499731	6.916642339	6.683661962	6.528676246	6.265800905	6.155544727	6.900080446	6.645467475	6.222830526	5.885083715	6.214492457	6.974755983	6.984583122	6.793807152
LNCV6_28603_PI430048170	7.394625124	7.267716605	8.426435664	8.654023062	8.155337909	8.372940991	8.529922915	8.920060131	8.481996259	8.883690016	7.808820644	8.423985879	9.491637252	8.141972113	7.661238335	7.426626069	8.946928193	8.33982365	7.455547705	7.843953454	8.535505907	8.522282922	7.416216907	8.5851987	7.999827312	7.733175957	8.93606432	8.254234606	8.508238064	7.776640105	8.199628526	7.549858577	6.419035431	8.638935546	8.313659133	8.465454187	8.254940516	8.067362554	8.676218019	8.239653371	7.24005081	8.557451604	9.266992261	7.603495709	7.4633248	8.299662869	8.173082664	7.466217008	7.993237077
LNCV6_86276_PI430048170	6.08443635	6.061070701	6.278299616	6.71539788	5.521654392	6.219778434	5.828163399	5.789687151	5.892146714	5.139119195	6.012381189	6.71355008	6.447288622	6.353815051	5.917665642	6.001220728	6.141106415	5.963661464	6.346896908	6.697319822	6.945664194	6.790192573	7.432269726	6.678517992	6.144862463	6.902121046	6.612462382	6.232547028	6.512935936	5.782051153	6.148788693	6.167203906	6.445607441	6.243926246	6.532096181	6.519460955	6.523163736	6.448488902	6.420280262	6.354253604	5.625932123	5.986713411	5.784726469	6.292034548	6.57613934	5.857516641	5.963353792	6.136015462	6.0148229
LNCV6_10530_PI430048170	8.274625604	7.542365774	8.458819261	8.300739455	8.029840064	7.885705773	8.759558763	8.524956144	8.502793804	8.241412381	7.977287594	8.001342059	8.37080234	8.399890805	7.8483522	7.701125293	8.897468727	7.923523947	8.310834332	8.363891542	8.114516229	8.902306723	7.177797332	9.23086337	8.663058593	8.631917824	8.796485383	7.816552735	8.202258763	8.136531132	7.716155223	9.15447512	8.147405361	8.566004742	7.939907964	8.182927782	9.271099876	8.487718268	8.112122054	8.321803898	8.322135175	7.6344534	7.750137591	8.89840689	7.502881289	8.304527822	8.414549776	8.076746515	8.308078281
LNCV6_118237_PI430048170	14.13202683	13.60281917	14.04422935	14.02214469	13.6515765	13.57314258	13.89606896	14.03241112	14.01891012	13.90765442	13.35959742	13.82714578	13.68192366	13.8800365	14.12033703	14.44439916	13.84524598	14.3773776	13.8331267	14.19354601	14.19835898	13.72157744	13.4512307	13.86896815	13.7575096	13.55300835	14.23343671	14.10303016	14.0022253	13.94790965	13.99738062	13.92677734	13.21979912	14.28455488	14.11674985	13.96451244	14.1632371	13.69498514	14.11809147	13.93350916	13.66197219	13.99682873	13.84651037	13.89857291	12.9849918	14.16085946	14.1261955	14.32591771	14.17546433
LNCV6_113313_PI430048170	4.275206988	3.30598091	2.790316502	4.185448612	4.021325123	3.086824855	3.98696937	4.340247222	3.031021252	4.067461262	3.446697756	4.576829082	4.95403065	4.167514065	4.302537981	5.708192247	3.939891867	6.470095635	3.482353135	4.237558008	4.597885019	3.239756699	4.310678702	4.750632606	4.661355959	4.460394244	5.475597367	7.749071772	4.724794502	5.696051372	4.457075286	4.668736905	3.77892004	4.293593703	5.198234947	3.88642052	3.236108693	4.057959342	4.076806704	3.566722156	3.152059116	2.739767005	4.581578236	3.11162375	4.212846615	4.620208673	4.933838361	3.927488914	4.165928365
LNCV6_47929_PI430048170	2.994280353	2.951353278	4.442285208	4.481403648	4.473936267	4.073481997	3.820940721	3.99443725	4.456456475	2.977526943	2.253863485	4.266492975	5.113821784	3.231634514	4.187313908	3.919877353	3.792383857	2.983727339	2.827905053	4.316334029	4.120245583	3.518666181	2.154688311	2.305868412	3.206838859	3.736020193	3.561522117	4.945601819	3.744178733	4.770555554	3.959609993	2.146410672	4.253615742	4.879821669	4.580266716	4.696250773	4.239920249	2.609639215	2.277492467	5.168497922	4.47731323	4.624927903	3.378275837	3.754837819	3.571913608	3.98623458	3.535701712	3.461220086	4.227775626
LNCV6_10885_PI430048170	5.874607386	6.551621938	4.999445101	6.348004388	6.641927168	6.447202162	6.29922286	5.413348736	5.094342182	6.46876156	5.359274884	4.70880557	5.332463362	6.160237896	4.566467222	6.489988199	5.732565536	5.606520459	4.86169959	5.131359083	5.735537387	4.277554785	5.128941999	5.458034714	4.468371072	5.418854234	6.116791815	5.639289503	5.837403907	5.122113775	6.45055822	5.361728498	5.769482208	4.77373666	6.570455519	6.734332238	5.21994971	5.920505882	5.116062082	5.970573074	5.930995599	6.688553037	4.297510903	4.991546773	5.485592725	6.671272072	6.029726573	5.680576425	6.756572863
LNCV6_4051_PI430048170	2.024482803	2.216695357	1.985318484	1.967706197	1.88129403	1.969322367	1.978163244	2.038781386	3.057463677	2.578596887	2.763190626	2.02205841	1.963398977	2.253235549	1.972060837	2.023106933	2.708195585	2.123558347	2.621384558	3.336368267	3.048413755	2.882238789	2.094477844	3.23626156	3.215307806	1.954884312	3.430557727	2.77690838	3.494261803	3.141817767	2.800393768	2.05309243	4.148838804	1.919113007	3.909577102	3.342457531	1.951755271	2.652059466	2.161155059	2.276407406	2.111822961	2.006221162	2.694145892	1.978975087	2.416674301	2.011533359	1.90278659	2.048706822	3.165463852
LNCV6_122256_PI430048170	7.321946893	7.037335191	6.624522098	6.647323158	8.134062975	8.589416386	8.289216672	7.116497617	6.492349493	8.426568226	7.335661396	7.040030548	6.51618491	6.964702082	6.391936856	6.835020268	6.086099108	6.861089838	6.831853254	7.021881177	6.630704365	6.421053612	6.217319637	6.228142678	6.201867351	7.414474573	6.717503623	6.015577844	6.125659975	7.617379639	6.191914824	6.41560375	7.648512672	6.564906766	6.15432477	6.599693252	6.262037162	6.428057942	6.570828325	7.143539463	7.032847204	7.233056965	7.120904361	7.465481736	6.718468994	6.848565537	6.66056224	6.460923915	6.798347919
LNCV6_39094_PI430048170	1.933472016	2.188443133	1.985318484	1.967706197	1.972342651	2.159698951	1.959853941	1.97020699	1.963702604	2.04527374	2.044332428	2.09203881	1.97653975	1.993912494	1.97476859	2.146037658	2.021131808	2.014152432	1.973749678	2.07132633	1.992647479	1.998385422	2.015436874	2.044332428	2.065153629	2.038909327	2.035975788	2.054167313	2.050418253	1.96971937	2.053818696	2.032259867	1.995713387	1.96737524	2.172856361	1.983344125	2.157646705	3.007046453	2.067549594	1.999073644	1.946921612	1.966123357	1.981092191	1.957071366	1.955251288	2.235999276	2.121046866	2.101647945	5.456034577
LNCV6_13779_PI430048170	1.857553442	1.906227962	2.910527396	2.826011051	2.180116834	2.253235549	4.348537555	1.92018441	3.671679592	1.86733174	3.803934826	1.862933344	1.877979889	1.890399099	4.09193849	2.038909327	3.194908477	3.49093345	2.310827847	1.902173411	3.132924324	1.86733174	1.909800718	4.002672997	3.629552036	2.450858599	1.917336841	1.872481204	2.109891366	1.865195937	5.241109271	2.970292832	1.912904796	3.12015638	1.884164923	1.86570095	1.882804809	3.005885405	1.872242323	3.531304667	1.873886445	3.525782247	3.67839328	1.86376767	3.829128523	4.176415251	3.622313059	1.869184307	3.040551254
LNCV6_85229_PI430048170	2.833685077	3.85077953	1.985318484	2.899393442	2.980613489	2.154757856	2.69762124	1.97259408	2.32952452	2.384739953	2.053640225	2.197431453	2.438655567	3.235791342	2.79180087	2.131604494	1.946464955	3.136254333	1.95044749	2.146985391	1.927927264	2.017589131	3.173557017	1.974753016	2.750716885	2.51170049	3.117361347	3.278408413	1.986252271	2.76415151	3.081499449	3.059887432	3.039192821	3.430657259	1.855183599	2.598820643	1.873473419	2.989128054	2.015224126	2.047464799	2.032942373	1.904623618	1.915654387	2.532203737	2.261815374	1.937099562	1.856003483	3.380200182	2.035975788
LNCV6_42356_PI430048170	9.317044901	8.689046286	8.28434174	8.444842943	9.376567323	9.529770048	9.065457411	8.239399322	7.513977061	9.522697176	8.361928919	8.160645918	8.756085239	7.480374006	8.553527055	8.278533365	8.242040949	8.379599953	7.339331566	8.486273509	8.252277928	7.01831343	8.248121859	7.592297252	7.956279996	8.72259968	7.871263749	7.286581739	7.708531496	8.704042847	8.38321272	7.723801383	8.029023112	8.266858674	7.664928866	8.649981883	8.421948993	8.450109639	7.510989064	8.139552073	8.719631117	8.251452527	8.078341866	8.579908889	7.238847819	8.1584032	7.900577424	8.084558678	8.095057475
LNCV6_95858_PI430048170	6.724467964	4.73468906	4.011821609	2.740741588	4.697043638	4.75045203	4.973312537	2.876183129	1.953380208	6.621491759	5.268615432	3.013812553	3.963033949	3.877490575	6.348382834	4.818930706	5.796308737	3.002835102	2.546999884	1.873146395	1.899980347	1.923715297	6.405922568	3.615510143	2.094383818	4.289346399	1.883275371	1.915733567	4.224052909	1.927636871	1.945245669	2.050250852	5.703100955	1.923216316	1.907516528	4.810958315	5.31054693	3.697783134	6.304885313	5.491746366	5.061839402	5.027156032	7.339063778	2.744015654	4.42244962	2.713252222	3.734162906	3.556484511	1.928286627
LNCV6_67633_PI430048170	8.106792213	7.033484029	7.258898555	6.393041926	6.9660652	6.971737337	6.693023371	7.010512751	6.833428748	6.905550498	6.56597046	6.934410072	7.214284511	7.446327109	6.38184355	6.892589108	7.767604378	6.740308593	5.990371426	6.430177959	7.385353293	6.63653246	7.556880939	7.250436237	7.054594652	7.555497074	6.85313355	6.255243895	7.021030851	6.703675898	6.968667512	6.631027663	6.59203182	7.167142547	6.899880163	7.353270655	6.810680367	7.393012417	8.448832082	6.832837569	7.078985324	7.321531488	6.936913058	7.639824105	7.570957806	7.520540495	6.98722864	6.768183824	6.974524067
LNCV6_97205_PI430048170	12.04217123	12.31129759	12.04166955	11.85172855	12.47302697	12.69548083	12.70986081	12.21890239	12.05589547	12.55929649	12.71126979	12.19126779	13.36622663	12.1312676	12.35154252	12.36002464	12.4009843	11.42187208	12.61025836	12.43536542	12.07627142	12.4285124	11.75505832	12.08288775	12.63090232	12.20255733	12.41890539	12.34714084	12.33537441	12.15299465	12.20367159	12.18179474	12.99969197	12.07267466	11.95741034	12.21682403	12.00088911	12.20936455	12.16886472	12.35340099	12.08864196	11.66827152	12.39015384	12.16118639	10.86857649	12.10422329	11.80458107	12.28715531	11.73227715
LNCV6_75251_PI430048170	6.37992933	6.704343461	6.002283685	5.065672457	7.013972995	7.060494746	6.418053523	6.038365099	6.283276937	7.221075394	6.054479806	6.305257762	6.126513118	6.441646653	5.826410882	6.380244585	5.978478411	6.132476833	5.577784126	5.23740057	6.382795187	5.51228095	5.73469281	5.612713603	6.026454869	5.978438166	4.191006951	5.249817224	5.501630981	6.256902903	5.987632788	5.77064641	6.145180841	5.957724644	5.198295998	6.439609709	4.357179326	6.424941669	4.772721989	5.165824613	5.426014885	5.471026802	7.178401077	6.027011598	6.497475134	5.169084428	6.580949208	5.59617073	5.360199738
LNCV6_8877_PI430048170	1.876637952	1.8697895	1.985318484	1.967706197	1.89580708	1.907701355	1.884836878	1.878941453	1.925471245	1.917177836	1.947814703	1.939119898	1.881881635	1.912713895	1.885660681	1.932694138	1.900318636	1.932397872	1.910102492	1.921375128	1.933896011	1.916586797	1.920398986	1.918273222	1.932418381	1.937128104	1.891500259	1.916908906	1.933628094	1.880030278	1.929681793	1.886136159	1.930979071	1.919196196	1.959601668	1.91696004	1.917608494	1.92622135	1.944827624	1.925362369	1.937416388	1.880041128	1.925368861	1.896918257	1.955251288	1.981428241	1.904472502	1.934923365	1.938530673
LNCV6_118561_PI430048170	2.123596683	2.049221364	1.985318484	1.967706197	1.959741033	2.805183234	1.970896584	2.154655855	2.282574393	2.068487699	4.321144101	2.13839787	2.110315081	2.103927676	2.198394552	2.177828634	2.212284266	2.163748745	2.093388503	2.13830628	2.008701914	2.204816864	2.145982178	2.410038087	2.242788787	2.064299585	2.248552338	2.264700528	2.263324432	2.23068642	2.240799598	2.298368008	2.051816901	2.092154913	2.163399434	2.035008422	2.067596299	2.034328486	2.396114859	2.201806768	2.124797912	2.094441824	2.395821545	2.088559016	1.955251288	2.155379435	2.320646022	2.236284514	2.115043143
LNCV6_125163_PI430048170	3.950088226	2.290148668	5.912934761	4.710544221	3.764869196	3.554540903	4.726934284	4.357112876	5.087683771	3.754401732	3.979640438	4.651311731	4.515353148	4.188561698	4.181949826	5.1114298	3.691467682	5.072715257	4.834499688	4.298596193	4.711534077	4.641625154	3.672021965	4.666975865	5.281132609	4.49813944	4.849123259	5.234603568	5.28005663	4.991848483	4.988918071	4.262522449	4.861181763	5.269440713	5.232539513	4.923512327	5.338495906	4.448683133	4.1578747	5.482515066	4.988090901	4.177998494	3.93149326	3.245697737	2.499679397	4.549041586	5.137627551	5.330978002	4.475253799
LNCV6_124245_PI430048170	4.958148472	4.537388358	4.698735083	5.04830619	4.057879775	4.418833038	4.068022677	3.199636744	3.63663433	4.559321701	2.925748204	3.127814166	3.039030545	4.022001131	3.885692264	1.997077811	3.72413559	2.886958009	2.991300971	1.958166816	4.623025613	3.587606452	2.23452842	3.031528177	1.974513244	2.52564647	1.980393694	1.894071513	1.948942916	2.527194465	3.810822659	3.206343843	4.144183887	2.694768951	1.91326802	4.601406509	1.895305182	4.008865475	3.144259088	4.333802652	2.814598911	4.255538922	2.865051432	4.333253932	4.311205576	1.941133348	2.145763959	3.275485115	2.816620382
LNCV6_23923_PI430048170	3.970398423	3.436069057	3.831037079	3.977936581	4.214616768	3.749078535	3.997526771	3.265635066	4.448538483	4.95510767	4.781290087	4.656816888	2.667289591	3.766283729	3.237523805	5.40293749	4.347822235	4.428060943	4.337855755	4.597529786	4.555958239	4.880179529	4.124680885	4.414760686	3.728955665	4.078612373	3.957460602	5.473220047	4.983511411	4.795906401	4.247463265	4.139375551	4.992801363	5.163681756	5.729226693	4.692383771	3.219074623	3.578153981	4.431609361	3.867306014	4.32244258	3.774021326	4.514007374	3.994894527	4.25325524	4.552860015	4.603270479	2.023250404	3.780044732
LNCV6_38163_PI430048170	7.887992134	8.089320639	7.491633934	7.889058074	7.778197927	7.964621726	7.754096915	7.444804213	7.754170667	8.217586124	6.760182395	6.982029755	7.32317605	7.274744988	7.528854842	6.971417822	7.06372347	7.372331913	7.021258448	7.240125525	6.861315731	6.88791299	7.102648347	7.038342261	6.490700878	6.834785775	6.528974344	7.037712658	6.387225532	8.217844302	7.46998955	6.83623748	7.314757283	7.508836085	6.954860255	7.366659572	6.671193438	7.695996505	7.062953941	7.726183613	8.985969758	7.757940857	7.838692605	7.944490173	7.940459174	6.891098111	6.612350708	6.646793489	7.525395184
LNCV6_58183_PI430048170	4.116157817	5.549742026	6.376891883	6.9845086	6.968106913	5.826129005	6.563112215	6.994818005	6.906223234	5.936253497	7.955336966	6.706296036	5.772427484	5.253004471	6.384177208	7.422738465	4.5684659	8.469904106	6.250421041	6.465787847	8.075427191	4.909562598	4.668461123	4.546643618	5.454882767	4.210483661	7.201936462	6.13629174	7.243141488	6.418318516	7.175542975	5.5349756	6.607766384	7.238913022	7.983505723	7.561202712	4.698458038	5.707460167	4.578870343	7.633163069	4.773456646	7.975767515	5.516963277	4.929534583	8.937460549	7.396506079	7.604268219	5.660073853	8.083200444
LNCV6_62959_PI430048170	6.15795077	6.935661421	6.23904976	6.513486252	6.742527394	7.417167217	6.942729013	6.487419739	6.490154993	6.400951657	6.139167859	5.824165724	7.742453668	6.699272435	6.230691363	6.584563228	6.747926979	7.492609838	6.751655318	6.772065028	7.057229812	6.869606267	7.030584773	7.069297937	6.305830807	6.424471072	5.888239125	6.607971826	5.835038291	5.91836032	6.685747016	6.881985116	6.919928342	6.497475134	5.669618262	6.14015891	7.655678333	7.088384094	6.603067018	6.320260175	6.538279647	6.381360523	6.532007371	6.532660001	7.210850328	6.580058173	6.611594683	5.983093256	6.066092408
LNCV6_107272_PI430048170	5.050487465	4.454565975	5.27519623	3.932596526	5.448010432	4.306001274	5.417345504	5.68415962	5.783891278	5.039185327	6.55607147	6.447337513	3.794378892	5.846372249	5.448516262	5.698111261	5.121685907	5.676299481	4.766196145	4.018555291	4.981253858	6.062336738	4.723327509	5.056557868	5.405075126	4.727444249	4.01370869	6.52532014	4.801835172	5.782531469	6.439668285	6.112715752	5.080667222	5.855292784	5.837506567	6.069946012	5.601358798	5.579791858	5.67259166	5.278991414	4.962254091	4.973616138	4.227258699	5.536091455	5.483258001	5.560284819	5.505618551	5.21299638	5.245860348
LNCV6_62781_PI430048170	7.457126949	7.75451806	7.314066286	8.203192239	7.909602218	7.819010863	7.430681195	7.788833542	7.486794752	7.179746347	6.937108256	7.081005073	7.856588995	7.411832318	5.971717521	7.115120515	6.682864343	7.523825976	7.03212011	6.812132571	7.514338608	7.656846484	7.787766303	7.533833769	7.00556283	6.945511081	7.685323005	7.238411453	7.09438471	7.223783758	6.879676476	7.822455474	7.816970501	7.388052445	6.822628785	7.177185362	7.706680383	7.086483191	6.439251539	7.754059909	7.135888616	7.391665736	7.351089563	7.783166742	7.607115757	6.884552231	7.383121393	7.078155388	6.927102507
LNCV6_113171_PI430048170	2.039886129	2.217303928	1.985318484	1.967706197	2.740651215	2.944461378	2.686616618	2.800687539	3.250805382	3.71801874	1.969110104	3.375415436	2.453266117	2.015728239	2.040348736	1.99409457	2.102991333	2.045719153	1.998802193	2.546070622	2.581095408	2.01960974	2.042200359	2.081558078	2.800209963	3.019332525	2.006764831	3.364074161	2.049221364	2.053750222	2.067105128	3.900848286	1.976438718	2.148676579	2.007893174	1.990123013	2.000101088	2.216192113	3.660007159	2.052413313	2.930576123	2.755403722	2.108825453	2.828493874	2.213914353	2.011679379	1.999748789	2.05216888	2.742437857
LNCV6_28885_PI430048170	3.796527357	4.010685736	4.710900517	4.310607882	4.532547325	5.620515593	5.527420744	5.157408648	5.874653931	4.803020807	4.333948818	3.459820134	4.378814491	4.715073456	3.418596565	4.029147582	4.256754433	4.525525813	5.720218892	3.593293207	3.962775116	4.928278022	4.027168435	4.947178454	4.927679628	3.981621838	4.518033332	5.567844381	6.107754296	5.162939192	2.701169719	5.09593672	3.775959102	4.594820447	4.361864048	3.899081632	5.123583414	4.742477457	5.108913927	3.364513253	5.290470964	4.789628731	5.075183511	5.801068061	4.656350128	4.20377505	4.084296267	5.486765749	3.675007753
LNCV6_31776_PI430048170	4.299160918	4.489929839	4.296818527	4.907728716	4.4480127	4.081063696	3.640797705	3.767284355	4.052972518	4.424731015	1.879991573	3.114573743	3.144373685	4.066654909	3.212337463	1.99241547	2.920242458	3.208233743	3.093132617	1.907840394	4.185018776	3.521697977	2.09293538	1.889186851	1.918560619	1.906746983	4.153667888	3.257414337	3.164855501	3.136981917	4.33914631	1.957633396	1.98583637	3.419931229	3.572113526	4.816877219	1.889497432	3.594269934	3.137558943	3.606066208	4.302314689	4.016031618	4.055843315	4.006898746	4.200734218	2.059046861	2.013129415	3.54579818	3.640070558
LNCV6_9803_PI430048170	11.76962166	12.00176247	11.39340546	11.00058831	11.77657157	12.184216	11.78419283	10.79303036	10.88188561	12.59320996	11.58132092	11.36615173	10.96626445	11.70948113	10.69839972	11.36425102	11.26834766	11.93174418	11.56005399	11.66742465	11.69505756	11.64137316	12.32034964	11.18645277	11.13293304	11.99565941	11.03232416	11.05657738	10.83217665	11.35680035	11.50789182	10.5094099	11.96009661	11.0929892	11.27591632	11.45014005	11.30773684	12.28469383	11.05794175	11.43601128	12.98933304	11.18522689	11.68107297	11.95204796	12.10856595	11.19129771	11.14013638	11.02823433	11.42793024
LNCV6_109233_PI430048170	14.45742132	14.64103866	14.41457792	14.36158368	14.63315521	14.64792726	14.71734503	14.52031647	14.21203289	14.59258079	14.62309292	14.21263254	14.83176349	14.67352516	14.7828122	14.38870224	14.81117505	14.12182478	14.79545487	14.31336365	14.1885091	14.83085402	13.46111273	14.91196549	14.80564739	14.16619151	14.42477739	14.57894886	14.59856592	14.61690811	14.39970128	14.9622662	13.83376222	14.36916241	14.10997962	14.23343671	14.50609061	14.59766251	14.74192563	14.35779495	14.28867625	13.90307172	14.52130397	14.39444885	13.63653538	14.27514324	13.93877486	14.36995231	14.30504966
LNCV6_88096_PI430048170	8.447427155	9.621596457	9.596847129	9.221502709	9.631689109	9.405816572	9.085858307	9.117595414	8.574933271	9.490795024	8.642965067	9.435517482	8.426152202	8.610669644	8.357709301	9.0938538	7.99817721	7.847294985	8.496679377	8.774722241	9.281631665	8.969216593	8.673803991	7.733722032	8.247966374	8.844922006	8.477511803	7.849310816	8.556619151	8.433002228	8.438127236	8.128026511	9.242818839	8.513906545	8.273693803	8.63662254	7.920284326	8.845729943	8.149718112	7.925471119	8.674640165	9.518884058	8.356513204	8.308949988	8.71019149	8.685639018	8.933507326	8.956523805	8.312428603
LNCV6_21511_PI430048170	1.954316278	1.96440992	1.985318484	1.967706197	2.007040184	2.021856371	1.960706229	2.023128391	2.018272877	2.093936592	2.141306473	2.220002405	2.027817062	2.067596299	2.556889808	2.38193081	2.091706953	2.09166858	2.017793242	2.189720695	2.045402505	2.093411222	2.126252462	2.148649308	2.171959777	2.142744783	3.696500861	2.124819605	2.210123903	2.010440185	2.140338646	2.109459237	2.066000661	2.033747266	2.605143221	2.289918063	2.320385426	2.500100437	2.230539116	2.061603535	2.010505308	1.995920115	2.882333241	1.994707705	1.955251288	2.55365782	2.283452298	2.317984645	2.044653014
LNCV6_100365_PI430048170	11.47178774	11.44076574	11.32382033	11.51602889	11.32633363	11.48785139	11.31171311	10.96449294	10.62549641	11.31171311	11.00973826	10.64176763	11.07089899	11.20145844	10.4165669	10.63794448	10.94869296	11.06416987	10.94036045	10.72611574	11.42414207	11.48685938	11.13203238	11.12831543	10.58403916	11.65894264	11.13293304	10.10745614	10.35519131	10.47117043	10.0530345	11.2605942	11.79857546	11.23655288	10.85164395	10.52307754	11.67648425	11.34767637	11.02048226	10.30037586	10.75635685	11.00866543	10.66716943	11.5186761	11.72395132	10.87041726	10.89304211	10.3933839	10.96519833
LNCV6_105259_PI430048170	9.861197655	9.492822769	9.4196233	9.583316103	9.947378907	9.074380589	9.186270265	9.595279632	10.0184028	8.319529548	10.36997101	9.627274084	10.60044482	9.466603663	9.813493481	9.714414006	9.855431871	9.08980193	9.006793669	10.83057238	9.733325675	9.292982084	9.609051922	10.06068176	9.725940322	9.073612601	9.806626035	10.38589559	9.733325675	10.29743135	9.674156752	9.891295431	9.104108754	10.04982031	9.146010998	8.478727814	10.51142163	9.216075196	10.72557262	9.742132995	8.224835726	9.730441067	9.324353709	9.223569711	8.152187499	10.49188636	9.686628445	9.32057839	10.36904717
LNCV6_21637_PI430048170	9.267935526	9.37745511	9.073404975	9.113063065	9.339998012	9.38782056	9.246315651	9.173265623	9.163971282	9.686026639	8.927809276	9.157391222	8.631534832	9.087989703	9.019930091	9.120164141	8.681636296	8.992996093	8.909478178	8.994329382	9.111041055	8.924841578	10.09110314	8.744257485	9.049377914	9.077294294	8.579579332	8.67084608	8.735301078	9.181008198	8.908525628	8.56782743	9.196141175	9.048998368	8.804939098	8.923637376	8.758423684	9.340647227	8.785263557	8.898768199	9.709551193	9.225224738	8.947760961	9.332713909	9.757105833	8.374654683	8.691938885	8.725149958	9.01234927
LNCV6_35439_PI430048170	7.598323978	7.930215395	7.378162104	7.381573896	8.127407665	8.065509323	8.156868609	7.602324536	7.90964072	8.320265892	8.712420662	7.742106305	9.298248286	8.124555254	8.579300941	8.511961308	7.992780608	8.274678225	7.806441311	9.078410966	7.71947536	7.959961031	10.32382195	7.852173264	8.450360219	8.121846405	7.698368259	8.474630574	8.318647842	8.192784536	7.905078609	7.775563901	8.61760315	7.772400943	8.080051157	7.560244342	9.009574021	8.080512698	8.214902015	7.680607538	9.020950745	8.662750541	8.758932193	8.530016356	9.108618822	8.100839971	8.181795125	8.737501469	8.193749106
LNCV6_41485_PI430048170	5.553381809	5.94129741	5.236789937	5.695327165	6.207607778	5.707460167	5.22388507	4.981956945	5.071456073	5.931127753	4.788392322	4.943071717	3.398910549	5.331816754	4.960125691	4.758888228	4.769310505	4.619809433	5.69211156	5.049887484	5.033575908	5.22388507	7.74852005	4.914133958	4.377273522	4.327295985	4.97278495	4.809324834	4.823436394	5.254334196	4.682917714	4.732164897	6.212507987	5.18115795	3.638582122	5.118622895	4.954858201	4.947360206	4.692577849	5.04823513	5.835038291	5.03480859	5.357456059	5.393109618	5.326299998	4.758505287	4.165547877	4.277328249	5.397380441
LNCV6_62438_PI430048170	2.581744563	2.463413186	1.985318484	1.967706197	2.478987355	2.508869824	2.243534338	3.220105056	2.056920817	7.330146469	2.777768369	3.59200823	2.522892644	3.491324274	2.718171058	2.970609054	2.884765011	1.971493311	2.799664003	4.473114088	3.202169125	1.966572291	3.395671951	1.974527135	3.48651339	1.986980073	2.525168799	1.989660758	2.019524975	1.927935209	1.982559741	3.456791276	3.622842725	2.934880423	2.061892013	2.532499455	1.982330759	1.951243372	2.005387064	2.886562897	2.680265861	2.804469083	4.182767527	1.932660511	2.294224766	2.065949632	1.996778446	2.016394685	1.975635526
LNCV6_62667_PI430048170	8.486006466	8.413863578	8.777762527	8.523096578	8.326989174	7.969805872	8.283795885	8.193350078	8.051787417	8.695223367	8.977905457	8.856516945	9.127209551	8.728177613	8.766978779	9.021059936	8.450503189	7.090706696	8.986750879	9.16716296	8.567433161	9.049540719	6.294758736	7.848840125	9.139847654	8.18802995	8.604308758	8.557546534	8.615642008	8.66481602	8.207469925	8.012431985	8.852361283	8.483784097	9.000687105	8.599318977	8.766232837	8.678710988	8.223922185	8.629799226	7.896275482	7.278075316	8.590790273	8.249121007	6.868250055	8.681393576	8.359450435	8.955884272	8.024399535
LNCV6_30982_PI430048170	6.858340085	6.926471163	7.907604212	6.783892169	6.911481788	6.540901205	6.260841183	7.267599848	7.883848663	6.926471163	6.048175665	7.747560777	6.472754418	6.933636863	6.799126784	6.344930072	6.341351242	6.145092219	5.908300652	6.617624005	6.525006154	6.318883129	6.071949939	5.720029221	6.054343219	6.196463779	6.442933991	6.547533113	7.420416166	7.623642709	7.82761266	5.932053009	6.483320963	7.221511807	6.921944522	8.038856783	5.878731666	6.895483176	6.427468297	7.758885633	7.515190169	7.456003663	6.883893741	6.903375094	7.199404061	6.68281428	6.802919296	7.718029663	7.031860486
LNCV6_33083_PI430048170	4.077093398	3.272691267	3.865861064	2.698747322	2.738650258	3.423102479	3.297231828	3.121967815	3.648328818	3.637633035	2.736139498	2.067806119	4.792419088	3.870651392	2.712156442	3.03092033	4.137966202	3.888854692	3.350117736	3.156836892	3.725218383	2.29820247	2.243965428	4.073861669	3.595716313	2.335119185	2.99223468	4.268904103	4.357681366	2.306152696	3.339695906	3.738550797	4.638984406	2.737045815	3.270992328	2.973897342	3.605783133	3.866447899	3.914781822	3.079221897	3.86714225	2.091563	2.287458436	3.792115498	2.709957332	3.96428072	3.504573796	3.448631279	2.164972095
LNCV6_44797_PI430048170	2.183845404	2.181972106	1.985318484	1.967706197	2.023317419	2.016904344	1.969037709	2.443342044	2.4729718	2.173646442	2.252047687	2.29513874	2.245368437	2.266713716	2.321345158	2.439857658	2.177515789	2.365989426	2.308831874	2.361405576	2.169184942	2.315167005	2.45445558	2.71807695	2.719624664	2.153607523	2.525724246	2.713252222	2.622829517	2.440954139	2.654513763	2.702214624	2.229898583	2.172132751	2.566681354	2.242243537	2.064195818	2.082258866	2.604600009	2.320771564	2.358630529	2.241640309	2.68837551	2.224458323	1.955251288	2.503766309	2.574738038	2.519894807	2.326252401
LNCV6_912_PI430048170	5.697470103	5.478205497	5.285810841	4.507606652	5.555625211	5.056260331	5.167798037	5.148856599	5.803888275	5.272490643	4.290286651	5.113930296	3.054669098	4.965713208	4.63739371	4.511046771	4.288753624	4.40686897	5.162724774	4.591014253	5.30296005	4.008947077	4.853856794	3.798721543	3.877676516	3.017453693	4.952491167	4.640686625	4.541509658	5.840092436	5.897292914	3.284844831	5.430929904	5.220851531	4.841008771	6.126241629	2.31823361	4.824037881	4.50699869	4.76711722	5.390530963	4.865491877	4.428264094	4.043057599	6.050598044	4.58362095	4.37497384	5.34565894	5.011193404
LNCV6_43173_PI430048170	1.870349681	1.916739016	1.985318484	1.967706197	1.923425408	1.867264019	1.86477044	1.923367846	1.894502157	1.881160019	1.880196976	1.896835899	1.90959816	1.865841483	1.885848604	1.927448241	1.891136153	1.870248098	1.917098025	1.908213408	1.878601408	1.921845714	1.952390161	1.887801164	1.918781473	1.907119393	1.935114497	1.885660681	1.906523387	1.906045348	1.881831355	1.955777382	1.938187393	1.937214748	1.891959297	1.864031404	1.888090625	1.889312626	1.891750834	1.910440518	1.892133159	1.936596187	1.905332426	1.898863213	1.955251288	1.88348176	2.01344763	1.932745882	1.903735292
LNCV6_8269_PI430048170	3.424721035	2.641475319	3.64443831	2.680632976	2.718443455	2.674782759	2.51353372	3.579488978	3.158626309	3.815053789	2.363671116	3.34420163	4.826591132	3.995866803	4.444549036	2.266370354	4.572510443	2.984047003	3.193022197	4.334516381	3.712012	4.212232627	5.510441013	3.833334565	3.652436912	3.968382637	2.093666631	3.910880599	2.110254497	3.533893462	4.76157985	4.483419278	3.956245885	2.470851944	3.090937048	3.762870054	4.431609361	4.444945673	3.697019958	3.265015333	3.362064826	3.89387587	3.536607619	4.068513436	3.810149628	3.360404481	2.180165058	4.117880249	3.494055292
LNCV6_101148_PI430048170	5.341844004	5.020618393	4.663228632	6.585367741	5.142991869	5.181329658	5.675155626	5.501782494	5.392521068	5.42070501	6.320173888	4.905093113	7.285803656	6.524145992	5.778073368	5.630088172	6.045083636	5.527844312	5.398282896	5.80567264	5.818809833	5.993325836	5.526873944	5.87669898	5.861732257	5.474495675	5.67919764	5.654098343	5.775356411	5.460005963	5.207412481	6.207562449	4.97278495	5.823770716	5.154398383	5.597141421	5.41121245	5.720271067	5.805455495	5.305433434	4.603934312	5.047309564	5.415775899	5.418599865	5.334480212	5.633511855	5.491633185	5.334189486	6.091863395
LNCV6_110908_PI430048170	6.859098432	6.241247986	6.737198389	6.904031503	6.438843268	6.366609147	6.945198317	6.635551688	6.424710478	5.917576749	6.885981056	6.736906539	6.685167101	6.936994805	7.215398259	6.747448416	7.781974196	6.195937313	7.228241907	7.195051589	7.250472523	7.362190954	6.627398463	7.280645479	6.801011794	7.25300999	7.170400419	7.150280555	6.90816939	6.845022522	6.740528807	7.202384846	7.277513269	6.753913457	7.182994868	6.933920256	7.361105725	6.40574838	7.664639847	7.016923772	6.265190887	6.967963395	6.723543338	7.243073037	6.252513294	7.371598153	6.840269916	7.457774124	7.08256621
LNCV6_45997_PI430048170	3.327709237	3.036128931	3.747227395	2.972097574	3.326231768	3.393997006	3.197519811	3.378567112	3.039087501	4.12196527	1.921830761	1.932982882	1.917894613	3.494055292	2.363193197	1.964479141	1.879064131	2.763745737	2.035090746	2.06215421	2.921262162	1.898331294	3.091882008	5.47218812	1.963583789	2.056220247	1.965128453	3.857031411	1.933097062	3.253307396	1.903307676	1.925287784	2.586644549	3.419329022	1.933986671	3.024280079	1.995611799	2.946381482	1.900253746	2.988912278	3.410828849	3.097099151	1.869114623	3.71443641	3.055912812	1.930214734	1.921209676	1.88965216	3.013187228
LNCV6_123785_PI430048170	2.328159608	2.350331871	1.985318484	1.967706197	1.954447512	1.951418968	2.626424585	3.042856295	3.309434215	3.254621625	4.085718654	2.062969363	3.197075531	1.986330515	4.762015401	3.07892063	2.104303673	5.950986262	2.041959412	4.430216729	1.951624864	2.144886142	2.632150064	2.147999099	5.278210945	4.859792305	4.388794467	3.270289707	3.093258777	3.548490693	2.285466601	2.234468333	4.335676496	2.074050743	2.072113212	1.968122903	2.041520459	4.395145691	4.355278983	4.83177513	2.483159905	2.056702543	6.38515781	4.033771572	6.339837045	3.544964922	2.299598044	3.313892386	2.063627561
LNCV6_33814_PI430048170	5.451229529	5.148289848	5.258683038	5.181599914	5.263280094	5.054570591	4.667571828	4.679059814	4.806236541	4.957595878	2.812207487	3.569992659	2.079297019	5.093907254	4.532825914	2.148736284	4.496534601	4.959270244	4.1070143	1.897597763	4.762400486	4.564792636	4.131324901	3.902181059	3.266684564	2.172363357	3.447517497	3.231764731	3.35107965	4.985963815	3.682042005	4.337930668	4.986985628	4.796662186	3.88633632	4.235005703	3.066086931	4.029005933	4.874055016	4.466013558	4.246186803	4.497022393	4.372990301	5.032524642	5.196311397	4.075991772	3.702953788	3.896811236	4.768613039
LNCV6_86572_PI430048170	3.101678602	2.327377202	2.320385426	2.680802923	2.918139861	2.497774302	2.353320019	2.853949479	3.121357343	2.714335307	3.054273678	4.035014317	2.688589781	1.909852349	1.894269073	1.93682138	2.71807695	1.889369354	1.862507946	3.080073446	2.540498048	3.363550708	1.902928964	1.895697103	4.765163296	3.234361508	3.659923737	5.516919729	1.901629061	3.384240274	2.117135002	2.414746304	1.906810987	2.41482355	1.930314297	1.889754253	3.781043302	2.472876228	1.891869013	1.860550308	1.868152973	2.123273125	2.221291831	2.498877465	2.524882957	1.898793154	3.161097449	2.059497155	4.358585482
LNCV6_32487_PI430048170	6.212236364	6.896930094	5.720734774	6.567399023	7.583535778	7.343182842	6.456023811	5.971099393	5.794587671	6.550487707	5.516164375	6.3937147	5.844710842	4.200821579	5.513455351	5.910695025	6.299986479	5.273779509	4.567800956	5.739113435	6.028128879	3.438909817	4.553721649	4.095967795	3.884561174	5.272943448	4.449221474	4.111828341	5.840278465	6.251773961	6.311013936	5.213214783	5.673421515	5.552486249	4.863831129	6.51646255	4.093620159	5.85840061	4.880440069	5.937404208	6.293522956	6.39007668	5.37295025	5.546068851	4.643973142	5.599072271	5.944399224	5.890408346	5.516221988
LNCV6_363_PI430048170	10.1979352	2.377065192	1.985318484	2.178191139	2.360913187	5.629117261	2.439002425	2.704132748	2.136409179	2.012376712	2.035307742	2.929856109	2.053385924	6.121379922	11.67894122	4.553795381	8.238314432	4.39066022	6.082752563	2.106523616	4.952669149	5.675576774	3.788014296	7.641164831	10.42347521	8.412551737	2.159698951	2.083065091	2.128789366	2.914090099	7.109646649	3.713125153	5.561075788	2.961516814	3.215621921	3.007434748	5.904329108	7.572092935	7.681788762	3.666099758	2.014199714	2.068016346	6.54330523	2.919183057	2.360049393	2.09052438	2.513724714	2.275026751	2.064498311
LNCV6_36493_PI430048170	7.059183776	7.01831343	7.286439617	7.132976689	7.110375831	7.006354103	7.0554417	7.464941125	7.573005406	7.120189722	6.869437573	7.580728318	6.792404638	6.915281606	7.045491786	6.72889884	6.637096466	6.539371351	6.871447023	6.805631018	7.009535562	6.699634535	6.531528519	6.402639008	6.445284816	6.871806582	6.742396346	6.507717419	7.16036864	7.386520182	7.552978514	6.259053631	6.774457888	7.123956074	7.150234768	7.743764765	6.390239827	6.709931136	6.80961704	7.429011265	7.553987715	7.488021482	7.087116267	7.262007146	7.242000405	6.746190352	6.776963624	7.052294173	7.155440094
LNCV6_52942_PI430048170	5.54561281	5.483409674	4.437379089	5.040123184	5.358564111	4.928934649	5.032779247	4.882420426	4.973982781	5.09634606	4.726871701	4.023479397	5.079110507	4.595032798	4.849780723	4.669837834	5.026760858	4.927407715	5.275925867	4.905157151	5.154517044	5.24205688	5.11332694	5.078004213	4.876569988	5.091811441	4.29287984	4.685229861	3.454177108	5.220576521	4.809996989	5.128813826	5.496829699	5.297726107	4.238411568	4.195229795	4.750075469	5.09535501	5.384318505	4.29952729	5.193771242	4.781432896	5.297895898	5.307836527	5.006329746	7.12147701	4.453789342	4.812524771	5.393398847
LNCV6_18636_PI430048170	7.423733032	7.937683982	8.128140728	7.882910077	8.125318806	8.03873669	7.498038525	7.828219532	7.329349222	7.490766249	7.329652321	8.066989016	7.476682992	7.608171225	7.054745906	7.476792167	7.110259852	6.416704239	7.019952894	7.554566998	7.396084451	7.676390516	7.705774883	7.115626294	7.260601866	7.523825976	7.06398004	6.922893531	7.511569556	7.710659473	7.026989467	7.177655486	7.376983771	7.45492139	7.008943877	7.591260057	7.132250826	7.311424841	7.388859393	7.00694948	6.707470573	7.493531404	6.605553875	7.390545346	7.148579285	7.216960235	7.547838666	7.796701579	7.17016244
LNCV6_99383_PI430048170	6.927376067	7.09078254	7.028764716	7.182568958	7.048935027	7.045218873	6.979828386	7.008457232	6.926942635	7.748011579	6.576998972	6.661223493	6.677027554	6.826403977	6.546812825	6.373365478	6.395027502	6.084882115	6.429766513	6.676843808	7.216730358	6.715085794	6.395526219	5.910450111	6.280374569	6.529772267	6.398270498	6.341577003	6.128078402	7.041555116	6.409918027	6.128981486	6.846600933	7.033961892	6.557448471	6.861357065	5.892764582	6.557217732	6.39852075	7.074201615	6.547762525	6.768846212	7.22874553	7.191656329	7.103317083	5.95485249	6.34280736	6.286278323	7.008264638
LNCV6_120814_PI430048170	7.524412007	8.02475812	7.913884506	8.398607261	7.563731845	7.506273719	7.037945661	7.356128685	7.191174601	7.825614673	7.256405059	8.436466393	6.804122201	8.058068408	8.113858821	7.469246329	7.182450676	7.628223946	7.838737529	7.869795607	8.26858823	7.847563205	8.263111471	7.588083139	7.511218044	7.928901814	7.81791294	7.648555567	7.793391452	7.763449677	7.886189219	7.809961128	6.706708224	7.936525611	8.921055996	8.000716571	7.000757013	7.935236278	7.088621078	7.962392157	7.743985703	7.711999278	7.626313355	7.522636269	7.898948646	7.855143951	8.35191493	8.054736644	7.490959602
LNCV6_57556_PI430048170	2.012941395	2.066773449	1.985318484	1.967706197	2.047855988	2.017653471	1.971305216	2.164060481	2.401395967	2.139369318	2.341899127	2.757229976	2.206492272	2.064903481	2.073809778	2.639851241	2.471506692	2.182775841	2.192708115	3.179908227	2.045364365	2.423794852	2.462303724	2.48368574	2.703943361	2.247646057	2.563556819	2.282353329	2.54913319	2.267942353	2.385261249	2.660434288	2.284088735	2.22297944	2.585398713	2.179559946	2.440528059	2.086478263	2.570955845	2.359129297	2.130957067	2.18271701	2.288407002	2.110599058	1.955251288	2.573826221	2.789385196	2.801290173	2.181697636
LNCV6_120780_PI430048170	5.835038291	4.610905345	4.621079773	5.076254688	4.947557051	4.856017504	4.85206208	4.59146611	4.75371181	3.02647073	4.454702844	4.975535113	3.628127425	5.605993739	5.50307943	7.099829789	5.414493283	4.979735011	5.0273767	5.029448032	4.684559045	5.578266213	5.106737521	6.037667239	5.888501033	6.484273909	4.952779002	5.420682099	5.100794753	5.187869101	4.723449897	5.692353575	3.529665701	4.86602973	4.925670185	4.407385161	5.538708935	5.92473247	5.947958384	5.251779552	5.708508162	4.977415906	3.2538201	5.772622793	5.476325673	5.252777533	5.28826331	4.612015962	4.912600006
LNCV6_46135_PI430048170	1.914437195	4.109928334	1.985318484	1.967706197	2.243850687	2.727646492	1.934716234	1.921558196	1.905309852	3.488868503	3.217554616	2.925358129	1.933260208	1.945049207	1.945733791	1.992697089	1.94349699	1.921107019	1.915504439	3.4571555	2.614743609	1.921319506	1.916656393	1.959079214	1.961892329	1.952492836	1.962347503	2.923012292	1.944827624	1.932613895	1.949479007	1.958375404	1.919446306	1.911290909	4.575670691	2.620192433	2.00716204	1.940970988	1.944156085	1.909763658	1.90280736	1.935456426	6.874615427	1.917216329	2.792502433	2.018754169	1.978707369	1.980122865	1.899692717
LNCV6_108343_PI430048170	2.244894143	1.954251453	1.985318484	1.967706197	1.962768124	1.927851928	2.286837007	2.003611971	1.985117412	5.591842538	1.988564644	1.995467646	1.976029625	1.920538392	1.922469254	2.05635455	2.018818622	2.83958933	1.996009956	2.013499437	2.305355627	2.031110334	2.047728314	1.978248556	2.037442195	2.006212708	2.046897038	1.968266886	2.018616157	1.999477248	3.362495029	4.070654081	2.025708984	2.012260242	2.00469612	1.901265189	1.983646481	1.926183428	1.96429891	2.018208698	1.908228036	2.029345453	6.329006731	1.945113122	1.955251288	2.015037149	2.369277167	2.109674676	1.982317047
LNCV6_108469_PI430048170	3.462940247	5.221328393	2.637246086	2.533613201	4.328975072	4.194709559	2.780567232	3.394259223	2.611037783	3.046863677	2.014023064	2.014244035	2.656826137	2.807585601	2.152791737	2.042475968	3.613741249	2.692672115	2.715068483	2.465283378	2.766696436	2.8451696	2.02118126	3.142577674	2.056022613	1.998135543	2.042639686	1.99983308	2.015779024	2.481880389	2.015123221	3.159171375	1.981963557	2.286418167	2.064376108	2.539250489	2.055606947	3.201265647	3.296612007	2.427485085	1.907746118	2.214312087	3.17751863	2.625117247	3.242532089	3.211630335	1.989371081	2.024482803	2.58018744
LNCV6_35379_PI430048170	6.216615461	5.787830099	6.344126047	6.546163231	6.386535795	6.273184474	6.425658949	6.551269081	6.482356648	4.967419494	7.117226181	6.932453018	7.621105685	7.078032037	7.702621452	6.575393196	7.469952366	6.548674581	7.334321037	7.025133196	6.911797934	7.275721254	5.862677419	7.477499669	7.210437556	6.683661962	7.400209389	7.395368754	6.924986017	6.491255968	6.368447872	7.594584318	7.336365345	6.359360349	7.059994526	6.409255527	6.925259717	7.18947967	6.655690683	6.864503227	5.394680682	6.826486134	5.943682197	5.979494566	6.428057942	6.693193033	6.993029075	6.209613748	7.072912182
LNCV6_62664_PI430048170	5.622600036	5.58797383	5.672419279	4.084753678	5.431955521	5.399536313	5.394460785	4.634893165	4.738598794	5.839467493	4.107305483	4.641768057	4.54644846	5.32166186	2.807781028	5.185508683	5.218068528	5.659716921	5.591842538	5.128493295	5.240754405	5.300379003	5.008887405	4.931562238	5.157408648	5.057048527	4.274668714	4.789498854	4.71383634	5.012990475	5.094148486	4.4259899	5.444104135	5.037768813	6.631833249	5.66260676	4.191966097	5.663966584	4.560287633	6.29922286	5.327458741	4.482505378	5.542331667	5.4042385	5.307734527	4.435230024	4.701841327	4.473277172	4.979554132
LNCV6_39226_PI430048170	6.659838828	6.571036207	6.677579804	6.662177633	6.6353418	6.695780645	6.350711415	6.193948349	6.352222703	7.027789784	5.623034352	5.949263498	5.979127001	6.353025643	6.052259472	5.73095847	6.011721866	5.628433596	5.737266981	5.7645895	6.246345711	5.746097188	5.634563938	5.676190048	5.425178981	5.373388644	5.053340502	5.725196437	5.314168826	6.619595304	6.279619288	5.581973461	6.424625038	6.602016117	5.169913744	6.548139413	5.341844004	6.553190134	5.738598785	6.313019545	7.093108118	6.218480455	6.193211735	6.504466702	6.352269423	5.225023647	5.072317521	5.490654852	6.294946321
LNCV6_94029_PI430048170	6.11330951	5.86502905	5.956834597	5.622442775	6.149239944	6.041094855	5.750827603	5.649341061	5.231067454	5.890639879	5.72012143	5.884396628	5.891651162	5.821203597	5.955597849	5.280801294	6.227208243	5.462464422	6.47738864	5.16957127	5.726768672	5.861732257	6.272158881	6.461408972	5.953485939	6.145805619	5.541130954	5.492195335	5.571293648	5.063929767	5.168436787	6.162180528	6.298912231	5.510441013	5.026955113	5.191955312	6.016325079	6.265190887	6.261346795	5.078127775	5.198694135	5.872179636	5.249428111	6.090926096	5.702088565	5.870846336	5.787623124	5.618984522	5.76605596
LNCV6_102452_PI430048170	10.14989789	10.13034496	10.57852897	9.740313524	10.46035341	10.34453246	10.19334344	10.17022076	10.33239436	10.34299907	9.931296401	11.37470421	9.78611906	10.09800113	9.869655891	10.02791835	9.145849229	9.386925548	9.854364404	10.46819577	10.3968051	9.930305079	10.30434673	9.039961808	9.722779816	10.48490407	9.995722237	9.654884506	10.73981301	10.89825672	10.67598371	9.125325458	10.33845918	10.49050221	10.64524723	11.3598321	9.816633647	10.32362924	9.681655033	11.2136876	10.94838358	10.39800098	9.861526812	10.41132684	10.15894982	10.12951938	10.53941903	11.12970593	10.01605698
LNCV6_27208_PI430048170	4.62263569	5.331928276	5.10157939	5.00841216	4.921242242	4.862211279	4.595774673	4.812455121	4.750322671	5.314168826	4.0045493	4.311273818	5.086811726	4.491305905	5.154398383	4.473721835	4.103509773	4.20166917	4.474502039	5.438257514	5.071348152	4.916905833	5.845592385	4.851744619	5.17640568	4.294587812	4.758824944	4.771240892	5.147947912	5.358338954	4.387713858	4.462824889	4.712595549	5.075670128	4.758888228	4.490579524	4.506722071	4.564346717	5.023287566	4.897115444	4.947665339	5.134648392	5.303132722	4.587348515	4.080824088	5.876237318	4.403822905	6.648575546	4.968183358
LNCV6_99962_PI430048170	3.138820246	2.259178286	3.106031934	3.31831446	2.190109315	2.879890308	2.467002157	3.076812366	3.030386743	2.767111921	2.372179031	2.382271951	2.071144496	3.637905861	2.051556754	2.566391691	2.349632284	3.533044035	2.620459225	2.457229576	2.100764793	4.118559336	2.291277437	2.955167632	2.601429846	2.989436502	2.371927938	3.609741725	2.394023525	2.095827282	2.963991556	4.182976999	2.324386584	2.320020467	2.683586817	2.16021628	2.791273634	3.321846941	4.147760445	2.263735708	2.181581252	2.089307586	2.095255145	3.857804912	2.701534109	2.921982905	2.334645981	2.587774067	2.753536437
LNCV6_69058_PI430048170	5.310331122	4.874801319	5.107555568	5.11804014	5.238801126	5.029810634	5.116563111	5.538449153	4.967156804	5.558081089	5.538970945	4.579602583	4.78805056	6.248836418	5.285810841	3.9002141	6.081246692	4.5018967	5.172394363	4.836005877	5.096298271	5.725098459	4.858376732	6.368610835	5.34311524	6.554609564	4.363570991	4.626218262	5.110108627	4.984807798	4.829206807	6.339079741	5.684532673	4.948257233	4.334365686	4.878635694	5.047616977	5.692417215	4.888447181	4.787038862	4.987284717	4.909621741	5.170308449	5.478519263	5.11405283	3.930864211	4.21588653	3.617692123	5.155954556
LNCV6_25580_PI430048170	6.225784126	6.684035331	7.126563419	6.122379486	7.400429252	7.125499852	6.981656857	5.941385461	6.241159735	7.321643799	6.294006057	6.014731404	6.473139331	6.961891186	5.629991376	6.321655957	6.680362794	5.918774921	5.31254717	6.16436168	6.71465371	5.191675281	5.732268623	5.127425649	6.21790294	6.280870686	5.919988393	5.437051405	5.683722219	6.442609747	6.788141121	3.396330206	6.653815926	6.622740991	5.53642811	6.840435037	6.54989846	7.119874679	5.789495018	6.234320523	6.559090689	6.340476909	6.099526793	6.326467509	5.599423291	6.214316597	6.16154488	6.646290221	6.370737567
LNCV6_102046_PI430048170	5.878311583	3.41487921	2.702700775	2.24636031	2.867238711	2.963351507	3.214015933	1.938570564	1.975204823	2.53034045	2.153209066	2.029484895	1.926695511	4.157953198	5.269059319	1.916308293	6.234766425	4.953581754	3.758230134	4.270090669	2.536244929	5.135910981	6.516886211	4.162316069	5.304612349	4.380402981	1.947125708	2.818418992	1.920949917	2.083957447	4.571710694	5.046093193	1.900014417	3.436938631	1.94355349	1.963398977	6.187714596	5.165014972	5.366548493	1.945425069	5.910152446	2.53640816	2.816431649	6.224874602	4.331988709	3.394904331	4.502727578	1.97141685	1.932211449
LNCV6_117237_PI430048170	9.042988142	10.89856897	7.273439831	7.291205427	10.17407206	9.550130557	8.021930373	7.36027323	7.370841419	7.734393161	7.095137504	7.546225117	8.731941643	7.953435707	7.830457566	7.055180493	8.425104561	6.825805294	7.772874851	7.669047192	7.478295905	8.000716571	8.232142866	8.00766969	7.443093516	8.565855464	6.974394984	6.979295478	7.335538528	7.493686973	7.295943891	7.623847606	7.884996782	7.545588503	6.931152927	7.402336169	8.595920386	7.537904821	8.131626686	7.547187725	8.755830809	7.682877845	6.792763404	9.451993168	6.90414697	7.357322903	7.414960417	7.415113961	7.375086061
LNCV6_73938_PI430048170	8.820499873	8.292013016	8.595009331	8.940010379	8.49328978	8.117615371	8.347967708	8.887857538	8.774722241	7.922097348	7.993557652	8.053592307	9.098001442	7.908396654	8.190161191	7.899781367	8.643425403	8.848693342	8.29869917	7.509978581	8.698045151	8.2588443	9.964609896	8.678251278	8.683269718	9.249321153	8.043381039	8.786822812	7.930024636	8.019303936	8.117828624	8.51129138	8.009688501	8.16849714	7.879216368	8.186590166	9.214117971	9.580909726	9.343022544	7.524916799	8.67169068	9.319682884	8.014961803	8.937566793	8.269472299	8.94199316	9.156691748	8.431557947	8.913543758
LNCV6_53710_PI430048170	4.496534601	4.96200971	3.709708648	4.460744983	5.353084544	5.270171635	4.985359344	4.763950486	5.310393178	5.908351014	4.717566137	4.94262498	4.918107917	4.817488737	4.304122272	4.662691587	4.278312852	4.285173222	5.195157034	5.660513899	4.764010637	4.537837816	5.116000003	4.299749748	5.842122935	4.8982297	5.061610238	4.40150143	4.764362647	4.343950042	4.337236666	3.456591256	5.382898047	4.991612188	4.765089218	5.160940145	4.849449481	6.039065169	4.521386416	4.852761219	5.414052241	4.762797667	4.651663196	4.928994946	4.213225117	5.23431298	4.441620404	5.132644222	5.301965226
LNCV6_89696_PI430048170	8.800770685	7.727001674	7.200886518	7.822072424	7.524818164	7.33387648	7.508284672	7.517486323	6.733141423	7.772431536	7.292825039	7.238624717	7.525625321	8.265375215	8.237426322	7.428117856	8.418638842	7.782702419	8.005876852	8.125246389	7.973019947	8.197523286	7.574649615	8.456321748	8.221295928	8.138794448	7.493016069	6.818814598	6.739305877	6.662470506	7.328095083	8.284908015	8.128140728	7.153412234	7.506390005	7.256016559	8.224286451	8.283662785	8.467055964	7.341839109	7.870304508	8.17425205	7.398475894	8.012675457	7.85052941	7.506128317	7.91929701	7.378627463	7.715076842
LNCV6_119600_PI430048170	4.606761672	5.058313868	4.103165248	4.768817798	4.836129269	4.366007067	4.803806503	4.558703568	4.789812258	5.006683829	4.437458121	4.293518855	4.60267757	4.037267962	4.214071131	4.610045928	4.54683748	3.257005774	4.351191258	4.262605372	4.195303079	4.562756477	4.769566947	4.565983829	3.36821223	7.487201356	4.396155616	4.611945031	4.159781831	4.996663771	3.240845378	4.474688454	4.955815155	4.936892088	3.575558251	4.24466911	4.043899372	3.641800803	4.111442051	3.621220384	4.166827342	4.84764392	3.323479292	4.814445995	4.207020054	3.312539852	3.951311416	4.424950106	4.014000846
LNCV6_27511_PI430048170	2.726088182	3.196963531	2.840361459	2.557570927	3.213596492	2.919474366	3.136655719	3.863740968	3.435583911	3.270576672	3.68345796	1.893708849	3.468203501	3.080632775	3.342457531	3.496514591	3.125561475	3.329737903	1.911005108	2.358289181	3.689494417	1.917225831	3.240617045	1.931571486	3.345895438	2.775459909	2.852469187	3.571127694	3.21991916	2.186276297	1.937193767	3.620236072	3.426656076	1.918774349	3.061886267	1.915790897	1.907847633	4.31162599	6.989193677	1.925260996	2.647388309	2.601015054	1.964986744	3.439872925	2.166260372	2.598820643	2.035406665	1.911482143	2.691883534
LNCV6_50973_PI430048170	12.71716392	11.87292622	12.37169914	12.26555336	11.79093278	11.72261056	12.19849894	12.28362442	12.23137842	11.56388344	11.89930276	12.17680948	12.27281546	12.96755559	12.59354426	12.80633552	12.37200078	12.65670383	12.87407773	12.77495665	12.33591056	12.67176402	11.83789195	12.53449155	12.93919843	12.61283404	12.64702864	12.69447052	12.61846888	12.55012721	12.1828751	12.73989736	11.54727979	12.39779144	12.35221677	12.16693601	12.73798445	12.59176029	12.58097511	12.05898755	12.00717109	12.20688933	11.44906395	12.48333755	12.28194723	12.46807212	12.2048146	12.45974378	12.24346441
LNCV6_88151_PI430048170	2.01291071	1.965579779	1.985318484	1.967706197	1.873802158	1.958713978	1.948617955	2.018964817	2.075438572	1.951892637	2.042509815	1.972482341	1.951902363	1.98203117	1.954830639	2.001677866	2.082863698	2.09249191	2.005144545	2.081583719	1.952612339	2.007370714	2.065841268	2.051797408	2.077226185	1.947976775	2.018616157	2.989534569	2.062450883	1.968428767	2.035023407	2.020044023	2.008712343	1.917058543	1.911559067	1.983456527	1.939249057	2.056034762	2.118024077	2.195851741	2.093587571	1.974185418	2.013456409	1.96595023	1.955251288	1.995543533	1.892687457	2.023401954	2.120784438
LNCV6_116677_PI430048170	7.413097749	7.939513168	7.362839576	7.331869062	7.642791827	7.715972891	7.402798939	7.117623436	7.044315347	7.871480716	7.118301478	7.247256764	7.44037055	7.385058955	7.428078305	7.016340239	7.266848743	7.385282869	6.752846297	7.31545287	6.869025431	6.950125398	7.511135564	7.133162808	6.855695844	7.037411617	6.883403601	7.213154979	6.857836748	7.73496327	7.341211876	6.927671125	7.675375505	7.578836438	6.959402902	7.509022608	6.687872388	7.876058574	7.092296331	7.534238322	8.225997104	7.255641	7.797582139	7.47166594	7.47496645	7.083478453	6.900166606	6.913440877	7.538294433
LNCV6_20484_PI430048170	4.340457615	2.963991556	2.917398329	3.923835111	2.298693546	2.385604963	2.636647891	3.237703838	3.968055578	1.893273366	4.35666795	4.487164699	2.806296254	4.368726316	3.334484189	3.921095953	4.616254173	3.802827255	4.452900721	5.793807653	4.392475575	3.959852215	4.833910142	4.68775351	4.811660959	4.435298997	4.622419483	3.997219488	4.251470223	3.705422864	4.978966308	4.837140628	1.937830608	4.268388895	5.318588488	3.938180743	3.734615136	3.842966612	4.244514962	4.04462129	3.050341359	5.283523374	2.13868526	3.332196109	4.552263214	4.729403929	5.038592239	3.993151462	3.916391677
LNCV6_97808_PI430048170	6.465028139	5.929459097	6.398835792	6.744384939	5.930753632	6.248344385	6.507314107	7.046316627	6.432018643	6.061628676	7.027696463	6.843415503	7.019873841	6.391897425	6.784822993	6.316612551	6.484020603	4.996663771	6.277406996	6.679894573	6.917901343	4.824151276	5.716163626	6.671193438	5.93735821	6.237791542	7.318015622	5.629885991	6.735832247	6.600187503	6.689148279	6.748130089	5.578321193	6.849272009	6.751771397	7.023780434	5.900102177	6.509831482	6.762416043	6.510223082	5.837699867	6.551525316	5.505479492	6.52362116	7.354368822	7.001364749	6.737114806	5.69871854	6.460046438
LNCV6_112589_PI430048170	1.930508522	1.933766944	1.985318484	1.967706197	1.96179958	1.993930357	1.958515217	1.958430084	1.94993508	2.029749438	2.02928203	2.064376108	1.966930167	1.983899201	1.971123946	2.104956409	2.005403111	1.997441006	1.96289738	2.051295531	1.978479847	1.982960708	1.99465196	2.027210208	2.04330684	2.017135583	2.019136252	2.039534718	2.028543227	1.96240189	2.035201052	2.015952411	1.980278768	1.953845498	2.127689698	1.976308469	2.114412095	7.210798929	2.041580571	1.979740228	1.931917805	1.960754659	1.962147631	1.948464144	1.955251288	2.160182639	2.082281448	2.074943601	1.952138834
LNCV6_20885_PI430048170	7.181721892	7.021955298	7.092615497	7.065681983	6.942958879	6.902467124	7.063365676	6.887354122	6.931119014	7.166080598	6.372572945	6.833817707	6.732092747	7.022550136	6.733916134	6.077493509	6.774334997	6.372446418	6.370059389	6.357554914	6.582879548	6.656254736	6.245980629	6.256858601	6.234458116	6.544499723	6.404285824	7.054785599	6.457079591	7.085350712	6.897281475	6.448238492	6.898879885	6.77130271	6.427383267	6.742814922	6.705707082	7.094832378	6.623093388	7.107735054	7.501610433	6.818650007	7.018068888	7.327986192	6.981448547	6.176167692	6.290426857	6.561220349	6.814212125
LNCV6_12610_PI430048170	5.780512087	5.992808502	5.885445498	5.475321445	5.764344448	5.554029975	5.322299226	5.123701995	4.954600875	5.446796786	4.640434956	4.869387296	5.518056894	5.536377477	5.628120483	4.787777756	5.687165293	5.592349572	5.324186476	4.844109752	5.083807154	5.281525421	4.860053487	4.878635694	5.250792696	5.073002401	4.427546171	4.820828134	4.395219686	5.623807922	5.467200171	5.070201723	4.723449897	5.707916959	4.993862004	5.415679258	4.790481591	5.738388809	5.404357568	5.666114827	5.423918098	5.130895751	6.843522588	5.580062421	5.485204287	4.372797282	4.101854511	4.502727578	5.842736379
LNCV6_9633_PI430048170	3.043415654	5.287072831	4.091212917	2.772789896	6.502117894	4.201217665	4.675905757	4.200159008	4.482784112	5.008531143	4.835048708	2.059591583	1.989901288	3.022481295	1.961992924	2.092531369	2.867540209	2.289200451	2.019350416	3.027574576	2.368662038	2.030935406	2.089927485	2.359577171	2.134645757	3.637260057	2.097941069	2.057026555	3.516319203	3.614298315	4.09060022	3.033336173	5.754581893	3.75895568	3.300976182	3.716111581	2.186402308	2.342045959	2.12424897	4.061729983	4.680984593	4.601651891	4.460960743	3.546953256	3.117361347	2.171312509	3.246497114	4.364877477	1.954602552
LNCV6_126423_PI430048170	3.563969192	3.270576672	4.154282095	3.997146176	4.023479397	3.982556816	4.453156636	4.122393625	5.070959711	3.41141171	3.859118844	3.577880927	4.033048798	3.276514895	3.110388138	2.022547971	3.128122918	2.063143063	2.17231897	2.018666958	4.281303407	2.984536799	4.213908249	2.130466774	4.170517234	1.994178023	3.027450753	3.552760184	4.947665339	4.691693937	3.2762128	3.269463302	3.817986952	3.891580861	3.594939289	3.641184641	3.851203103	2.964499269	3.912703314	3.808634664	4.80865673	3.521121659	3.506898549	3.967818292	2.752523437	3.546399969	3.364074161	4.392053105	4.588841022
LNCV6_11881_PI430048170	5.151945969	5.400585408	5.355946709	5.846657845	5.794153475	5.569230292	5.373510103	6.42186937	6.051574146	4.906624481	5.024400988	5.332803782	5.741926559	6.139514343	5.669879766	5.942736733	5.451771072	5.934538361	5.647495715	4.832524284	6.099138355	6.67235413	3.970806331	6.353985002	6.093630041	5.080856275	6.354027369	5.506133309	5.628547186	5.396364897	5.350632405	6.683393084	4.454917371	6.12143318	5.948333559	5.866192114	5.795727464	6.344432715	5.792889539	5.975802877	4.005996988	5.452203453	5.24808115	5.172258244	5.370978718	5.993603161	5.951301103	5.362014767	6.510644918
LNCV6_78411_PI430048170	10.84402125	9.97434591	10.28617034	10.16881145	9.546492585	9.34520115	10.01377713	10.21914478	10.12792172	9.471735089	9.865453849	10.14767465	10.39487774	11.04328827	10.59393408	10.66464715	10.35673064	10.2781107	10.96294643	10.82987631	10.20408944	10.91311099	9.721476161	10.59629553	11.22018615	10.7372945	10.61136541	10.62443333	10.57243702	10.58154273	10.06539806	10.89677377	9.547242452	10.3777191	10.43053596	10.26652223	10.72715498	10.75417301	10.49571043	9.91210218	10.30088288	9.994877396	9.210240402	10.57488195	10.18127405	10.4339884	10.21881056	10.54625316	10.16134479
LNCV6_44110_PI430048170	2.914300404	2.242019899	2.523698253	2.788345289	2.577097716	2.072726216	2.606567118	2.035121822	2.068127005	2.184510239	2.223960294	2.312692754	2.054241849	2.160761476	2.029596325	2.491382949	2.175459607	2.251333083	2.052935038	2.321398443	2.068626329	2.173115885	2.17797284	2.33658974	2.324548635	2.17408037	2.243421626	2.201433502	2.272682844	2.048725291	2.329998797	2.200866074	2.102329487	2.057258979	2.649367685	2.055719678	2.368582223	2.203529584	2.464641365	2.128307823	2.044710583	2.022949173	2.785296985	2.971032242	2.226793313	2.750606388	2.342657966	3.248375646	3.038174365
LNCV6_18465_PI430048170	1.880335592	1.860995229	1.985318484	1.967706197	1.884069167	1.895906645	1.881021794	1.866601878	1.927007128	1.906898797	1.93465877	1.922365328	1.869184307	1.905781734	1.882484495	1.912462298	1.90056079	1.930508522	1.90260067	1.906916315	1.924603963	1.910617954	1.908426283	1.911490109	1.920068094	1.923465377	1.878549552	1.902755911	1.921020117	1.87294712	1.919960725	1.874490992	1.921375128	1.911946617	1.920897873	1.908931924	1.902198508	1.917957148	1.936795472	1.923357763	1.943011713	1.871115331	1.921117339	1.883733048	1.955251288	1.956402745	1.891155953	1.909261739	1.93617625
LNCV6_91088_PI430048170	5.015400044	4.909562598	4.819731942	4.723031187	5.329908521	5.033967849	4.342884957	4.949264694	4.829702702	5.2272507	4.658837666	5.298410406	4.613523958	5.259359211	4.996048957	5.019044923	5.015400044	4.913454462	4.630700509	5.171345475	5.013861702	5.103324731	4.884718781	4.686014698	5.289424747	5.382543308	4.583849297	4.578661967	5.098197696	5.221794831	4.625725325	5.175038979	4.666473925	5.220576521	4.346212063	5.214749295	4.361945305	4.786525342	5.383551993	5.153645935	5.145937614	4.802098721	4.750011134	5.101214705	5.073591679	4.982804146	4.907728716	5.168187302	4.87944926
LNCV6_121584_PI430048170	12.81281385	11.52370535	10.42087625	11.70774002	10.87285652	11.14974537	9.8190604	12.22100529	10.72728641	11.80896049	10.54051841	10.15624159	9.750212189	12.19906472	11.66680024	10.39033932	9.369059331	11.54417873	10.29294716	6.580815434	10.9198426	11.9999544	11.43919015	12.52398846	11.80868271	12.54236585	12.33424147	10.07853059	11.10576305	9.888451199	11.96228796	11.14013638	11.72542242	10.94090926	10.08650974	10.56476837	11.74053911	11.67959913	13.28073227	11.65045156	10.84926727	12.17427326	11.85745062	11.81577211	11.86693386	12.29715881	12.63578599	8.707887256	11.91929741
LNCV6_108508_PI430048170	5.956318432	5.281351666	5.611015254	5.324674616	5.336800104	4.938623589	5.346690903	5.529767214	6.033915579	4.559181471	5.511353276	5.672742205	5.504205735	5.371996745	6.587980188	5.482515066	5.545754291	5.232831866	5.298588426	5.32751203	5.446531232	5.443668144	5.461834465	6.003831084	5.902856894	5.793189817	5.166225716	6.199270884	5.955161686	5.756419315	5.892249347	5.494515329	5.637948849	5.415007322	5.033696247	6.135516431	5.703159471	4.492767082	5.892431418	5.784131227	5.197552087	5.915745932	5.414946425	5.479749738	5.27699035	5.197552087	5.384794246	5.329530219	5.412490444
LNCV6_62227_PI430048170	10.99883487	11.32976751	11.62661678	12.28171433	11.63445305	11.87997328	11.59551216	12.05232492	12.25323971	11.17513153	10.81900697	11.37823919	11.42222403	10.98466545	10.92934686	11.20094072	10.87136223	11.77321541	10.78027046	11.24061054	11.98460546	10.62294834	11.80721404	10.78949755	10.4405066	11.15343207	11.5197767	11.41558477	12.27892634	12.28551853	11.56098247	10.84437311	10.33917862	12.16910088	11.40344128	11.56612771	11.23054161	10.90291125	11.31242412	11.60972815	11.10763383	12.19287834	11.31021289	11.63585687	11.13458619	11.46753767	11.54165593	11.40503954	11.7948404
LNCV6_116118_PI430048170	7.165194502	9.094633634	8.274162291	9.155972367	8.612363147	8.010179536	7.968513	8.724735352	8.698410432	8.397917306	8.414039237	9.405191296	9.402497905	7.8316687	7.283960763	8.408085039	7.714874819	9.002574908	8.414334214	7.504389875	7.584849974	8.111387474	7.895742861	8.362518759	8.316505274	7.967481024	8.828448428	7.812551032	8.74056003	8.660962332	8.183817069	8.656224726	8.344386351	9.187043763	9.046514354	7.798028924	8.445864585	8.837658281	8.081407304	8.049197588	8.586550986	7.971665128	8.694745618	9.185317636	7.488464357	8.117581867	8.673265103	8.5272752	8.375250492
LNCV6_48123_PI430048170	3.878346939	2.022578843	3.910063704	3.728874191	2.386120103	2.105970654	2.310694877	2.941732333	4.089133977	2.283167931	2.439326886	2.82298589	2.252047687	2.895304589	3.835228112	2.745510876	3.300976182	3.14136439	2.163306409	2.574482251	2.142823411	2.358899882	2.469969404	2.745915827	3.144373685	3.583112102	2.540748118	3.583188919	4.198485453	3.087871897	2.703174346	2.464641365	2.209940248	3.403698183	2.888572453	2.609031647	3.330361028	2.274722284	2.852339398	2.375898649	2.145083001	2.061163052	2.157239568	2.312097965	1.955251288	3.031724534	5.193067218	2.772173297	2.208187769
LNCV6_51855_PI430048170	7.008910179	6.976048314	7.194437936	7.487658382	7.75490952	7.496187243	7.471173118	7.78346962	7.663251242	7.238770163	7.057043907	7.258197402	7.278738498	7.246589037	7.213008515	7.049453282	7.253724519	7.190157038	7.051415773	7.357547644	7.483824928	7.028583858	6.717420921	7.367629489	6.899718021	6.694030375	7.42737173	7.434644295	7.693791355	7.760904882	7.311390371	7.245020021	6.744598524	7.451649845	7.417986262	8.611369895	7.189211788	7.343501103	7.222274294	7.055819331	7.252591989	7.496888083	6.963622735	7.431313665	7.063282032	7.506611299	7.399039134	7.595913781	7.464976549
LNCV6_72156_PI430048170	1.894941479	1.857051025	1.985318484	1.967706197	1.869397294	1.877091738	1.877499118	1.863232131	1.942766048	1.89189748	1.944312801	1.90812909	1.858922763	1.903952478	1.873383502	1.908221004	1.899311332	1.942701585	1.908409705	1.91476825	1.923029256	1.916863319	1.911766063	1.916634676	1.924748922	1.914183587	1.882778283	1.896067259	1.927830076	1.874522312	1.917743723	1.860707973	1.926401475	1.899283679	1.896711421	1.906298606	1.887397013	1.914496805	1.944025739	1.939912379	1.963312741	1.868989013	1.915127715	1.881845714	1.955251288	1.940251755	1.876974014	1.891227719	1.951949169
LNCV6_117756_PI430048170	3.367620602	5.217330691	4.464994757	3.661656393	4.097155334	3.661483614	2.678196414	3.69054064	3.89387587	3.65165905	4.075755532	3.634729147	3.75733697	4.175194806	3.942887292	4.628208724	4.169969398	5.054861838	3.495164951	3.760094455	4.183765876	4.26619265	5.974488957	4.268702561	3.741538022	3.313967642	4.160957333	3.913471998	4.069187869	3.981473303	1.889662221	4.75045203	3.828002301	3.965545254	4.404176411	4.124529196	4.555238267	4.318227128	3.174759143	3.694941702	3.581586056	5.115537935	4.4824374	3.846858479	4.939079978	3.758307715	4.231015915	3.961824788	3.952737736
LNCV6_104013_PI430048170	1.948360571	2.553562856	1.985318484	3.918464477	1.957259929	2.121527376	1.902549818	2.032516196	2.073162677	1.962518148	1.976192538	2.017359479	1.993675712	1.943727352	1.97661953	2.036956683	2.041975842	1.939505762	6.532836264	2.007353351	1.929578442	2.055989512	2.058970217	2.03575118	2.051857614	1.994931621	2.06103822	2.029900704	2.034744229	2.044196051	2.003342792	2.134670427	2.00798546	2.270067787	2.025536126	4.933186372	2.007146607	1.977766889	2.051276245	2.051776969	1.972011662	2.029432658	2.084597575	1.9895463	1.955251288	2.01647559	2.275560068	2.109459237	2.019593733
LNCV6_63892_PI430048170	2.037551406	2.046177618	2.451582774	2.995712816	2.491035947	2.457984582	2.836182954	4.54087514	3.561669554	3.626840266	2.122755486	3.855850378	3.249787691	2.036970154	3.315650243	3.755620318	2.263836815	4.089224224	4.287826516	3.098962029	4.359990857	4.5872061	2.935061422	4.042716796	4.221991267	4.406439923	4.729209402	4.467128255	3.82895358	4.008947077	3.385571092	2.631102517	2.637920629	4.061149557	3.84578725	3.434165063	4.261335766	3.770223018	3.092938414	3.348258622	2.109797378	3.010466225	3.21991916	3.645870805	2.57550506	3.322627603	3.453292088	3.389703799	2.801789991
LNCV6_106454_PI430048170	5.944129523	5.953757562	6.722070765	6.199653486	5.970618381	5.829989374	5.635631	6.09243479	6.374909567	6.30880334	5.451025153	6.136057501	5.591341297	6.022224833	5.34061171	5.332259202	5.329477669	5.418428389	5.430885128	5.428156769	6.08872598	5.34709942	5.142644508	6.448885604	5.005706429	5.610243115	5.186799068	5.490375505	5.735282197	6.242930808	6.095051552	5.259004461	5.983825041	6.45055822	5.42204663	7.439950123	4.353630221	6.004480031	5.868746865	6.188077706	6.578715844	6.135420902	5.456789632	6.123488921	6.042079923	5.011438022	5.484101181	5.38880992	5.721974548
LNCV6_12416_PI430048170	2.709852153	3.56532345	2.782516837	2.862780941	2.396041211	2.22690439	2.274356381	2.488209124	2.031425165	2.017007981	2.174046608	2.09457989	2.007459021	2.075203141	2.122448151	2.109602053	2.052961888	2.047836484	2.456422111	2.106101612	2.004563283	2.088330242	2.180042166	2.155438676	2.23118139	2.085119611	2.147882796	2.110576869	2.116273326	2.312024731	2.184430854	2.143917747	2.267125676	2.373457054	2.294662938	2.097600841	2.238567177	2.238255174	2.15845967	2.044247275	2.035090746	2.291601244	3.310487612	2.482794477	2.165491355	2.316842014	2.075280468	2.23536428	2.421381826
LNCV6_26856_PI430048170	2.076870063	2.57438391	1.985318484	1.967706197	1.975619699	2.192652522	2.362864324	1.973686218	2.002209582	2.005273169	3.637360663	7.19590613	2.054610443	2.062947313	2.616581745	2.087265923	2.025353223	2.340492991	2.048878118	3.679863336	2.000811448	2.054590758	2.141861104	2.107447873	2.189682474	2.772679085	2.580714957	7.190503407	2.096268072	2.022157394	2.129819087	7.575934377	2.87609221	2.43756857	2.214172224	2.37878118	2.192067364	2.061323409	2.114100251	2.028493789	2.371709733	1.969572468	2.022312804	1.975607702	2.185709473	2.232904195	2.055214376	2.167377074	1.994005873
LNCV6_11733_PI430048170	4.016354795	3.639702299	3.519982714	4.064635267	3.820695183	2.853949479	3.565904904	3.24302522	2.83940287	3.294456428	2.39945398	2.201632329	3.886094669	4.162156444	3.397953173	2.400395665	2.81568967	2.329156544	2.63490376	2.207515234	3.003781136	2.814823833	2.135332061	2.145237336	2.163792979	2.561852196	2.211533642	2.125818419	2.982368478	3.644979355	2.129220882	2.09863362	2.877463767	3.135861401	2.650053149	2.665278304	2.325654874	3.746755501	2.209812843	3.264117593	3.080293196	3.186121522	2.803767277	3.183307401	3.322986805	2.5349507	2.273195395	3.458982604	3.128882762
LNCV6_126432_PI430048170	6.999975	6.842383972	7.583456075	6.949283319	7.062998771	6.919892594	6.575820886	6.491527229	6.630704365	6.625870202	5.944675628	6.12764287	6.831415114	6.694912421	6.6261713	6.017965426	6.309598149	6.127146732	6.36147283	6.400631082	6.249685115	6.428057942	5.812502896	6.202499795	6.328185744	6.299092665	5.796251833	6.154700043	6.172937515	6.959477687	6.705167529	6.427500958	5.76672631	6.77284497	6.378601389	6.696316501	6.127866021	6.581712497	6.230282814	7.013513643	6.146145829	6.278520704	6.603699884	6.761642425	6.491000802	6.222017756	5.547072612	6.037042243	6.852860807
LNCV6_13851_PI430048170	9.060728711	9.849775951	9.587583755	9.257392924	9.719680493	9.4901752	9.357668549	9.378807687	9.30172692	9.507017178	9.268676476	9.992143572	9.543306466	9.262608057	9.062604784	9.237329391	8.841310337	8.871736404	9.111041055	9.67919168	9.607307858	9.099596928	9.102972995	8.740618246	8.927352399	9.357735494	9.040780329	9.346411644	9.382594143	9.687758187	9.290673722	8.760016276	9.322063433	9.641079951	9.389452501	9.971363216	8.727229174	9.758234231	9.009732742	9.466335552	9.232402606	9.6998889	9.110502873	9.369547142	9.45674802	9.209772282	9.379666341	9.856512131	8.974580749
LNCV6_47996_PI430048170	6.873888588	3.358595307	1.985318484	2.344100786	2.496192166	3.689494417	3.279183611	1.983472174	1.995846397	7.573582406	5.488561519	2.949505381	4.907728716	8.650823067	3.033881497	4.024946599	2.693591978	5.211148312	3.539297338	5.383762769	1.908681298	3.007648171	6.175524304	4.518588398	1.99815291	8.962835855	2.119101593	3.744513925	1.973945246	3.853783623	4.328818586	2.046527353	6.554241058	2.746763252	1.97218303	2.655095038	6.349689925	6.358298094	5.093730591	4.386738804	14.94706108	1.994816564	3.49093345	3.853360202	3.609469889	1.958180752	2.151054565	3.826702477	2.459595591
LNCV6_73353_PI430048170	4.520138804	4.654520602	4.887275685	4.820939566	4.521847509	4.524407175	4.321898863	4.840502517	4.657018994	4.510581587	4.539017278	4.612940863	4.084296267	4.062296322	4.158112288	5.206300697	3.535701712	5.11612102	4.221850345	4.991908325	4.915829713	4.426410626	3.816456283	4.066344057	4.22136585	4.543043916	4.18338048	3.746215133	4.543930407	2.976689947	5.057651282	4.258910549	4.632904001	4.207672314	4.572231165	4.931259876	3.97648884	4.395704254	4.676957991	4.587856933	3.313614948	5.425782771	4.84205846	4.139754375	4.599123626	4.46656955	5.159034808	4.42015719	4.484997849
LNCV6_121928_PI430048170	1.997648833	2.007670669	1.985318484	1.967706197	2.040778686	2.092798237	2.004089849	2.052065312	2.111351625	2.253824592	2.345526311	2.399879137	2.080214388	2.272924164	2.051737021	2.629555047	2.381966949	2.378725887	2.102377917	2.460369253	2.099805268	2.261126349	2.31009242	2.536504003	2.577030768	2.217738299	2.397183804	2.287360657	2.432960057	2.081606521	2.544904	2.326462091	2.151183749	2.089884112	2.774886566	2.109070593	2.427485085	2.248069187	2.684040032	2.245853927	2.097361942	2.04297433	2.114038421	2.037239862	1.955251288	2.923761651	3.363442059	2.638525577	2.141861104
LNCV6_28237_PI430048170	7.603977158	7.059031705	7.603573374	7.266321142	6.378904236	6.196079901	6.744951968	7.567436754	7.179665756	6.328185744	7.215033897	7.786343647	7.216472383	7.42136817	7.522715324	7.55811732	7.659168498	6.925442868	7.564669307	7.79940728	7.354816794	7.849493999	6.831021982	7.510333145	7.493799548	7.616435534	7.636048109	7.812035538	7.550775364	7.645993378	7.589811501	7.303524371	6.716658261	7.557028324	7.799792451	7.777276472	7.137282488	7.404089396	7.605889323	7.463620792	5.826763099	7.10824899	7.03990945	6.63303558	6.208708041	7.611301611	7.46560106	7.871682923	7.407313756
LNCV6_98234_PI430048170	1.914337299	2.750147807	1.985318484	1.967706197	2.14972128	2.364341528	2.099154551	1.936303246	1.966736246	1.915745301	2.939271776	1.984412944	2.538375295	1.943475513	1.905765563	2.033378905	1.913323531	1.977062891	7.33428857	2.011353813	1.973945246	1.970761442	1.990714069	1.975132933	3.570463413	1.981014593	2.004338719	1.991906803	2.029534403	1.935002055	1.977342664	1.935746222	1.977482303	5.756509367	2.05733809	1.943044514	1.967128984	1.936512826	2.003360837	1.976220772	3.209966743	1.942881664	1.95651825	1.935104572	1.955251288	2.059145712	1.973567934	2.007188617	1.98424526
LNCV6_8806_PI430048170	2.009250998	2.029735008	1.985318484	1.967706197	1.998329429	2.142329745	1.930706178	2.122559314	2.265091129	2.046013881	2.086478263	2.209067746	2.104535604	2.00705357	2.064945743	2.294224766	2.184724238	2.053567744	2.427069636	2.187863314	1.98596659	2.251096575	2.2142074	2.31551459	2.286728304	2.1215862	4.389733055	2.19988244	2.261049027	2.166414489	2.136374158	2.484929887	2.109118675	2.137225886	2.174879436	1.985002112	2.194293435	2.083771853	2.424364072	2.253628736	2.070990232	4.268388895	2.247171972	2.064648415	1.955251288	2.189336152	2.573826221	2.407392465	2.118124765
LNCV6_86139_PI430048170	4.06869157	3.450530642	3.659527335	3.848224566	4.094333196	4.261115433	4.143960765	3.888621046	4.381049875	5.007662387	2.781961735	1.957098292	2.846478582	3.824819126	4.016913419	2.024452157	2.682940865	3.078178373	3.443635938	3.691467682	4.125315796	3.382997882	2.013158998	1.926914045	3.00529589	3.029176556	2.01357277	1.912116472	1.983063585	3.597650696	3.075183733	1.984958411	3.707898653	2.90181656	1.957107839	4.21002624	1.923029256	3.962949822	2.856611741	3.074091891	4.353321079	2.963445556	3.762687677	4.12445266	3.949429096	3.022377706	2.251189453	2.051556754	2.774053517
LNCV6_77072_PI430048170	9.4901752	8.995119639	9.2055245	9.501791995	8.838852897	8.907702331	9.387209032	9.590100281	9.156034669	8.802785867	9.237713968	9.303219525	9.071799399	9.104804014	9.731397638	9.600214416	9.598445562	9.151929585	8.616375438	9.318174699	9.465108243	9.73874512	8.815676281	9.617793909	9.442500974	8.445997696	9.296780258	9.402792481	9.35327772	9.141907576	9.204598814	9.657107083	8.626279545	9.106390327	9.507218404	8.806744905	9.04293151	9.193617731	9.190510563	9.093673313	8.682480023	9.130544794	9.192882887	9.082978334	9.391504138	8.890094672	9.471968956	9.074322394	9.765617633
LNCV6_72487_PI430048170	2.715871978	8.241605607	2.442830117	4.075755532	8.438560732	7.608792021	7.214843155	3.324187749	2.92415502	3.820695183	8.731046224	2.998843333	8.683326703	3.454524732	2.738425884	2.833386706	2.534355817	2.397851229	5.524541765	4.491674264	5.07830848	3.370201063	2.491629146	2.681327304	3.578255123	2.498266678	4.219594249	3.903192705	2.632798827	3.335920529	4.844308262	2.326712255	6.201572664	2.199550861	5.645873234	4.966356905	5.110861596	3.209682121	2.637746813	4.657090959	2.106282501	2.916435272	6.459488403	3.236896071	2.258224874	4.491674264	5.188489547	4.090314413	2.747528664
LNCV6_81996_PI430048170	9.085089765	8.647688361	8.54136653	8.262865079	8.639892704	8.299124952	8.548984476	8.707475433	8.726483606	8.090864976	8.802141686	8.635193681	8.29979421	8.376065323	8.904386061	9.409093543	8.873295871	9.948683747	8.202804045	8.258090835	8.58054975	8.3674806	9.448308677	8.764965291	8.754431461	8.629107787	8.400287108	8.818033891	8.493047488	8.484104869	9.041813996	8.794022391	9.341195498	8.863344691	8.729407533	8.656887388	8.784323332	8.448878309	8.790425943	8.564251828	8.540468519	8.828193255	8.241286728	9.297241673	8.794741555	8.742951401	8.685784565	8.508535007	8.758423684
LNCV6_105290_PI430048170	8.048507915	8.198669923	8.125558461	8.045253035	8.25342649	8.368893116	7.89764053	7.729827053	7.298452991	8.266018845	7.570995144	7.659019325	7.626990895	7.275531562	7.254481803	7.425838365	7.195516733	7.215245207	7.570222275	7.264657882	7.853193114	7.822835331	7.240413802	6.835957799	7.057119822	6.637707249	7.613350132	6.913517761	7.287575582	7.891967245	7.257020082	6.984977771	8.202880595	7.419539098	7.66072361	8.338284732	7.237954904	7.523106213	7.149939202	7.687764538	7.182774964	7.052213842	8.339690256	8.166802274	7.926264871	6.861089838	7.384187961	7.603331906	7.449130974
LNCV6_31647_PI430048170	3.531484852	4.481876141	2.753948643	3.537067221	4.322780908	3.387223642	3.256897737	2.729240117	4.078466265	3.907665646	3.372417302	3.653107084	5.548179538	4.063132815	3.205753639	4.614496121	3.464223219	4.07503968	2.021296221	2.018980257	3.718283568	3.723549815	2.039406501	2.107492464	2.064498311	1.987342995	2.073079034	3.410753564	4.032560602	3.481941811	3.613741249	5.020676064	3.957628963	3.810483418	5.27699035	4.655941284	4.187389316	3.185600226	2.106692208	4.445961787	4.382303887	2.806576624	3.907432146	2.833386706	3.830640035	5.241934608	3.718547656	3.210885929	3.37648423
LNCV6_55394_PI430048170	8.614300218	8.461325077	8.508852079	8.376028752	8.278072895	8.185426321	8.172737205	8.342462081	8.388563175	8.207907107	7.600209585	8.358142012	8.261922391	8.331785024	8.197199807	7.560578352	7.868946585	7.609667812	8.105196959	8.021258895	8.286505189	8.189363357	7.767990784	7.681581405	7.765294139	8.020587869	7.693910068	7.54411272	8.003900055	8.417030617	8.171970636	7.69966276	8.141316283	8.389642001	8.163136895	8.730901743	7.815176651	8.360098763	8.041619357	8.436116168	8.349582399	8.364274907	8.241449359	8.551600193	8.393072191	7.677622569	8.078164287	8.214161518	8.421549168
LNCV6_119893_PI430048170	6.594766846	6.311318877	7.220634196	6.709320876	6.388007325	6.120050302	6.485094062	7.25058213	7.195637473	6.727157417	6.107269639	7.48251311	6.348562967	6.642165758	6.25111897	6.302044471	6.045500258	6.441727149	5.860638422	6.316573932	6.192569052	6.166191726	5.904574034	6.102830938	6.07029519	6.380914993	6.231269761	6.923459434	7.060300433	6.870309326	7.253764045	6.17011039	6.709574615	7.187831732	6.856958091	5.770893847	6.217144348	6.424892963	6.296995225	7.363827888	7.917801637	7.318076463	6.551775195	7.037752474	6.865773197	6.564596017	6.741624917	7.567167077	6.493227947
LNCV6_86548_PI430048170	3.128217943	2.41732164	3.286710194	3.586489677	2.593401904	3.071018081	3.263933005	3.178122764	2.894584861	1.983959379	1.863867336	1.860586297	1.884552261	2.844576028	2.287263218	3.237091444	4.439911346	4.352525555	1.883044676	2.10320539	3.631348919	3.477429482	3.428526161	3.971527933	3.479312934	3.803279164	2.658312076	3.478817185	3.446887136	1.874669083	3.144259088	3.999502351	3.826877039	2.218042973	3.190781812	1.855905337	4.218621605	3.599863964	3.406321183	1.882530533	4.157182566	3.885910514	1.886522857	3.500777999	4.615163064	2.477512734	2.563950247	3.738190287	4.074252308
LNCV6_99828_PI430048170	5.821054191	5.17869946	3.97462575	3.336270117	4.52496364	5.107057171	4.806884992	3.882523461	5.167466163	5.658469148	2.519715203	3.425487627	3.040202171	5.492789611	5.024176106	5.112726425	5.298194916	5.113566366	5.041106322	3.799687203	4.896719704	5.531116569	4.162408123	2.633212221	3.882807838	3.304756575	2.726480216	4.2663383	2.719624664	3.912470596	5.606405411	3.294408043	4.250691479	4.638863614	4.354576583	5.473821006	3.028758871	5.314038158	4.325307702	5.756894378	5.052499281	3.986067352	4.984681349	6.070183192	2.287316867	4.06689364	2.870856309	3.435583911	5.325570973
LNCV6_122306_PI430048170	7.274476999	6.25843043	6.383294497	6.305136993	6.067364641	6.565023446	6.250708568	6.423395586	6.231220989	6.089878359	5.718642798	5.623433688	6.570867142	6.206121637	6.405854656	5.867564664	6.202718086	5.890639879	6.011522142	6.204824952	6.171824774	6.18048992	5.961901438	6.112341032	5.930415732	5.977076465	5.919517629	5.883996702	5.867846289	6.353293073	6.139167859	5.756639849	6.06620159	6.112015389	5.813287078	6.218820658	5.805967576	5.338708187	6.389270877	6.356591821	6.097466753	5.526276312	6.989648571	6.286010001	6.414771908	5.940667519	5.529394008	5.718332403	6.004577202
LNCV6_23753_PI430048170	2.639227466	2.904388409	2.613696909	3.880752854	3.95043796	4.298130312	3.770937268	2.66812515	3.025777649	4.576570695	2.854428649	2.070777449	2.650321217	2.740272588	2.170821453	3.068471623	2.18031764	2.144310408	2.482794477	2.086030232	3.65676991	3.741446069	4.027766244	3.35107965	2.199960273	2.040050803	3.098757627	3.679772174	2.218189589	3.375699202	2.223960294	2.166606724	4.296512279	3.234361508	3.396433271	2.508090179	2.112718134	3.851538987	2.236730106	2.124619525	3.587328946	2.884258143	3.422809075	4.065960337	2.998103703	2.108381104	3.122378021	2.181939937	3.275274886
LNCV6_25314_PI430048170	1.937637845	1.962182969	1.985318484	1.967706197	1.95521049	1.957743067	1.935839488	1.957322397	1.951380516	1.986208269	2.058329552	2.040453723	1.980150456	2.021732609	1.949187227	2.068668016	1.982758366	1.994321741	1.997756234	2.065949632	1.964138372	2.00768493	2.065693532	2.058731016	2.103625519	2.026298014	2.080833079	2.032067257	2.050632038	1.988980788	2.058855973	2.044863658	2.01291071	1.980165382	2.114747874	2.013058135	2.140039833	2.020964496	2.052935038	1.980236482	1.94040743	1.940345331	1.951822835	1.95252141	1.955251288	2.113406032	2.017617756	2.079489	1.927843147
LNCV6_117795_PI430048170	1.89392107	1.873107021	1.985318484	2.674218128	3.208233743	2.18469111	1.901243194	1.871319833	1.916514931	1.916894219	1.906349475	1.914923604	2.066675354	1.899166563	2.324602623	1.887132681	1.924181444	1.912255617	1.89508781	1.874420839	1.906024627	1.894217085	1.881751322	1.902618266	1.891750834	1.901888438	1.873556217	1.911133906	1.890981898	1.89464119	1.911820238	1.88840258	1.884691924	1.903479541	1.934258935	1.906283815	1.920822943	1.899553945	4.238411568	1.902708348	1.928958243	1.889829084	1.934963501	1.888514246	2.260994266	1.936012949	1.899848254	1.917838072	1.912003852
LNCV6_112678_PI430048170	6.04530611	6.04368754	5.7359986	5.881586191	5.625165979	5.433391104	5.723624646	5.493174477	5.58495679	5.716024703	4.845117303	5.603971374	5.901075152	5.792889539	5.896203388	5.592451451	5.443783064	5.148856599	5.565189332	5.793755656	5.516494331	5.802012219	4.595997967	5.393896777	6.03044579	5.535018355	5.804973685	5.690490604	5.745470907	6.065416235	5.8197075	5.353590175	5.54545945	6.01792268	5.303307009	5.584804919	5.124435408	5.476100133	5.678226365	5.782983867	5.457267269	5.64493373	5.816897987	5.633436405	5.322540405	5.541396348	5.562237601	5.520494235	6.088861943
LNCV6_34858_PI430048170	3.9884978	3.810822659	4.802890727	4.012090881	3.691385543	3.158952738	2.505161538	4.005481145	3.760626151	3.825145753	2.912616403	4.620083572	3.735692672	4.453093129	4.293371656	3.571913608	3.686631991	3.062910188	3.541024004	3.989835207	3.859081421	3.818757841	3.436262702	3.530522164	4.369446531	4.755941462	3.921013201	3.987465526	4.328023669	4.550460253	4.135896488	3.604710012	3.442961848	4.807983628	4.708069542	4.592551166	3.705376731	4.200243062	3.054767529	5.372115471	3.98385454	3.825972198	3.737222483	4.51541626	4.067706497	3.204642401	3.813132572	4.367418956	4.135832408
LNCV6_110442_PI430048170	6.077071424	6.47738864	5.926709916	5.94342191	6.877634859	6.636445976	6.741956229	5.742215296	6.272845462	6.795319511	5.603122227	6.313622467	6.206329289	5.816610725	5.767279201	6.054749178	5.97333557	5.061610238	6.068254785	6.10431392	6.629676611	6.37902783	5.717517413	5.38210393	5.715874397	5.908351014	6.195457886	5.589003262	6.194750084	6.244772466	5.496131045	6.015480113	6.024404917	6.533220327	5.91800701	6.32905635	5.895377652	5.450293645	6.148427187	5.900677217	5.364577995	5.916545303	6.11179576	6.362627776	5.817746166	5.922182876	6.032000568	6.200126802	6.161352872
LNCV6_73686_PI430048170	2.673719777	3.850682104	4.651586825	4.764010637	4.73387543	4.871425512	4.768081955	4.419062644	4.572832163	4.986582351	4.386023878	3.538497136	4.184294697	4.800004351	4.337315142	4.423609088	4.127383651	4.791092531	4.34443932	4.528704022	4.400658514	5.654358629	3.915119447	5.031929615	5.197955476	3.53908546	4.322369741	3.804346491	4.523895655	4.060840529	4.737587538	4.693750743	4.978256597	4.096422825	4.462824889	3.440339744	5.129324321	4.27630985	3.702579978	2.583628347	3.964835465	4.35830528	4.558981053	3.784018795	4.398445594	4.236398922	4.410571149	4.566786246	4.486451339
LNCV6_83932_PI430048170	2.213066008	2.235897623	6.062834567	2.480658898	1.950410323	2.273097723	2.065011034	2.04163708	2.096160072	2.861209744	1.979335039	2.022782874	2.846107559	2.819668402	2.011662987	2.244716922	2.062308455	1.96201627	2.014213346	2.012328403	1.931927893	2.06540031	5.132644222	2.057698758	2.057780628	1.992353407	2.070026438	2.050776481	2.045007413	4.008782079	2.019235504	2.150781979	1.996791903	2.047157812	2.033222272	2.560927447	2.011211858	1.983827801	3.738353983	3.530025047	2.001802243	2.032640065	3.715580719	4.513281201	3.469167816	2.022827828	2.237706782	2.108124724	2.028543227
LNCV6_37793_PI430048170	5.364838627	6.04530611	5.324622912	5.472319196	5.997542599	6.678962716	5.580367462	6.11490717	5.76877806	6.161903504	5.886362061	5.413286226	5.459580948	5.234194322	5.212699704	4.430430769	5.12348363	4.732716321	5.248785386	5.674456219	5.193824392	5.096876315	5.683906451	4.839202454	4.756820305	5.368372103	5.435523827	5.391318092	5.792835324	4.836487781	4.729811521	5.414549509	7.021030851	5.38349784	4.604725665	5.317430831	5.414652506	4.982562703	5.912523762	5.826462099	4.781568657	5.966001779	7.048238377	5.280527305	5.462564865	5.265388221	5.750049318	5.148674342	5.335718434
LNCV6_9532_PI430048170	4.792704094	4.411080191	4.388507148	4.5527855	4.37750173	4.176415251	4.394589857	4.890593642	5.129101718	5.166559445	4.574371376	5.399657187	4.800307497	4.756219073	5.106983448	4.983385159	4.90312214	5.535622469	4.389935101	4.937021565	4.282984354	5.176344925	5.046819915	4.805661537	4.615718582	4.782152805	4.600264793	6.130820436	4.650617832	4.883718834	5.682318024	4.86169959	4.639869806	4.559930484	5.34061171	5.253684522	4.686991444	5.38997878	5.27545922	4.932314533	5.2308044	5.02353559	5.160037687	4.812388595	4.984425388	5.024778599	4.890326268	5.252829452	4.995669495
LNCV6_51067_PI430048170	7.807188851	7.423298835	6.700440609	7.119910327	7.037335191	6.753630784	5.51512053	7.023861333	6.907469312	7.022266088	6.773845289	6.642244419	6.459362791	6.547324218	6.882236402	7.623463263	7.070837635	8.266501167	7.050004896	6.958204146	6.735832247	6.456184426	8.42256158	7.570917525	6.900565572	7.918665686	7.408647116	6.31630179	7.345320329	6.773246629	6.926432403	6.62153942	6.911141761	6.908890054	7.167938841	7.558751823	7.300623082	7.183073418	8.887857538	7.254225943	7.413715461	7.231628799	6.111628842	8.587287416	8.181674717	6.663363153	6.812132571	8.720155336	7.060215257
LNCV6_36756_PI430048170	1.973713728	1.926519959	1.985318484	1.967706197	1.891117527	1.910472214	1.921813661	1.954129928	2.015224126	1.941575414	1.919381526	1.937841626	1.938672666	1.946510003	3.605980904	1.921606725	2.030318647	1.95521049	1.956680256	1.930105518	1.907004372	1.969919427	1.944814274	1.995948619	1.957705623	1.92562833	1.948305343	1.984291029	1.947237981	1.989022752	1.987224114	1.96985124	1.891032659	1.950280863	1.961249364	1.938539805	1.955037698	1.924026159	1.98596659	1.975119218	1.99195341	1.941919374	2.044071404	1.9497474	1.955251288	1.947865543	1.957083903	1.984888004	1.95612614
LNCV6_77253_PI430048170	5.196781316	5.555104314	5.882999264	5.319610656	5.205603873	5.412308531	4.873458995	5.426014885	5.924257013	5.679792404	5.320010065	6.598387559	6.250545292	5.761993012	5.838280314	5.757741935	5.552714164	5.268506393	5.572343536	6.33060965	5.991738646	6.165431187	6.239087641	5.591686135	5.718943777	6.031907616	5.667932772	5.872685689	6.274224488	6.390981953	6.194169312	5.386692044	6.146113773	6.116447678	6.994017084	6.810404107	5.736701273	5.874607386	5.636036907	5.733532241	5.335376078	6.055996913	5.415409701	6.231774191	6.108452171	6.060662819	5.607904601	6.117672696	5.163160689
LNCV6_48516_PI430048170	2.196789226	2.268190324	3.148683382	1.967706197	2.40949393	2.576947378	2.457142118	2.059355671	2.75794129	2.015320487	3.678315619	2.040664582	1.952158099	4.518789678	4.360488872	3.697783134	1.978707369	3.15163424	3.415792693	3.373979873	2.397543797	2.780199124	1.980515	3.192106505	4.333948818	2.1143409	1.988437146	3.953687171	2.007797518	2.534278649	2.015444337	3.709093887	2.003394333	1.949328769	2.228306536	3.695963052	2.052935038	3.715049416	2.022363418	1.963522696	1.927783788	2.453442084	1.986267089	2.918969128	2.426445742	2.11430919	2.065293375	2.053441795	1.948519889
LNCV6_93816_PI430048170	7.138542068	4.785951739	6.217864803	5.89625423	5.282905441	6.877132653	7.347219382	5.966041232	6.177743126	6.893052176	6.193482638	6.226273351	7.517442059	6.996899023	6.291152585	6.548674581	6.870817263	6.31674382	7.287232561	7.127295603	6.297995258	7.328540226	6.576936327	6.813606673	7.147344577	6.744740334	5.985628202	6.638955742	6.319944816	5.900297531	5.698914889	7.061715271	6.086512466	5.827344829	6.305529205	5.767621227	7.208125869	6.543600593	7.311463557	5.694008144	6.246258763	5.369670588	7.602167618	6.9018382	6.236603267	5.274922233	5.728465612	6.464913703	5.625775046
LNCV6_28593_PI430048170	4.611732715	5.998607725	4.348181285	4.505826434	6.738071306	6.832518777	5.513021585	4.802958867	4.151675629	4.683097838	4.457616661	3.953952719	5.158441214	4.907990979	4.927025491	4.528979825	4.660255895	3.738353983	5.148856599	4.570896169	5.074248387	5.506073247	5.199513974	4.604589948	5.369210839	4.387517351	4.819474301	4.990276499	4.563266152	3.482353135	4.778559373	6.057327367	5.446903526	4.130629061	6.016412705	4.124196005	4.751438335	5.41653586	5.143393711	2.080999077	5.742771508	4.910321324	3.571655461	5.862727244	4.485846898	4.943071717	4.721009081	4.20573987	3.085676957
LNCV6_120719_PI430048170	9.715695135	9.906732777	9.631840298	9.360260497	9.260794558	9.426086242	9.337473056	9.751317911	9.932382725	9.224471348	9.819496052	9.521287298	10.10268298	10.00470318	10.14587839	10.24570075	10.29141849	10.73268922	10.15569291	10.49788643	10.02133129	10.10139267	10.59629553	10.37682822	10.39996485	9.794566497	9.95041796	10.16254192	9.89665281	9.952544145	9.979771934	10.36962725	9.783569593	9.827557761	10.03561843	9.761199958	9.994351519	10.28345223	10.11376514	9.660768208	9.498320906	10.255871	9.78788931	10.07250708	11.00026737	9.880733807	9.992606053	9.996694457	10.12705328
LNCV6_8878_PI430048170	6.508957956	6.639475109	5.995021489	6.699803141	6.392697411	6.43073839	6.671653543	6.472154846	6.208515533	6.697444965	6.243422315	5.982809927	6.326975928	6.191161574	6.478305024	6.432492811	6.156705477	6.181929426	6.244338865	6.366185182	6.16553003	6.602230585	6.327938439	6.362284601	6.439418318	6.323532899	6.421364595	6.105312427	6.06620159	6.26715439	5.807639261	6.134738492	7.212611739	6.378259202	5.76718177	5.520907487	6.044946547	6.755212694	6.494727119	6.337213752	6.373365478	6.378398416	6.690551086	6.485051608	6.563112215	6.262676787	6.022178437	5.797616812	6.542604288
LNCV6_81026_PI430048170	3.837291019	3.227233741	5.676448418	5.588225934	2.934562523	3.086043308	3.743724343	1.870314414	4.976748964	3.290433243	3.527517936	4.881491941	1.86048104	1.9032175	5.787053277	5.540575838	1.896595056	5.924100153	3.558719099	6.355290089	4.233421841	3.934453874	6.053803628	5.598902514	5.533507443	4.70499513	4.187041544	5.737266981	4.628921408	3.22662559	4.27373025	1.861836811	6.924585188	4.741468837	5.296967383	5.154517044	5.363114963	4.568199722	3.233953172	3.218452599	3.659615697	3.976740917	3.250593815	3.767635634	5.848244128	5.738898224	1.871541945	5.434586997	2.90548745
LNCV6_79900_PI430048170	3.179696125	2.216149711	3.13069887	2.590086954	2.118512624	3.509879919	3.506304824	2.052024359	3.032500483	3.353168538	2.033170919	2.030653265	2.41406798	1.942648114	1.951042871	2.149829807	2.086008477	1.940332858	2.02136527	4.2606537	2.557661863	2.806190514	2.083841599	4.270316528	3.870326369	2.216614196	2.101898795	1.998102584	2.945446773	2.577527985	2.580293212	5.715342404	2.064170274	2.287704093	2.049813841	3.219074623	2.036730921	3.696834811	2.000298341	3.23876704	4.071526092	2.82071025	2.067685689	2.96133314	4.448362617	2.064327299	2.51904143	4.675960297	2.01129495
LNCV6_52377_PI430048170	4.220824344	4.844109752	5.960853613	6.127189448	4.864016203	5.136252933	5.112840572	6.111883813	6.236466048	4.775498991	5.726308441	6.055352922	5.892294622	5.211500177	5.884832061	5.71777277	5.819505997	5.359810684	5.549167753	5.870332511	6.370916643	5.953539169	5.037406209	5.637207196	5.586492005	4.680663398	6.690461782	6.083702074	6.804850507	6.285670614	5.789875616	6.472889862	4.726324875	6.061934018	5.855440948	5.646915078	5.761993012	5.754277446	5.360682716	6.240440525	4.300045373	5.804336426	5.118512352	4.853583209	5.505980807	6.208929314	6.239443891	5.791761422	6.269672574
LNCV6_117434_PI430048170	7.045295383	7.04215593	6.741914097	7.145280349	6.882750321	7.149014924	6.832374269	6.397245078	6.161402129	7.670102304	5.954628583	6.180013602	6.248016107	6.575820886	6.174151829	6.239710894	6.371643716	6.858616784	6.689639139	6.063421187	6.385826755	6.485864513	6.471138792	5.999575139	5.822367387	5.684532673	5.876860529	5.847541923	5.806329533	6.272810656	6.69616073	6.322301069	7.339083355	5.734786944	6.031096059	6.477724464	6.025894764	6.552929217	5.874937107	6.926247981	7.542518961	6.118765179	6.958882852	6.927827648	6.891255282	6.118595101	5.473934663	5.675452495	6.878035219
LNCV6_38563_PI430048170	10.62730321	10.62819036	11.13353728	10.78907365	10.66503788	10.42474952	10.85969378	11.10914328	11.301258	11.26224299	11.22128242	11.26152653	10.78965537	10.81428569	11.10780653	11.07791864	10.88437583	10.88575038	10.67695346	11.22821334	10.84418313	10.91375996	8.852656757	10.79470506	10.81045947	10.80638813	11.07823973	11.47025744	11.30682796	11.29049335	11.31972913	10.95536922	10.55153634	11.20339767	11.15956593	11.00058831	10.90621629	10.75748007	10.89034328	11.24265964	9.948862874	10.62995485	11.37589118	9.874238344	9.821385449	11.46516882	11.17297811	11.32769244	11.05948395
LNCV6_8792_PI430048170	9.039720645	10.12379497	9.027940261	8.747522706	10.05353516	9.681904977	8.742707962	9.069194318	9.187558837	9.251993047	8.513906545	9.021337561	8.711430067	8.942095388	8.76257454	8.13399043	8.629515574	8.673754911	8.422427583	8.77755943	8.581516066	8.64214914	8.756037682	8.151868818	8.299035041	8.612224153	8.287296325	8.339154967	8.481821324	9.219395709	9.240840937	8.006726881	8.876775869	8.963076002	8.780327064	9.05734533	8.352775425	9.189516772	8.524314319	9.262425235	9.479352421	9.281565228	9.109210542	9.221388594	9.139959457	8.374948391	8.632489215	8.800376141	9.04475671
LNCV6_38312_PI430048170	6.881152594	6.783812224	8.015824284	6.91144262	7.048462912	6.784148011	6.789569514	7.757474897	8.252743376	6.626551413	6.40389911	8.47925388	7.597920037	7.332590037	7.209913865	7.10144468	6.82765619	6.535578988	6.75104619	7.197886018	7.417568569	7.050364119	7.194711253	6.82442398	7.354816794	6.757486766	7.147772708	7.586741414	8.46541499	8.046535508	7.924048693	7.020402416	7.042862905	7.500618131	7.703112682	8.505719784	7.363639196	7.041837673	7.070051199	8.032268465	7.800475403	7.677876223	6.974718539	6.940899305	7.160566036	6.975069568	7.620479102	8.791415771	7.071378645
LNCV6_80366_PI430048170	3.662525589	2.460024093	2.598265226	3.060597574	2.509265655	2.754799359	2.21627757	2.990041145	3.422809075	2.264902047	2.966244373	2.384851512	1.891787582	1.88952891	2.460277613	1.935787309	1.861927839	3.344827994	1.87189692	1.927884627	1.950163559	1.874737677	3.628127425	1.875008026	1.924116997	1.900914361	1.936676447	1.867475847	1.909793881	2.271528276	1.883254511	1.895998313	1.917472598	1.867435541	1.881368269	2.361841347	1.873419065	1.87229562	1.869950908	1.875250601	3.320744631	3.514085539	1.862290296	2.366862884	3.597843674	1.887190009	3.420114015	1.85853907	3.076285684
LNCV6_33166_PI430048170	1.892243008	1.918333243	1.985318484	1.967706197	1.922070292	1.877187077	1.877778448	1.928327987	1.924515735	1.88898125	1.883593261	2.736139498	1.916627186	1.880068871	2.095962002	1.91886051	1.914878437	3.234765463	1.92745649	1.906973627	1.875759371	1.932528835	1.950636156	1.913493006	1.917083387	2.844660586	1.938283674	1.917042911	1.908553702	3.605980904	1.891869013	1.977011745	1.921838004	1.940735159	3.120491456	1.878856726	1.907297269	1.903810755	1.911234627	1.921822341	1.907760139	1.944255151	1.938005049	1.919079107	2.133234669	1.888761449	2.002448138	1.950891392	1.913059115
LNCV6_85262_PI430048170	5.25579519	4.987630768	4.720533872	4.701448823	4.793507102	4.624079494	4.829516898	5.214107064	5.035424771	5.131751393	4.575872549	4.777661727	4.502527928	4.408405578	4.42043224	4.354855927	4.793633704	5.000878844	4.468847104	4.194481109	4.584037288	4.843239843	4.836943889	4.686518125	4.453646917	4.58697934	3.564453418	4.758172963	4.439133183	5.157521468	4.954805895	4.592920732	5.343376935	4.960360776	4.909188944	5.026955113	4.193961775	4.980964709	4.073861669	5.068983069	5.302552212	4.974737886	4.952105188	4.94150928	4.975046338	4.611444926	5.585256912	5.004745947	5.225693075
LNCV6_65747_PI430048170	5.572419231	5.61798328	6.727684647	5.827143738	5.454832857	5.182168389	5.083990213	6.006650039	7.105978983	5.722885582	5.135450816	6.487738572	4.88397355	4.963303072	4.832399547	4.737328335	4.668736905	5.718241175	5.464069563	5.08246338	5.501630981	5.39506982	5.756941424	4.198642385	4.815372413	4.61476276	5.256267794	4.954917879	5.996871249	6.526604475	6.571114342	4.271163377	5.825089359	6.258023406	5.878493711	6.378477652	4.783855711	4.954917879	5.26310805	7.028602745	6.171647558	6.272500054	6.031422429	5.251941353	6.113195273	5.203246841	6.032802387	6.334899099	6.231774191
LNCV6_34265_PI430048170	4.120641896	3.931562285	3.569061746	5.499783044	3.475508531	3.99443725	2.891959601	4.540616797	2.950412554	4.221991267	1.960201896	3.929152425	4.403192017	3.025973067	2.058221784	3.051484773	5.033391484	3.089847819	4.376980735	4.934515279	4.110087884	4.16191596	6.977030911	4.616935551	4.989347193	3.363550708	5.348349214	3.85049103	4.334022406	3.525149302	3.521400815	2.051837066	5.093007599	3.913802186	4.581865979	4.74401034	2.630937792	2.085070831	3.777772051	5.665972937	3.363442059	4.636481814	5.046819915	1.999200546	4.093002531	4.605478542	6.56027861	3.318123102	2.930365173
LNCV6_116330_PI430048170	4.668461123	5.128493295	4.465374525	4.737328335	4.794866281	4.90055101	4.464512632	4.967419494	4.728877432	5.086367269	4.512831437	3.902511947	4.355080876	3.985633312	4.608490225	5.045657757	4.689673765	4.400808635	4.604457872	4.647906969	5.219849903	3.910481878	3.946320702	4.238411568	5.892101012	4.485780453	4.473585769	3.946990648	4.516601151	4.53709421	4.005635443	4.669978285	4.236699859	4.866434006	4.234326895	5.130895751	3.609395486	4.66425638	4.982382454	1.975888786	4.366784851	4.732849722	4.419062644	4.39028965	4.724125324	4.2663383	3.798721543	3.791905436	4.478009943
LNCV6_27567_PI430048170	7.611155937	8.527461714	7.836043905	8.358100433	8.680111948	7.824237292	7.603616442	8.249247149	7.984960517	6.921015229	8.994264629	7.827387687	7.138194918	5.692353575	6.686036989	7.663334698	6.448154663	8.783544059	6.557173321	6.105035372	8.911466698	6.855155795	7.203240747	7.459107818	7.441994425	3.004352175	8.792309091	7.640286645	7.224723711	7.570571355	7.875495488	7.670256659	4.541181889	8.524670838	7.950764324	7.814626276	7.986540849	7.518362835	6.7556745	7.787870557	6.923847796	8.876558985	7.012174521	7.714316152	9.151754475	8.159520789	8.724467476	6.954483098	8.998609228
LNCV6_96241_PI430048170	8.509755898	8.389152232	7.91309931	8.094645598	8.409014012	8.828147273	9.020267719	8.463245138	8.01294691	8.863132224	7.994013039	7.439478014	8.28959651	7.726963594	7.553507698	8.279583163	8.756424222	8.604213216	7.92746338	7.441405197	8.388316207	8.304390501	8.666144097	8.625508757	7.994502977	8.065095552	8.260499902	7.455154748	7.783777026	7.023630533	7.91309931	8.520399688	10.1789768	8.052971182	7.813266239	7.706344559	8.804735876	8.28434174	8.531876535	7.941143741	8.015423549	8.758671538	9.15954467	8.251940629	8.643618609	8.140321665	8.510328026	8.026566548	8.255725514
LNCV6_114834_PI430048170	5.812855354	6.384560074	6.464541796	6.14015891	6.864177195	6.265600143	6.119698289	6.104044822	6.148427187	6.027110421	5.921579092	7.536069803	5.929459097	6.369761407	5.703908549	7.295712638	6.813567082	7.475037103	5.593254451	6.803173508	6.670753379	6.645583196	7.178866712	5.245960004	5.97897369	6.080381899	7.274101433	5.682892309	6.697624956	6.915944562	6.913401779	5.387894947	6.425579298	6.20624073	6.898019852	7.42782122	5.37135933	6.547281328	5.732915657	6.963228351	6.593449763	7.952100826	5.731789477	6.051348964	5.745728972	6.895647265	7.421748507	7.242358599	6.857949737
LNCV6_52333_PI430048170	1.963312741	2.716420331	3.012015122	3.500135901	2.964099369	3.172800251	3.216692646	3.698230007	2.841402994	2.748428786	1.912174368	3.034332896	1.930442477	1.941637916	2.379927128	3.854122222	2.018767535	4.066975016	2.501443485	2.058744277	2.975075737	1.958339605	1.931295409	1.983288877	1.943752572	1.918852667	1.967795772	2.405305468	3.286221904	2.688499789	1.977941455	1.951118757	1.884506132	2.607703873	1.947963862	2.343341006	1.946937677	1.918469158	2.963238221	1.962095389	1.985908548	2.833204513	2.029216536	1.978294554	2.766195021	1.937973153	3.453115499	2.488113507	3.71541826
LNCV6_5934_PI430048170	5.639920229	5.328840947	5.743380254	5.68220899	5.687472275	5.586695921	5.868105493	5.852566726	5.967293946	5.615174356	5.675501401	5.868650125	5.497129728	5.232193501	5.4629019	5.387461351	5.578429726	4.796221755	5.684640904	5.858813366	5.647495715	6.544085245	4.742477457	5.79993782	5.037768813	5.13738072	5.505319272	5.727610879	5.788796012	5.653595367	5.019163042	6.566049936	4.964783347	5.715925254	5.545161516	5.743517896	5.137438956	5.316502343	5.363060013	5.472547089	5.117289341	5.17705835	5.696665739	6.216247733	5.742288963	6.477915753	4.864460777	5.012788735	5.427795959
LNCV6_82820_PI430048170	1.887736586	1.911613027	1.985318484	1.967706197	1.914777307	1.920966746	1.902470075	2.081920747	1.882165245	1.907566017	3.213379951	1.928054145	2.728897776	2.722108672	1.903471018	2.763087161	1.891428851	1.888136935	1.87038452	1.937903606	2.723488594	3.07794266	2.938051336	3.820600562	1.916846512	1.914312987	1.937305872	1.907348679	1.907582224	5.140512833	1.890061063	1.923546893	1.906390206	1.887979289	1.955413064	2.702214624	1.95496869	2.249314757	5.411689562	1.867707397	1.877049693	1.899246036	1.880641352	1.881490812	1.955251288	2.794013994	1.919036463	1.900526988	1.867435541
LNCV6_55257_PI430048170	1.934767555	1.947289582	1.985318484	1.967706197	1.915864225	1.927655216	1.925769458	1.95941436	1.915518897	1.954426979	2.025708984	2.008366685	2.639947547	1.997709125	1.920647243	2.03742652	1.916308293	1.991919968	1.971962191	2.06462514	1.943422851	1.975318249	2.03252288	2.011211858	2.081606521	1.996176353	2.069652983	1.979443417	2.039636374	1.93728693	2.03144261	2.010977289	1.960354979	1.892672538	2.031624046	1.977368598	1.961992924	1.976368277	1.995194878	1.979048665	1.922740051	4.172470305	1.905248491	1.942724874	1.955251288	2.057717656	1.983019867	2.003325589	1.910723981
LNCV6_79349_PI430048170	7.016656614	7.447334598	7.28550649	6.830345898	7.774139139	8.266187446	10.44509455	6.912410506	6.081668037	6.777193858	7.056795899	6.855801662	8.041532409	5.867513015	5.072129149	5.958796692	4.977830614	5.678814182	7.78517218	5.788097129	6.578339785	5.518430872	5.706447829	4.961415539	5.769335516	6.119612772	6.277500053	5.151891239	6.501671362	5.995156311	5.742461141	5.433081357	6.67273422	5.723624646	5.724021361	6.780548892	6.852238302	6.023467653	5.275925867	5.561132187	7.395113179	6.816999158	5.201345948	5.704938929	6.234956489	5.992808502	5.846079123	6.221480476	5.310832017
LNCV6_62179_PI430048170	7.004010002	6.946369249	7.025545115	7.839742608	7.256858253	7.187911505	7.817763002	7.846756465	7.67856397	6.809485783	7.52623266	7.458700397	7.569259795	8.192695441	7.200505106	7.722291685	8.107105513	8.011254299	7.41093247	7.640485936	7.281435215	8.006808864	6.854107147	8.504388737	7.503337782	7.758928722	7.465913196	7.313776649	7.780616176	7.801811111	7.215284747	8.329584163	7.25058213	8.080958284	7.64175558	7.125065365	8.556567973	7.760804866	7.858653611	7.197509249	7.306267953	7.372870767	7.178706812	7.967077042	6.238424488	7.423801774	7.663835718	7.047012581	7.395335287
LNCV6_123123_PI430048170	5.385893293	5.208390236	5.271709067	5.41573171	5.23570648	4.559400363	4.511046771	5.5953118	5.45067587	4.464446326	5.877327572	5.75200305	4.816621354	6.027630464	5.769872568	5.706194654	5.845437956	6.048301921	5.401792717	5.060585227	5.651369669	6.124715607	5.957350218	5.896651143	6.097545867	5.0958862	5.443877437	5.135267865	6.321258275	5.742669282	5.7591481	5.892814736	6.018647665	5.546170595	5.837366427	5.614433183	5.88499829	5.349359065	6.143372761	5.596287749	4.780953407	5.67176583	5.663562471	6.056865309	5.279840461	5.617935276	6.117146309	5.975442362	5.603167671
LNCV6_18379_PI430048170	1.992993719	1.901113971	2.920328429	2.653707383	2.14052917	1.880151492	1.984071737	2.478715494	1.923190744	2.392456917	1.882667768	1.888272275	2.021700758	2.072726216	2.325461132	1.892414165	1.92456118	1.888370165	1.914329079	1.889709322	1.870612559	1.910917038	2.050287877	1.905604135	1.885426325	1.87019564	1.914299325	3.097884377	1.885568144	1.923976636	1.89189748	2.254094282	1.887539153	1.915856734	1.914329079	3.020459407	2.740083037	1.888315935	1.905144342	1.904968433	1.914175392	2.044105826	1.951926025	1.913072692	1.955251288	1.886901928	3.573049174	1.924785405	1.905534446
LNCV6_85794_PI430048170	1.863310535	1.906436184	1.985318484	3.734162906	1.914422439	1.863818628	1.86989369	1.907421082	1.887348836	1.864554865	1.859450949	1.86733174	1.887956646	1.864347186	1.886159403	1.908041713	1.884949406	1.859382623	1.885862453	1.88330199	1.859274092	2.264851562	1.919478906	1.878029406	1.89300418	1.876748616	1.91520717	1.881906771	1.879265183	1.888272275	3.083764986	1.93295795	1.913693223	1.90633953	1.888706313	1.862474628	1.888563753	1.88020945	1.882416086	2.835384866	1.889549233	2.211614421	1.893670094	1.880581978	1.955251288	1.860644775	1.957954387	1.893210844	1.890679236
LNCV6_20889_PI430048170	5.816331285	5.713191938	5.704126446	5.838177884	5.783037963	5.309551307	5.207928053	4.714163182	4.861494301	5.66956522	4.650766426	3.900932587	5.226469466	4.211435642	4.467345901	4.245974611	4.967922646	5.109516976	4.822312828	4.083452415	4.800064401	4.973811838	4.934275033	4.514140068	4.210631062	4.721357365	4.164648566	4.207257082	4.285088873	5.153454714	4.776800714	4.915161584	5.562977685	5.503662339	4.479944987	5.030359556	4.649617379	4.624336957	4.545374334	4.869387296	4.831140584	4.754929702	5.33453377	5.282185899	5.555404389	4.497478673	3.926990132	3.991417153	5.654358629
LNCV6_59632_PI430048170	2.089287267	2.165545202	1.985318484	1.967706197	2.055973087	2.030527038	1.950811253	2.41680672	2.695570481	2.207300166	2.466663123	2.625208976	2.321453072	2.221314981	2.205788249	2.772067517	2.410822398	2.473453977	2.398220221	2.704030769	2.164688392	2.609436834	2.701169719	2.930953233	3.01923809	2.27073662	2.758863788	2.758342345	2.840997841	2.486204177	2.743254345	3.022064769	2.378077599	2.274722284	2.728689807	2.172386881	2.327769699	2.215032935	3.025464345	2.663216099	2.397543797	2.280594242	2.590959562	2.253367835	1.955251288	2.807670981	2.799369766	2.833496185	2.422000967
LNCV6_59263_PI430048170	7.353861862	7.127648782	6.800395154	5.137438956	7.230281233	7.222396535	6.810055343	6.275480477	7.101019631	7.015910288	5.692789182	6.711672554	5.486551917	6.890386031	7.902890395	7.856120758	6.723228097	6.598093274	6.519718106	7.519551664	6.763331846	6.751313118	5.921164426	6.980300817	5.866384868	7.783516457	6.074925072	6.144905037	7.697522802	6.860383953	6.998143167	5.033575908	6.108165858	5.941623534	6.234105338	7.126881209	5.423481517	6.669981394	6.133994614	7.251980832	6.835705948	6.174250405	6.775612932	5.774097294	6.731665006	7.065142155	5.716163626	6.465407377	8.11589814
LNCV6_100256_PI430048170	2.714335307	1.875663217	1.985318484	1.967706197	2.27338458	2.17482378	2.164387287	1.898025512	1.959248437	2.437486425	1.99636328	2.674418117	3.131537246	1.971521269	1.880794086	1.958541976	2.0078433	3.267470824	2.610208352	1.962585849	1.945620488	3.126005901	4.764764071	4.037086387	1.953504404	3.42538763	1.940794159	1.935568023	1.973427448	1.900187434	1.932093397	1.883412519	3.377071086	4.627010898	1.956039493	1.920239755	3.429777094	2.777676556	3.200088671	1.96051484	2.116059805	2.5204627	1.916902307	2.969338759	2.861960194	1.988377373	1.889475715	1.925311088	1.973237784
LNCV6_95548_PI430048170	1.939255108	2.244017611	1.985318484	2.329037143	1.966898999	2.005722537	2.147591257	1.967956784	2.919066063	2.178488287	2.045047552	2.083983068	1.977450751	1.995390332	2.845796766	2.142529003	2.021977526	2.010835554	1.973191772	2.985044291	1.986707896	1.996310364	2.00840036	2.045810945	2.063081823	2.030686985	2.039849973	2.054719045	2.045456374	1.976646935	2.051574577	2.145858896	1.992241119	1.96102786	2.156016564	1.985620493	2.157400759	2.887058304	2.059832249	2.722002452	1.940262763	1.970325545	2.542319967	2.286837007	2.669681696	2.215127683	2.097618975	3.442418416	1.961376728
LNCV6_71780_PI430048170	7.841991139	8.101562053	7.749260567	7.758439542	7.995629921	7.973056734	7.813477844	7.785815136	7.938317152	7.881176484	8.000367934	7.93764023	7.889359998	7.905473483	7.67057544	7.452820946	7.513834306	7.482555773	8.079915171	7.883933826	7.481894933	7.643516343	7.759638931	7.578766989	7.474140586	8.130985171	7.515262838	7.494427281	7.674127331	8.049411171	7.751290143	7.53775074	8.209401773	7.926843523	7.593467466	7.977801921	7.710128937	7.88472337	7.712268163	7.851662092	8.007635629	7.810393339	7.75490952	8.051412117	7.881219012	7.488617398	7.70302916	7.631623689	7.589024034
LNCV6_19996_PI430048170	2.278111295	9.145796653	1.985318484	1.967706197	8.330373117	7.843557278	5.54219282	2.048061312	2.065823017	2.134089063	2.278379102	2.288407002	2.065469509	2.221497018	2.045575862	2.584452858	2.268190324	2.221119436	2.053786385	3.057463677	2.072368584	2.199478363	2.919183057	2.343199069	2.301941749	2.190988296	2.393182827	2.202794094	2.360212886	2.064884297	2.286990579	2.186845012	3.484512521	2.069276251	2.807181664	2.800778033	2.436438074	2.159335343	2.428742457	2.110226126	2.041130385	2.026693225	2.110632292	2.023859511	1.955251288	2.739667705	2.400549216	2.545179202	2.082299225
LNCV6_105337_PI430048170	3.110091611	3.347808027	3.309056423	3.039999789	2.984635765	2.160006637	2.956055605	3.347039822	3.476459071	3.058527183	1.919789581	1.896952069	2.723705926	1.929745029	3.810822659	3.999689055	1.952148748	1.964310166	1.916683779	1.908983001	3.574044967	4.12506455	1.923900367	1.94858845	1.939223213	1.907468721	3.27038113	1.899059833	1.941430117	1.908198833	1.94915733	1.877415221	3.135655221	3.11416897	1.881185689	1.983601794	1.896862516	1.932682082	1.9650722	3.190232773	1.989531215	3.68731151	2.008761498	1.898988012	1.955251288	1.913493006	1.873919518	1.901868346	1.95906815
LNCV6_115308_PI430048170	2.437251704	2.386251057	1.985318484	2.307659729	2.127234079	2.747528664	2.228773587	2.55713312	1.880462515	3.314975401	1.920632593	2.647715311	2.641764802	3.294605837	1.900226485	1.961652118	1.889965384	2.445269861	2.02433131	2.906549301	2.787317555	1.89408138	1.917797829	3.886560659	1.940794159	2.000779169	1.953944126	1.909122069	6.370964737	2.711673746	1.898321861	1.930487831	1.915768278	2.025372038	1.965180728	3.429474888	1.962170873	2.083374501	6.215989042	2.775874639	2.483939737	1.89202447	1.877648143	2.263197601	3.046758271	1.93559324	1.923841732	1.905970322	2.076057024
LNCV6_28028_PI430048170	8.466938029	8.618361591	8.743233589	8.368852545	8.629564212	8.655359164	8.349204972	8.367345876	8.284800229	8.711536283	8.038407167	8.579762684	8.27721697	8.510721378	8.249859082	8.175788058	8.04620418	7.703602721	7.879889327	8.22044033	8.18237924	8.218102301	8.13651281	7.744189242	7.885992071	8.402012572	7.96035451	7.938751023	8.172372472	8.788639879	8.382806658	7.564918831	8.498358365	8.442417295	7.911934228	8.861703784	7.836548956	8.738598608	8.012796286	8.811997928	8.887424738	8.367095945	8.316293233	8.499975455	8.543371744	8.068442068	7.894448873	8.335998611	8.271565083
LNCV6_101694_PI430048170	6.469181228	6.37306929	6.769548278	6.285584554	6.278520704	6.058806176	5.954037827	6.83125468	6.967809884	6.215989042	5.622495658	7.027769173	6.188691859	6.349883063	6.259397382	5.908601017	6.512125123	6.017965426	5.809808174	6.157569834	5.864722927	5.923954147	5.671718046	5.83150389	5.620465274	5.975627214	5.548283348	6.113519421	6.217946084	6.928649658	7.334493376	5.911550083	6.827377215	6.600739723	6.945909082	7.304322261	6.162676704	6.467548956	6.366777736	7.140955787	6.58316886	6.927671125	6.671105384	6.433560551	6.476010668	6.150979065	6.368119882	7.020166288	6.674500048
LNCV6_112243_PI430048170	4.896659776	6.309517376	6.034644287	6.307060765	5.465370503	5.723729261	5.974824259	6.066287105	5.677622235	6.155106578	5.582768032	6.279778457	5.521770687	5.57661455	5.019949788	6.305049668	5.288473032	6.940220642	5.82472477	5.402464765	6.164715852	5.940320691	7.713813136	6.075547693	5.594139517	5.92755132	6.325989592	5.644533887	5.735752611	5.547072612	5.767974595	5.845789835	6.190058026	6.117623821	5.796308737	5.696521499	6.713159315	5.552486249	6.273775458	5.317339474	5.094342182	6.399094004	6.453654982	5.837064325	7.017300597	5.787830099	5.961283573	5.863094744	5.905724457
LNCV6_115981_PI430048170	7.164278993	8.152528292	7.703306683	7.177831733	8.130240464	7.886351191	7.743884332	6.970954233	7.318930916	8.410290773	7.217794012	7.023817785	7.325731687	7.577669016	6.464148188	6.925554416	6.873235066	7.199623142	6.440886309	7.168093594	7.794778097	6.326422511	6.719095147	6.166328371	6.579853569	7.15142593	6.735065155	6.528720484	6.633484372	7.030584773	7.120112644	6.616912693	8.050389446	7.615291653	6.257720447	7.691148452	6.533540218	7.388971282	6.527590505	7.074994865	8.405049778	6.973201477	6.906799488	7.637257552	6.635589765	6.919288398	6.85956024	7.097018517	6.94662165
LNCV6_9219_PI430048170	3.79027866	4.101027712	3.881095281	3.932351756	3.666188082	3.491976555	3.272780943	3.678804719	4.222605488	3.623752873	2.118574444	3.853026757	3.944861035	3.078803031	2.653907583	2.542853954	3.840767154	4.677076648	2.032872622	2.102022726	2.56220834	2.050250852	2.100022517	3.060700665	2.15832331	4.065028714	3.007230161	3.210767769	2.692059394	4.291498464	2.117976294	2.081674017	3.872204764	3.933402902	3.541817405	3.909668667	3.813542405	3.419840378	3.661132778	3.595426107	3.566899912	4.329782275	3.612575311	3.890524872	4.197480994	2.254494066	3.458046367	3.724956997	4.102336875
LNCV6_102392_PI430048170	11.24116807	11.52112025	11.24541712	11.00156202	11.27848085	11.22751606	11.07970965	11.08229089	11.01852757	11.56631341	10.78127953	11.17163337	10.77453509	11.09091394	10.86339768	10.45664419	10.80480648	11.33009558	10.93548467	10.94985091	10.94200153	10.91599372	11.32022849	10.4300877	10.48611371	10.9609546	10.62684838	10.7158215	10.82303635	11.16509849	11.35426327	10.56216246	11.00128169	11.00501149	11.16848959	11.31606019	10.78822321	11.41465094	10.8327499	11.19464873	11.94038868	11.35697868	11.14876316	11.48827985	11.55780354	10.64215757	10.9609546	11.0567433	10.98654621
LNCV6_56747_PI430048170	4.055843315	3.259624502	3.676835111	2.479665032	3.085395068	2.445611599	2.742533333	1.942133319	1.922849764	2.338865516	2.008366685	3.332274735	2.844576028	2.896345631	3.302673851	3.220832587	2.908972216	2.656280117	4.086810217	2.034859687	3.044971606	3.968891845	1.980649087	2.014513485	3.583666811	3.690370955	3.352451622	2.761352155	2.000371086	3.165076408	2.003453883	4.300196491	2.810039917	2.323225776	3.00993927	2.950412554	4.080990605	3.560646964	3.583969794	1.932102406	3.050834913	3.909829305	1.906483956	3.756486196	3.016366428	2.06977137	3.770066207	3.319727381	2.35437775
LNCV6_34398_PI430048170	2.35843124	3.012015122	3.91022872	3.606342407	2.842900768	3.974714828	2.277832496	4.62884145	5.015147134	3.806265148	5.157751614	4.689057376	4.071838618	4.656087139	3.091882008	3.040428058	2.524283157	4.323492446	3.290026502	4.077540464	4.053326551	3.413899058	3.624506265	4.232548158	3.454823145	3.521908051	5.028408993	4.512900396	5.33838342	4.491468042	4.125226708	3.905665541	4.834907312	4.246120295	4.423871886	3.357490686	4.165101107	4.071681871	3.904772801	3.830113361	1.942179595	3.455943733	3.696243543	4.554958568	3.522364287	4.610045928	3.922232281	3.65417888	4.357246095
LNCV6_98720_PI430048170	1.938072809	3.039629167	2.567907227	2.245555258	3.179397536	2.358141694	2.067407556	3.286710194	1.949339636	2.601429846	2.594995894	2.057935488	1.969905918	1.988680705	1.977669111	2.57550506	2.007119058	5.794103553	1.963318963	3.675890042	3.462003849	1.983155637	6.206942272	3.845610841	2.426445742	2.01280188	2.049449699	2.04057453	2.343341006	2.200950547	3.636000697	2.015354015	3.261804245	2.049972979	2.118773556	2.185341473	2.591991734	1.994036332	3.667854003	3.728625121	2.131985751	4.141963488	2.1090941	2.536764739	3.103620499	2.145083001	3.376678981	2.065841268	1.937233369
LNCV6_7661_PI430048170	8.506049934	8.502103864	9.272514178	9.621516543	8.722452429	8.871460872	9.121556866	9.633166891	9.846843507	9.041635668	9.445944172	9.673059118	10.68992878	9.412576724	9.345604759	8.747571224	9.37337787	8.948260194	9.00474936	9.753564224	9.653056236	9.448729034	9.189636063	9.689117349	9.428092988	9.341345106	9.692039943	10.27186882	9.609222467	9.618248664	9.872471386	9.679336291	9.592500511	9.489769008	9.63252571	9.60356963	9.847735284	9.014377637	9.246315651	8.94654007	10.36839565	10.2678925	9.173265623	9.348483693	10.17501789	9.686252994	9.742212667	9.966611346	10.34152441
LNCV6_113849_PI430048170	4.817212005	4.556167125	4.551900452	4.186058004	4.125396244	4.311129668	4.514272369	4.544408127	4.798519767	6.753166034	4.460549475	5.122597719	5.561379266	4.558286902	4.528082704	6.260721679	4.880108622	5.294438024	5.562918674	4.925785112	5.239830231	6.205612856	4.551607124	5.586545301	5.288092924	6.406212728	5.183701672	5.476463331	5.194576038	5.126170621	5.3106107	5.44614723	4.437667919	5.207412481	5.184109258	5.186739397	5.660439381	4.610825087	5.252406963	4.920453043	5.1294994	5.257900538	4.784822696	5.490324108	5.170689018	5.568363508	5.664752186	4.584037288	5.656134195
LNCV6_122558_PI430048170	8.736186153	8.538057578	8.918860494	8.418774398	8.390968594	8.235766114	8.324462741	9.036665616	9.199055753	8.103687773	8.28443477	8.994729475	8.507239637	8.561630099	8.45525862	8.31793508	8.453101433	8.11973663	8.40434799	8.655851125	8.504845313	8.591751223	8.227307124	8.240243855	8.304431412	8.581369805	8.532109399	8.778596842	8.869452816	9.039456908	8.965480795	8.498583992	8.552671132	8.883740297	8.828245775	9.15242514	8.519403954	8.63419725	8.482279229	9.091733343	8.566912799	8.958899649	8.403838948	8.679811645	8.523052174	8.500618108	8.721201272	8.979449776	8.78454431
LNCV6_35477_PI430048170	9.414071487	10.28717279	9.810441946	10.39374233	10.45431806	10.45393105	10.48639092	10.2612176	10.10072445	10.29949779	10.24146475	9.872557201	10.14017641	10.68093295	9.55205894	11.08870635	9.667809085	10.87460314	9.920481757	9.586563336	10.01780441	9.967698282	9.454426254	9.95969734	10.12951938	10.58301297	10.14472286	10.00395946	10.16015892	10.16005548	9.91792887	9.805601935	11.46270672	10.06189197	9.858790069	9.67919168	10.08623807	9.951852044	9.450633377	10.05032158	10.48844278	9.297352729	10.32845224	10.10994984	9.916161066	9.832722138	9.81138917	9.682971388	9.894420153
LNCV6_77838_PI430048170	1.874906239	1.871988323	1.985318484	1.967706197	2.143083575	1.911395078	1.895906645	1.880929582	1.921005502	1.925134936	1.943860913	1.943988841	1.888959569	1.914337299	1.890220246	1.934057522	1.903424928	1.929904682	1.909209398	1.920168491	1.933522643	1.914910431	1.918232615	1.918591443	1.931624948	1.939328783	1.890523601	1.922511671	1.930678812	1.881682333	1.932346376	1.890981898	1.928176129	1.921862739	1.969338539	1.919389189	1.931535046	1.928598255	1.943337649	1.921775892	1.932800373	1.88243044	2.963351507	1.898728864	2.202459529	1.98681243	1.91884648	1.94277731	1.933726702
LNCV6_83609_PI430048170	7.483463945	7.560383824	7.159001931	6.82729026	7.453686483	7.692117268	7.44389586	6.869793374	7.351952869	7.793841547	7.238030565	7.253094323	7.455116346	7.411981692	6.830743296	7.227082382	7.301364688	6.843212587	6.774334997	7.247110651	7.539266849	6.539039054	7.340636831	6.627303678	7.157644294	7.606740094	6.985653748	7.0230237	6.900284258	7.254293267	6.768761036	6.907073482	7.803681022	7.583825892	6.775499172	7.472900947	7.331374742	7.45917996	7.3409684	7.029506774	7.783319121	6.96166107	6.930214157	7.739143237	6.953795904	7.24560555	7.100070805	7.073196168	7.209209559
LNCV6_19661_PI430048170	7.804356694	7.90335106	6.700363398	6.71649412	7.528188343	7.506575495	7.536914758	7.103810236	7.038868008	7.632549142	7.151386025	6.984301654	7.224291877	7.688678071	6.762833484	7.328018762	6.638121643	7.450347412	7.691587398	7.258273524	7.567129787	7.880347848	7.318676282	7.481152215	6.998143167	7.410004614	7.229678202	7.145055616	6.810946587	6.833701574	7.444625693	6.961454428	7.710659473	7.118568099	7.099236259	7.21055785	7.383315324	7.677848707	7.275047794	7.548577292	7.684116748	6.891675	7.67950648	7.159633271	6.377660015	7.346936562	6.71290728	6.772765536	7.603144632
LNCV6_55504_PI430048170	5.314833053	5.370835603	5.316728119	5.179657899	5.042785492	4.873030473	4.758373304	4.754098874	4.598253492	5.148674342	3.338542308	3.401394913	4.28458584	4.192817029	4.023151073	3.997374943	4.164648566	4.497694131	3.936030364	4.189349443	6.370871841	4.446440751	3.737308695	3.75255655	3.86604151	2.585068128	3.152682144	3.608257285	5.370069987	5.361335015	4.522693369	2.045238052	4.848590365	4.782629549	4.214779652	4.785263737	2.797376915	4.957655712	3.871841703	4.912850855	4.035809707	4.330849493	4.836265265	5.044819751	4.77417879	3.86303081	3.823489979	4.097319451	5.189193687
LNCV6_47014_PI430048170	2.405689182	2.082242219	1.985318484	1.967706197	2.15287752	2.626608034	1.940649885	1.938323439	1.929289371	2.000371086	2.527279634	2.811731041	5.887195376	1.962869398	1.95470704	2.036407155	1.971998724	1.964085576	1.941565593	2.011567159	1.959040877	1.952953975	1.959192726	1.991755664	5.334925775	1.988112506	1.980220206	2.011275121	1.988809792	1.941029503	2.001270688	1.985547936	2.704684935	2.838669316	2.075438572	1.960929804	2.038801857	2.294610039	2.001431787	1.946552907	1.918575836	1.944558306	5.418659819	2.431002476	2.4124422	2.086590704	2.037102814	2.032496167	1.929105361
LNCV6_119111_PI430048170	7.060378418	7.460507318	7.054325254	6.806664986	8.229934801	7.859404177	7.156754985	7.08015738	6.911517651	7.686352597	7.635229447	6.582031278	6.553190134	6.678105784	6.546285285	6.006087905	6.505878369	6.496139135	6.279867432	6.18953217	6.712790949	6.52139581	6.073100597	5.90215699	5.68410263	6.05500917	5.936304651	6.203118833	6.099918848	6.990406323	6.818814598	6.201748864	6.655929594	7.004333722	6.237125418	6.697954764	6.095127206	6.98686785	6.380153681	7.186092121	7.257812583	6.923165876	8.022437008	6.967998103	6.890648009	6.077530945	6.192127291	6.428451626	6.942800124
LNCV6_122096_PI430048170	8.203645539	9.140796799	8.798481441	9.464307398	9.064176073	9.034913693	9.337288563	10.02570012	9.874759304	9.24787209	10.14949802	9.210833578	9.024349234	9.521215656	10.32260452	10.66424788	9.727292524	10.31050282	9.580443737	10.16820216	9.446174738	10.03425249	9.464943578	9.358382857	9.636300299	9.740313524	9.795552254	10.50814505	10.1988986	9.985941316	9.739995646	9.707736594	10.03745047	9.678365239	9.943194707	8.984068932	7.648328971	9.224209091	8.837259895	9.711226056	7.047392394	10.30614576	9.595420677	6.929891595	10.69660907	10.03045608	9.177951687	9.017688752	10.05078204
LNCV6_45033_PI430048170	4.426681543	4.817012983	4.635306269	3.972654073	4.805798068	4.793045293	5.144872059	4.341456882	5.916868894	4.875061842	4.120641896	4.400808635	4.395704254	4.660685238	5.61043653	3.357291016	6.356243817	4.909081533	5.501091617	4.762400486	4.616177856	4.776800714	5.539218288	4.565088871	5.408878457	4.48038764	3.639271951	2.043095336	2.081583719	3.587048048	4.81462472	3.591720376	4.499975999	3.959535284	5.410091669	4.998043679	7.548090481	4.862405296	3.498974414	3.9739563	4.833280892	4.380541478	4.525048641	5.529233398	5.156544674	4.995843565	6.574643755	4.689397326	3.10722811
LNCV6_110827_PI430048170	5.162997774	2.340424628	4.492911821	4.956311597	3.344107181	4.279661676	3.3726137	5.618875505	5.078625874	3.183587246	3.55544462	4.957706163	6.985612139	6.594290838	6.054244939	2.457904797	6.843833836	3.863976715	6.339378307	5.149432283	5.53042708	6.43704658	4.869643298	7.023399119	6.297693766	5.89680031	5.272145012	4.739398786	4.878179536	4.818013568	4.818665428	6.810133733	4.348271271	5.615671011	5.487846299	5.116786608	6.771888466	6.068897237	6.792595988	4.525187792	5.742215296	5.643149142	3.506598084	6.537603954	5.286250847	5.105314465	5.307117816	4.975592306	5.73770511
LNCV6_1961_PI430048170	9.145514962	9.432511567	9.376426603	8.784854906	8.954239265	8.912798917	8.775749164	9.116901282	9.344930277	8.935904956	8.742996943	9.704121314	8.984519274	9.227447249	9.036103515	8.772442265	8.709937104	8.549584182	9.222571303	9.313455677	9.198009329	9.288703197	9.162919805	8.429094135	8.85155465	9.075467547	8.757618488	8.783204792	9.264412317	9.464729259	9.477403109	8.370139105	8.921001006	9.265223406	9.446802787	9.916523901	8.899030666	9.381856876	9.067181629	9.426221178	9.552368654	9.29711238	9.022195613	9.331612944	9.330516782	8.637108113	9.294598807	9.672829561	8.931079897
LNCV6_10664_PI430048170	7.683320384	7.510128184	8.216352204	7.506575495	7.398878705	7.244870485	7.092492059	7.396328106	7.550007677	7.292999965	7.157996878	7.567287945	7.152116575	7.340935021	7.247688662	7.075705113	7.019509225	6.906677873	7.411181364	7.411181364	7.632034177	7.469576387	6.884778179	6.999360622	7.000942054	7.089221303	7.035706145	7.078787134	7.442729427	7.691926827	7.399427395	6.974276551	6.816076646	7.541039729	7.328655553	7.925184059	6.904384037	7.273616439	7.149976931	7.595792138	7.160797864	7.278467727	7.473892478	7.369994826	7.304322261	7.240821626	7.107544605	7.467251653	7.301407536
LNCV6_27630_PI430048170	1.900299483	1.916545407	1.985318484	1.967706197	1.878029406	1.872242323	1.872158523	2.063065392	1.860995229	1.885265889	1.931844167	1.891352601	1.905386904	1.893775406	1.866931152	1.960668311	1.857771685	1.901797248	1.902847497	1.965554493	1.903346682	1.963759284	1.924083098	1.875957691	1.958261111	1.919274638	1.966502436	1.863098369	1.937952945	1.863554048	1.907540331	1.885557083	1.920832036	1.85718981	1.868710539	1.887812284	1.856888959	1.860384521	1.862102598	1.90189651	1.883161339	1.906231586	3.080527135	1.872179414	1.955251288	1.918667551	1.948958245	1.858639544	1.883648811
LNCV6_63051_PI430048170	6.915405445	4.695576743	7.251611173	6.602276931	6.095907402	6.227108696	6.640205801	6.676452215	6.962436037	6.181602069	6.514592871	6.451526999	6.874816125	6.584482228	6.160189928	6.102783783	6.6656847	6.153557101	6.348905716	6.219653322	5.942736733	6.868858055	3.945492005	7.153712841	6.929028078	6.308591554	6.983085893	6.899684704	6.820571975	6.484835307	6.135616393	7.72079584	7.734200362	6.368698434	6.486593914	5.976480682	7.658197381	6.395027502	7.060256838	6.282599979	6.904701522	5.756075836	4.789812258	6.981044639	5.58470766	6.259754856	5.833211847	6.758559817	7.249336453
LNCV6_15080_PI430048170	6.414680047	6.677067509	6.562890286	6.649014767	6.656089762	6.34885989	6.287969024	6.648056254	6.619136117	6.502389795	5.734537219	5.960466085	6.090752613	7.132407537	5.72927104	5.962445519	6.252305372	6.268857518	5.869014089	5.910030197	6.326288784	5.893401574	5.816793498	5.878333403	5.782938886	5.743447507	6.228362683	6.975551235	6.0547901	6.336852491	6.200568636	6.071949939	6.29872441	6.378524746	5.806516349	6.314977983	5.633436405	6.005338707	5.936604864	6.094713284	5.932279165	6.047805001	6.517961959	6.247694547	6.205308582	6.180685655	5.71716198	5.836590878	6.466579864
LNCV6_123840_PI430048170	2.208875232	2.590299191	2.615024071	2.678712632	2.57353797	2.814274624	2.12875961	3.831037079	3.716704217	2.987681214	2.422184144	4.237558008	2.840451581	4.79422753	3.855850378	4.086410405	3.726604093	2.226342189	3.968809034	4.626144972	2.204571532	4.025680721	3.375299425	2.065125176	3.65437607	2.679447619	2.550720353	4.308625932	3.869130555	2.801789991	4.270241776	4.3109947	3.440156316	2.372459847	2.017226211	3.552847893	3.473855018	3.205563909	4.290632585	2.111351625	3.650330492	3.316483362	3.420219491	2.187934584	3.024280079	3.673701276	3.650509892	4.386453206	2.841898737
LNCV6_46835_PI430048170	12.29257817	12.55251752	12.22762765	11.93360033	12.38324771	12.55012721	11.89623021	12.17046576	12.19390896	12.70647553	11.64493889	12.05663765	11.78069317	12.13803343	11.82405697	11.3333776	11.66848986	12.37504692	11.71631597	11.97558413	11.77921502	11.86693386	12.42767495	11.54438998	11.37069112	12.06742805	11.52941745	11.57686117	11.61321809	12.09586341	12.3018817	11.50012461	12.22626544	12.09106973	11.9102224	12.07044479	11.82520367	12.53449155	11.83047148	12.19658586	13.14400228	12.46714209	12.11286365	12.54025058	12.60821236	11.56932181	11.87046292	11.82660627	12.02286498
LNCV6_25698_PI430048170	7.340410959	7.141802893	7.311798167	7.196477962	7.633051919	7.599880167	8.158870464	7.43111812	7.402725318	7.334493376	8.150316581	7.749388197	8.789066031	7.735986876	7.434229993	8.447471835	7.727405304	7.279156887	7.538525923	8.340257722	7.198143349	8.04830106	5.517283983	8.224082442	7.853436698	7.424809687	7.764661224	8.111690057	7.776993327	7.520285311	7.604268219	8.124433251	7.419617717	7.258809857	7.884138285	7.62943679	7.402900868	7.055749497	7.237993078	7.231266469	5.5546869	6.111348077	8.32153587	6.478757649	6.910987891	7.368096447	6.874778764	8.132022408	6.957398652
LNCV6_57934_PI430048170	2.460953592	2.037102814	2.303281283	2.509618011	3.314664272	3.111925371	2.665278304	2.719927478	2.635751107	3.273971307	2.549398501	3.608257285	3.522662082	4.041569733	3.619757685	2.040453723	2.116706742	2.038302008	5.616291679	3.901691718	2.295966103	2.201715135	4.304198523	2.151054565	2.084533799	1.997989939	3.859156266	3.006419549	3.941273393	3.737729897	2.081880122	2.129097519	3.11162375	5.360464969	4.414558684	2.129124072	2.746030894	1.98773412	2.140256789	3.237703838	3.941357994	2.038557082	2.174860763	3.274310352	2.468170001	3.040102206	3.513608877	3.704730254	4.88990312
LNCV6_45104_PI430048170	1.884441966	1.895259837	1.985318484	1.967706197	1.905534446	1.90605464	1.903193437	1.889345878	1.895403522	1.892243008	1.888000639	1.899210309	1.892996451	1.887163918	1.914739492	1.905506746	1.90364689	1.883648811	1.881171097	1.903540575	1.88020945	1.873886445	1.875200859	1.890679236	1.868562905	1.874225698	1.904986272	1.908283055	1.869203231	1.901568543	1.882883268	1.917692851	1.883961803	1.886395618	1.928888902	1.974223734	1.926284659	1.886358525	1.893417871	1.876603133	1.90020282	1.915284965	1.898136	1.887408809	1.955251288	1.893996818	1.909935796	1.899558271	1.888370165
LNCV6_68220_PI430048170	3.587516736	3.877777162	4.696976508	4.313662623	3.991417153	3.223722006	3.100958886	2.579216448	4.668661902	3.99681561	2.025290527	4.843684937	2.231385131	2.811021452	4.649243758	4.159781831	2.939576821	1.98770349	2.042093031	4.45096557	3.664213223	3.735937475	7.175784282	3.246320964	6.129303327	3.24014986	3.74005089	3.57085121	2.112793416	4.859163385	3.878112553	2.253421356	2.814166229	3.946557081	4.532620313	4.036998948	3.157891004	2.013687539	6.012536964	2.115523398	4.409678328	2.195055414	2.343341006	2.373410912	3.806090543	4.962476661	6.733259995	4.498717354	3.802472019
LNCV6_28660_PI430048170	6.840352796	6.698643225	6.942996094	6.905061463	6.688277363	6.9506271	6.770672963	6.942698926	6.965926244	7.693605512	6.07422018	6.394461175	7.176362866	6.627823555	6.575929885	6.085776384	6.420751505	5.864337749	6.704538286	6.382109086	6.522698937	6.876926318	5.81179282	6.133994614	6.666931345	5.980831778	6.708220096	6.712702919	6.498636228	7.018432445	6.362818296	6.736189429	7.335005068	6.895523146	6.490526668	6.818852879	6.741389885	6.919794108	6.231542619	6.891711256	6.497513124	6.510177642	6.625786851	6.682952156	6.842017286	6.784271937	6.151929837	6.388326739	6.944584184
LNCV6_82295_PI430048170	7.480799473	8.6479952	8.204642766	8.132624043	8.607926496	8.14154623	8.089409569	8.223631944	7.342287325	8.216968621	7.46078549	7.828219532	8.057507965	7.291947451	7.278926193	7.738768635	8.143752943	6.862538408	7.641653641	7.686352597	7.918456033	7.949420062	7.463765971	6.899880163	7.169003252	7.875928977	7.409677113	7.256822773	7.236322805	7.158926123	6.877210017	7.513606353	8.257309405	8.013299406	7.301253759	7.585422457	7.141166478	7.668734612	7.098612294	6.771693121	7.509578209	7.996851854	7.367127327	7.287232561	7.806247035	7.716694809	7.389046072	7.428117856	7.237993078
LNCV6_10399_PI430048170	7.17874685	7.443281363	6.507421913	6.972969717	6.998223148	6.643566922	6.861216744	6.895283959	6.924496292	7.067888624	6.53172745	6.702675894	6.739583265	6.835310245	6.956926275	6.445407613	6.838745303	5.842226796	6.854996375	7.034917075	7.044000769	7.175784282	6.519572626	6.554697344	7.008223451	7.1543089	6.828470151	6.624725842	7.168540434	7.021489335	6.641062378	6.725985408	7.089517278	6.968376273	6.504549191	6.662102307	6.881581216	7.017451387	7.020364972	6.964509229	6.7053882	6.784320792	7.194903573	7.126764707	6.461369547	6.790617449	6.684338785	6.790617449	6.912251488
LNCV6_125617_PI430048170	7.187979405	7.142101837	6.841300264	7.191694021	7.896350611	7.680362577	6.912532318	6.666849438	7.44150952	6.731430168	6.970595998	6.912081906	7.986660467	8.007515647	8.228368401	7.445298913	8.412590347	6.971697321	7.973216262	7.210437556	7.235863407	8.045253035	7.824016734	7.874228831	8.046575558	7.303779251	7.247478889	7.004791151	7.328200152	6.89516471	6.738310808	7.998956903	7.454644292	7.244633139	6.754367039	6.886882664	7.405241079	7.548718739	8.102124319	6.594604822	6.918385719	6.955418243	7.273112758	6.506096145	7.348939985	6.980262705	7.272077465	6.892335385	7.173276982
LNCV6_7749_PI430048170	4.667571828	10.26942545	3.495916849	4.515678036	8.43510292	7.180448331	7.863251531	4.131797808	3.658550375	7.687681138	8.471627469	3.584116605	4.430802185	6.749257733	6.064216235	3.547497847	6.807622907	2.873380996	5.650349242	7.445333068	3.092725662	7.21993167	6.794609069	6.965616743	4.253039261	5.953440636	3.414320924	3.17635114	2.138238377	4.428384134	4.0045493	6.168898442	8.759713467	4.42133157	3.994117048	2.583477854	5.20584507	6.294047377	3.98312664	2.371158473	3.724665196	4.570972022	8.140154442	3.284844831	3.933312494	4.286855285	5.760083891	2.115766427	4.745022999
LNCV6_98663_PI430048170	2.069812701	2.036223711	1.985318484	1.967706197	2.283167931	1.969912672	1.95494175	2.135332061	2.273150945	2.047422807	2.055567625	2.150615903	2.099402056	2.04597542	2.147223804	2.179693815	2.176138826	2.106523616	2.086215204	2.136409179	1.987589219	2.213317141	3.095818916	2.372243299	2.224826911	2.064170274	2.249966123	2.240225881	2.240854458	2.198327694	2.173748995	2.357425215	2.050664293	2.096783714	2.145738915	2.0080136	2.087886499	2.041255023	2.412949017	2.221410723	2.101418777	2.088041925	2.32927788	2.076561999	1.955251288	2.143863377	2.381820548	2.250461896	2.11017843
LNCV6_123955_PI430048170	5.537949335	2.165035308	5.077702446	6.484835307	4.442516496	4.753838453	4.80898675	4.88562866	5.765024466	1.932754264	4.667040462	6.214697572	4.765089218	4.618728538	5.827503308	5.209889378	1.994080088	4.775551348	4.037435203	5.922232129	6.027331151	4.933674305	1.914481054	4.337930668	5.555154461	4.946832475	6.285199729	6.614041799	3.917888448	6.37374399	5.90462605	5.598435206	3.515382365	6.500518649	5.482073116	5.994336227	6.36910489	6.99100587	5.390041268	4.597008325	5.026273863	3.873429867	2.82498264	5.122224786	4.691757963	3.335837882	4.669897686	5.471205104	1.93852037
LNCV6_49434_PI430048170	6.563031697	5.588279077	6.501713553	6.684783066	5.937076197	5.496361654	6.5711563	6.558186139	6.849867015	5.762039678	6.307723016	6.987709113	5.287370659	6.560865032	7.009715107	6.833325847	6.806740388	6.041313321	6.396216353	6.79571579	6.508957956	6.425781026	4.995669495	6.498905061	6.671153447	6.302044471	6.843601417	6.832477155	6.780590036	6.852445204	6.826975646	6.741624917	4.870321539	6.947137387	6.672642755	6.679650452	6.481879578	5.77872806	7.028674781	6.478888953	5.370668589	5.779082573	6.300512131	6.300739181	5.68006081	6.756029557	6.453445629	6.813800175	6.725346559
LNCV6_37026_PI430048170	8.304657134	9.052543956	7.891108909	8.742312426	8.584312125	8.721948387	8.887002308	8.318872768	8.075720573	7.882872245	8.530260863	8.349769814	9.417843692	7.888421083	7.807046223	8.563380877	9.026419355	8.675057164	8.154584693	9.912701766	8.30145875	8.722545917	8.716449291	8.571976359	8.449587785	8.313505648	8.577700218	8.153641165	8.72975924	7.754657099	7.358638526	8.022086763	7.865777382	8.819058023	8.555655057	8.365555276	7.633276181	8.486938703	9.088498626	8.367567233	6.552837147	8.660825277	8.468152866	7.485971873	8.999439957	8.887371587	9.050263376	7.26378221	8.623685751
LNCV6_119580_PI430048170	2.104411549	2.127094382	1.985318484	1.967706197	2.577828168	2.121423647	2.402653219	2.271274089	3.994676582	2.090691907	2.180560582	2.108546852	2.097116835	2.081200351	2.151153802	2.203014908	2.299419205	2.166935035	2.22027484	2.303000237	2.079131376	2.097769333	2.48941955	2.238696751	2.434215948	2.04527374	2.223156324	2.320885374	2.318753492	2.872771039	2.292593625	2.543717633	2.185564333	2.063211083	2.212730167	2.19398318	2.118681746	2.279598075	2.314524417	2.405768675	2.27898512	2.162516627	2.368917397	2.088897343	1.955251288	2.153607523	2.331857779	2.472580947	2.403055114
LNCV6_124587_PI430048170	12.8568949	12.96962953	13.05490579	13.07458701	12.99012503	12.72310273	12.71526568	13.15802897	13.2435606	12.50797549	12.80633552	13.07292093	12.6177348	12.76946024	13.04653204	13.20646325	12.74889206	13.16933909	12.50238705	12.92675549	13.21097966	12.70986081	13.27209808	12.7309876	12.867305	12.43415988	13.03279961	13.24591442	13.23690703	13.04152067	13.15445264	12.83708859	12.58942772	13.12872431	13.11382132	13.01277944	12.89700968	12.64537328	12.91831122	13.04738588	12.50768821	13.16336611	12.71931632	12.73059767	13.03775721	13.12342117	13.19480271	13.17454243	13.17454243
LNCV6_17062_PI430048170	2.025144251	2.101500079	1.985318484	1.967706197	2.067737048	2.04001719	2.007338928	2.230001502	2.572898384	2.201715135	2.514980972	2.569049824	2.548647114	2.144163202	2.096588957	2.813762655	2.548261487	2.3463214	2.321655879	2.731580725	2.0908157	2.578596887	2.678801921	2.673162913	2.944560774	2.332860953	2.730401517	2.457818147	2.731797399	2.365486942	2.62588909	2.795763081	2.394023525	2.268421599	2.782439392	2.090313135	2.523521129	2.069607774	2.67160854	2.421146842	2.238956846	2.260718625	2.292482924	2.166516703	1.955251288	2.808026839	2.867238711	2.92811158	2.27073662
LNCV6_77955_PI430048170	6.535258121	6.348562967	5.87632299	5.498661736	6.644704814	6.346812816	6.329145822	6.335530835	7.37854568	6.258470362	6.219481012	6.411919039	6.832552643	6.190177882	6.204007412	6.507069361	6.325517621	5.653437658	6.053195755	6.16071319	6.290335243	6.428619014	6.541738809	5.999654232	6.117672696	6.523978921	6.221125484	5.731973308	6.464795833	6.860292816	6.273314266	5.891841275	6.663709748	6.909048887	6.183718619	6.289454047	5.907782646	6.158883824	6.98525459	5.846889171	5.876283934	5.955112369	6.047846683	5.9386194	6.13929687	6.368959533	5.971406797	5.799276411	5.963575654
LNCV6_125652_PI430048170	5.001009789	7.141684362	4.668269383	5.233595842	7.927233045	7.71164373	5.879062897	4.391963935	3.944706435	4.546714256	3.279395661	4.077451956	7.115779048	4.328278044	6.208565106	2.912996678	4.164733919	5.920219657	5.903347506	3.391152501	4.581650846	4.182908619	3.037851453	5.976520584	3.658805838	5.486551917	4.335171197	2.204341312	2.324602623	4.656087139	2.325121364	6.10885368	7.795664812	3.960512812	2.762334531	3.271099097	6.89849958	5.62573089	4.812027201	4.454632512	4.454980588	4.504423012	4.474502039	4.936389324	5.224057245	5.579961037	4.386738804	3.874749677	5.035367642
LNCV6_25790_PI430048170	1.952248551	1.900218693	1.985318484	1.967706197	1.871747054	1.907915402	1.899105749	4.450400344	1.981416317	1.935893168	1.91729007	2.043689264	1.913408635	1.948271026	2.76031582	1.904517856	2.64584439	1.978851156	3.867045035	1.918529712	1.913559188	1.946242684	3.164529124	1.976001154	1.959972288	1.91956496	1.896326397	1.919789581	1.939881806	1.933878458	1.976341692	1.896306504	1.912234736	3.028969942	1.895452934	2.136667222	3.329519725	1.943764329	1.985397896	1.975357552	2.001492225	1.873437987	1.985046495	1.917716959	1.955251288	1.926528015	1.883606412	1.933766944	1.96595023
LNCV6_39774_PI430048170	6.833325847	7.040861243	6.974394984	6.760258381	7.054406564	6.57401016	6.403623614	6.812576942	6.697404557	6.440474032	5.718693895	6.528555986	6.235769639	6.966366115	6.389454433	5.986563272	6.369725354	6.342853226	6.133275797	6.371394869	5.938303464	6.488500404	5.778468421	6.032475741	6.053803628	6.634296915	6.023548322	6.126417757	6.192127291	6.755951877	6.786778989	6.139120205	6.606095612	6.756766581	6.543393198	6.38237337	6.313842125	6.369565157	6.296161456	7.116195022	7.183580878	6.735514017	6.486902674	7.078910881	6.643284541	6.21817314	6.337292039	6.686412701	6.605595431
LNCV6_99353_PI430048170	2.173959008	2.171735133	1.985318484	1.967706197	2.480658898	2.185852695	2.444799696	2.404026896	2.369505154	2.43756857	2.167457899	2.217303928	2.551049442	2.245083224	2.399711139	2.327769699	2.795434198	2.285466601	2.244403628	2.245276675	2.147882796	2.234034333	2.480658898	2.535971447	2.60124769	2.124569855	3.169078004	2.577828168	2.51915891	2.340492991	2.56375803	2.49210816	2.188208383	2.139566525	2.481373184	2.227139578	2.070796789	2.090567184	2.39770846	2.223353124	2.303156931	2.648682968	2.643835452	2.180445409	2.201302189	2.339056121	2.510590061	2.447803163	2.269763115
LNCV6_112841_PI430048170	4.793045293	4.592736606	4.525121091	4.69334218	4.256960015	4.300196491	4.447657003	4.656410828	4.739086286	4.786010225	3.495333258	4.856204664	3.847287154	3.576672336	4.04736518	4.005996988	3.246993967	4.120399267	3.035000401	5.5177406	4.682708027	3.755781197	2.402493231	3.770764683	3.411193291	3.885156655	1.936578311	4.215284839	3.695963052	4.383582807	3.990623748	3.857408732	3.781723289	4.562828189	5.54951293	4.73687431	2.909204306	3.97869925	3.846677172	3.125142136	3.568018306	4.568199722	3.809624451	4.531857124	4.466081157	3.504382933	3.774581159	3.374373465	4.030186499
LNCV6_120541_PI430048170	6.218699236	6.13448247	6.292124198	6.140110277	6.11490717	5.970046053	5.679385909	6.16654581	6.283938238	5.843411041	5.689098314	5.997495102	6.157569834	6.034502766	5.816043768	5.745774988	6.103180978	6.234540207	5.534268943	5.813932529	5.941203208	5.882193215	6.460080682	5.822422262	5.795462277	5.814399386	6.01358765	6.082531365	6.101800114	6.182907235	5.942091373	5.833161107	5.92473247	6.315622169	6.228900769	6.341754107	5.976569877	6.430388697	5.928496246	6.181420823	6.076391759	6.045983621	6.144002868	6.118127079	6.372261688	6.008754176	6.270023244	6.118595101	6.552538875
LNCV6_66628_PI430048170	3.281041894	2.517482819	4.800248205	3.380300904	3.137213374	2.59955577	2.086716845	4.401938881	5.400686809	2.00798546	2.916849424	4.724794502	3.293596704	2.748527628	6.136742166	3.733512858	3.146854666	1.979616437	2.719310538	3.713495182	3.421000533	3.946893693	6.435173682	3.11960535	3.428417451	3.14553409	3.386627266	4.564936865	4.382179027	5.304245415	5.13218694	1.988377373	1.974895505	4.614699017	2.098194517	5.058427733	2.935148159	4.048601237	5.110692795	4.01776777	3.691296731	4.805223265	3.909757266	3.878877354	3.837136209	3.173654418	3.928740062	4.42300626	3.428604498
LNCV6_76007_PI430048170	5.605993739	5.412054653	5.920170092	8.009817569	6.004382276	6.171242348	6.23904976	6.074735935	5.788796012	6.339745987	6.945346074	7.633087337	6.893874865	6.149327261	6.940981132	7.117763853	7.261289169	7.525442153	6.9824193	7.16657494	5.946338253	7.375522689	5.596985845	8.327649389	5.60250247	8.507775296	7.882872245	5.925177589	7.776720802	7.747142312	5.532645505	7.879906695	6.865438472	7.775534661	7.160640418	7.527480296	6.157408907	5.937835698	5.497959408	5.553332532	7.189571073	7.900816616	5.995429178	7.120420566	7.555364523	5.520494235	5.633690232	7.158338659	6.993109717
LNCV6_58743_PI430048170	2.121820809	2.388973543	2.347022265	2.33710913	1.911606129	1.870960005	2.109338751	2.567222723	1.895492311	1.871541945	1.866335848	1.872385113	1.890092865	1.871970801	1.900543314	1.898583036	1.893960828	3.341359983	1.887711719	2.179153832	3.153742589	3.456875332	1.908198833	1.885017167	1.879712257	1.864458325	1.910971292	1.89222949	1.869682763	2.556970772	3.30345152	1.936145641	1.901637696	2.716616291	1.899385787	2.491115035	1.899005757	1.884603249	1.888991758	2.965205445	1.897891916	2.45335953	2.32218357	1.891468364	2.361405576	1.86819951	3.003781136	1.898601985	2.982273455
LNCV6_47714_PI430048170	5.330559687	3.266769244	3.262851938	3.001430172	3.987385009	3.85049103	3.866447899	4.498581675	4.033528302	4.520673034	3.472016104	3.797992995	3.26791545	4.773980991	3.960581243	3.398642121	3.76369921	4.106304459	4.054551802	4.013860982	3.542590377	4.628644987	4.305404927	5.237296005	4.230634133	4.714226556	2.53907214	2.066432601	3.25587704	4.000234998	2.088897343	3.967553485	2.534581919	4.38572834	3.179274163	2.025110731	3.848300976	4.551543507	4.918556103	2.174261652	4.411923596	4.485846898	2.10600695	4.512253353	3.831822558	3.899235724	2.223616825	3.751177798	3.537957473
LNCV6_69942_PI430048170	4.476670981	7.194863533	4.88397355	4.315165927	4.010925619	4.207837801	3.614865295	3.950257729	4.768949184	4.652379058	4.019388191	4.162316069	3.770066207	4.363803784	3.995952901	3.367814529	4.605007744	4.944799824	3.526617904	2.913862195	4.69357223	4.349793199	3.078592751	3.920566622	3.939719683	3.869664487	3.215621921	3.088315964	4.169516111	4.117713642	4.453936601	3.792727978	3.491976555	4.688278842	4.717080823	3.959272106	3.734772133	4.773920326	4.067057587	4.835543288	4.620592901	3.970398423	4.828043216	4.708385521	4.644445319	3.536880105	3.329953512	4.281232794	4.718365132
LNCV6_117976_PI430048170	10.20689162	11.95876367	10.46084422	10.48117412	11.16080725	11.33936782	10.86719211	10.72410158	10.85999117	11.08598682	10.42771848	10.10509666	10.84608744	10.61393814	9.884769401	10.48309876	9.947653389	10.50907274	10.16442262	10.4923592	11.00350511	10.14971644	10.80026871	10.04529855	10.03800022	10.98815567	10.2183929	10.52486153	10.72543254	10.30412579	10.64890287	9.483917661	11.676316	10.6135727	9.605509722	10.83440034	10.34904924	10.74966848	10.05254104	9.979947015	11.77412645	11.69746709	10.5523025	10.45144165	11.28436316	10.86221505	10.37056407	10.62496291	11.3750736
LNCV6_10338_PI430048170	3.693078419	3.298347138	3.920137292	4.050371661	4.471135076	4.311420542	4.32397267	4.583020106	5.085361477	4.896133102	4.519221682	3.622227338	3.790883479	4.292492931	3.119693427	4.272264592	3.035099652	3.856372859	3.619671917	4.059800948	4.533311381	3.095178612	3.647952096	2.650502721	4.537327556	2.944218813	3.714880663	3.136770057	4.234792809	4.498787034	3.787853046	4.656544941	4.559930484	4.515962818	4.699934094	3.585779593	4.889583752	3.952493128	4.42244962	4.287399066	4.401579761	3.254926394	8.154084869	4.062208194	2.509072181	4.840045214	3.708655193	4.033048798	3.482938378
LNCV6_48595_PI430048170	4.49233079	5.727509246	5.587179592	5.423481517	5.90038699	5.40407582	5.492568117	5.693357778	5.126510929	6.155241412	5.328406805	6.15342736	5.138147251	4.426746635	3.749895178	4.4259899	5.274181242	3.916391677	4.089682486	5.126968587	5.454241779	4.933427743	5.42492824	4.193733145	4.681920929	5.385734495	5.272874163	4.42300626	4.864512152	5.358115337	4.684559045	5.34067134	5.640495613	4.555958239	4.081665966	4.325457137	4.312422729	4.612092526	4.954805895	4.191522187	5.3106107	5.440443399	4.886726682	4.674691344	4.924455164	4.944644102	5.268829794	5.027486348	4.782909063
LNCV6_10675_PI430048170	6.898843709	6.771218985	7.082111205	6.620010532	6.554609564	6.120540426	6.657804637	6.64372371	7.017959107	6.823864668	8.864785051	7.164551912	6.064022457	6.486291239	6.183187412	7.220039529	6.22324207	5.953945853	5.963176713	6.3816635	6.440606532	6.436277355	5.9323755	6.271683602	6.441727149	6.029874542	5.897844312	6.213071067	6.567356011	6.96159852	6.890123092	6.155740026	6.7978546	6.558987579	6.593322729	7.140800424	6.194214865	6.215627926	6.356465788	7.082189075	6.869754137	6.689921579	8.000642499	6.728987492	6.416483961	6.020717102	6.646290221	6.884897256	6.471987859
LNCV6_91711_PI430048170	2.670193681	2.942788028	1.985318484	2.555366935	2.522285616	2.289701263	2.429427833	1.89077252	2.793806327	3.000331982	2.446078484	3.646942265	3.320851499	4.724863009	5.986563272	3.458895747	1.916317379	1.999362368	3.062203905	3.343973359	1.92725625	2.976797496	4.295868584	5.895797325	1.968748367	1.896502077	3.091133949	3.814965153	3.144158264	2.816333592	3.426549883	3.727341178	2.663505799	2.357995845	1.857938691	3.391152501	2.190854333	4.108497204	2.273236689	2.476932898	3.083556719	3.040428058	3.336368267	2.068471948	2.222519301	4.187854896	1.856101586	1.879096283	3.410362876
LNCV6_114803_PI430048170	2.009088681	1.961376728	1.985318484	1.967706197	1.907411791	2.314065991	1.933122438	2.022980455	4.761764291	1.974346236	1.951610271	1.979976329	1.977386121	1.978836499	2.053786385	2.966142209	2.083542477	2.001154731	2.537536781	1.977736347	1.928054145	2.018190247	6.06620159	2.054756082	2.090762863	1.959541637	4.42880213	2.033510694	2.013158998	2.058072521	6.27322738	2.025110731	2.930076909	1.986707896	3.914270103	1.961992924	2.876383578	1.954919262	2.048524658	2.027011821	2.024269395	2.426445742	3.32921431	1.989432695	1.955251288	5.426276368	2.02489593	2.39046833	2.002476947
LNCV6_118403_PI430048170	13.53414094	13.12562097	13.58295983	13.60281917	13.36166176	13.36323591	13.41402795	13.87020631	13.85495519	13.06908032	13.53357893	13.329811	13.6271155	13.47632412	13.51788596	13.81246865	13.77285955	13.7899317	13.48390936	13.73634201	13.48957407	13.40085247	13.26221557	14.08329732	13.84466442	13.18521631	13.86438711	14.06949234	13.79440536	13.69141355	13.55795081	14.13128614	12.95003918	13.79440536	13.43382178	13.24405032	13.47141318	13.22626164	13.78851724	13.67316716	12.887095	13.73634201	13.08059048	13.22495095	13.05403077	13.80817747	13.51125209	13.59907486	13.86200363
LNCV6_21573_PI430048170	7.753488462	6.258206117	6.868596523	6.308725775	6.947887735	6.299986479	6.522290611	7.151674711	7.906837224	6.208389977	6.493700477	7.324632793	7.106308279	7.296565407	7.902071626	6.66428281	7.406387825	5.482457935	7.170732023	8.661640513	6.874295279	7.463509125	6.809715992	6.953245397	7.51614211	7.355784445	6.61058451	7.106635682	7.068006099	7.636879791	7.035468689	7.075705113	5.394942654	7.383749167	6.828428925	7.363639196	7.591115293	7.284136089	7.818929091	7.148729046	7.208684775	6.658991368	6.023198881	7.28512032	6.532044234	6.887433647	6.970954233	7.797100003	6.468257422
LNCV6_50519_PI430048170	5.651524718	5.984793431	6.502084452	6.095580389	6.187938744	6.515976287	5.997129313	6.283126886	5.385518179	5.973859983	5.768595031	6.074032793	5.87168188	5.540628205	5.355374808	5.635485523	5.393662199	5.036144673	5.578165448	5.620011774	6.154277455	5.975201297	5.391770688	5.160037687	5.362411209	5.91141437	5.900525775	4.566573948	5.340963905	5.695585467	5.031368673	5.835308972	6.055801988	6.09495221	5.210071129	5.442560437	5.64405834	5.457634068	5.698268614	5.070899865	4.897974729	5.892386624	5.341473497	5.561899089	5.573274593	5.717117436	5.641775409	5.683906451	5.9158384
LNCV6_28412_PI430048170	6.092113533	6.599153539	6.052702484	5.851513592	6.328837665	6.16725523	5.871226128	5.995021489	6.234586677	6.380549389	5.663014814	5.875468217	6.025483699	5.856039247	6.218820658	4.866434006	5.947958384	5.899721068	5.067036306	5.629266807	4.850071821	5.144098857	5.465532605	5.867846289	5.188433089	5.04823513	4.46815264	5.830136834	4.735725239	6.172615674	5.894062407	5.437160035	5.909388873	5.956495124	5.431615689	6.054167148	4.786923082	4.330086889	5.696796031	5.798284998	5.809853973	6.137729155	6.130458178	3.79045199	6.333065874	5.648164026	5.54951293	5.411061994	5.877376916
LNCV6_101416_PI430048170	8.598505435	7.664966542	8.515798259	9.136312096	7.958840119	9.396457797	9.453731585	7.942896641	7.7225624	7.508126764	9.769833712	7.409939558	7.649112808	7.986540849	7.100841292	7.225898462	7.864449259	6.733916134	7.49073458	8.04062669	7.390214676	7.031194976	6.540709215	7.960717894	8.005240796	8.66481602	7.737033416	7.192600879	6.960756101	7.273032705	7.411863475	7.550849024	7.821317247	7.515426828	7.532154412	7.90284935	7.461770445	8.087697188	8.127541376	8.096473176	8.931129413	7.43273381	7.354591062	9.037401966	7.340935021	6.876504086	6.853777324	7.505692517	7.410215171
LNCV6_29914_PI430048170	7.750491437	8.588219001	7.903577791	8.461198369	8.758220015	8.466938029	8.060135477	7.987990177	8.365105839	7.598665126	9.57156405	8.115560617	8.134269755	8.531876535	8.861036816	7.972856392	8.470806815	8.040409667	8.30090756	8.010865323	7.657909121	8.796073644	8.148496342	9.149279452	8.96894273	7.868174501	8.506781854	8.930712309	8.071876481	7.912052095	8.13399043	8.884573446	9.503475432	8.038407167	7.973599242	7.819921658	8.474320055	8.445997696	7.954795046	8.30491238	7.080351809	8.130017861	8.435147174	8.04475756	8.381275098	8.97979138	8.279817944	7.415385938	8.668207005
LNCV6_96552_PI430048170	2.163619759	1.907363337	2.345206948	1.967706197	2.421602657	1.95675811	4.919068988	3.193663575	1.914725117	1.969572468	3.321022833	1.993987052	1.933410116	2.957039709	1.946242684	1.995316722	1.950800991	1.933775574	2.675496487	1.983125519	1.941073334	1.927636871	1.925697802	1.962702866	1.969136547	1.961652118	1.954416806	1.988579466	1.952511948	5.443877437	1.967389683	1.961491049	1.925205001	2.633583359	2.040540857	1.947492701	2.81868501	1.947576331	1.960718422	1.921643477	2.992846229	1.936303246	1.920398986	2.385405776	2.733658108	2.038251343	1.997540914	1.997154919	1.911845089
LNCV6_58217_PI430048170	4.517070994	4.785321781	5.008824673	5.082054854	4.587427048	4.372285547	5.274410045	4.588139944	4.90419893	4.300119974	3.106452166	4.736371333	3.587694205	4.096742626	2.994936662	3.936520164	4.254270765	4.106787968	3.399202446	4.308211961	4.988471933	3.860864787	1.863041469	4.541509658	1.865328667	2.694678057	4.581650846	4.683436642	4.145481065	4.435298997	4.647066487	3.266299899	2.68680465	5.130096187	4.063281905	4.830032704	2.698270631	3.64318226	1.966916252	4.168034829	3.580032301	4.872854352	3.84896141	4.319765112	4.945527757	4.820768037	3.75325368	1.912067244	4.475112946
LNCV6_91162_PI430048170	2.457818147	2.943843961	2.79457979	3.299038637	3.128014057	2.324817263	3.431635039	2.832514773	3.197727107	3.431346543	4.353188802	3.013479332	3.64946059	2.236519402	3.898595865	3.470330885	3.160403213	3.795268221	3.278513519	2.42107661	3.592571021	3.516126235	3.282418531	4.35514169	4.650688172	2.196351845	3.841235207	3.869130555	3.96345864	3.507487267	3.061886267	3.994117048	3.908909296	3.170738452	3.75948734	2.107727082	4.107080563	3.708577382	3.585949174	3.459369122	3.34420163	4.261573468	3.852331099	3.448417001	2.776997098	3.558026888	3.863306538	2.982752675	3.690737474
LNCV6_9888_PI430048170	5.5284808	5.313789209	5.638181821	5.580847087	5.571444938	4.664574402	4.594529285	5.00007723	5.19481752	4.884397363	4.62446482	5.516812667	5.248845429	4.862797878	5.03204722	5.315385871	4.983887572	4.537458165	4.485780453	5.066256652	5.40747038	5.009436399	4.894155123	5.015147134	4.836070226	4.744831594	4.824757082	4.850799645	4.876393562	5.468887949	4.723079598	5.220851531	5.019876565	5.081877633	4.890936873	5.594673374	4.635770687	4.953148516	5.014345975	5.752494373	4.834237798	5.42492824	5.237013801	5.609030075	5.674661402	4.896914506	4.578661967	5.066622395	5.571146695
LNCV6_123901_PI430048170	3.360005865	3.747227395	3.713569978	4.113083257	2.986771556	3.007554301	2.927631357	4.023151073	4.110977696	3.038889571	3.18349734	4.116390509	4.236398922	3.773729394	3.129967404	5.667885631	1.954694889	3.001857206	3.507487267	3.194595631	3.759763278	4.236398922	3.631348919	4.747961799	3.613660267	4.632831434	4.54020681	4.117630986	3.20134398	3.373468532	3.650330492	3.657507037	3.827929597	3.599616261	3.126220016	3.679136366	4.284861672	4.482916784	3.92039206	4.126386877	3.712194568	2.397396053	4.168659148	2.608556486	3.439465289	3.23762696	4.18218363	2.869931238	3.337414695
LNCV6_85213_PI430048170	9.622474808	9.712480093	9.914508537	9.383342687	9.382945807	9.373641519	9.127555122	9.636222118	9.890412384	9.494887743	9.143698776	9.979656559	9.406062227	9.499565269	9.444434328	9.092131258	8.970386593	9.090499366	9.455666037	9.525199871	9.467093977	9.544044777	9.593695977	9.042210808	9.168736893	9.551386394	9.253294743	9.077119396	9.856983676	9.958837048	9.915045432	9.007252773	9.313386841	9.55761012	9.619649749	10.31050282	9.083466224	9.477110173	9.102913088	9.914418659	10.24135759	9.842393648	9.422521069	9.640950859	9.584501727	9.07476227	9.563911563	10.29010222	9.326886095
LNCV6_22083_PI430048170	3.710744859	3.690265785	3.730093713	3.641800803	3.660699385	3.624867493	3.119803858	4.028925494	4.235102084	3.100123168	2.931471489	1.932057258	3.512011268	2.545884442	1.986017092	3.333790462	3.119803858	4.343700018	4.351628895	1.923625065	4.177754646	3.972200017	5.296911052	4.846985083	1.958261111	2.577719211	4.975786445	1.969905918	1.945291615	5.231789173	1.990761647	3.160190343	4.697701139	2.54480995	1.947114216	1.942277265	3.975467274	2.963351507	4.344178454	3.657861347	3.106758677	4.444403429	3.960911029	4.601101548	5.250735282	4.188628969	4.362013237	3.369984264	3.384342653
LNCV6_45259_PI430048170	2.336649904	1.934191222	1.985318484	1.967706197	1.940582483	1.905302613	1.872599405	1.958449845	1.927809413	2.165656509	1.929375655	1.944430356	1.93769472	1.887527783	1.900299483	1.978582195	1.936432288	1.891372761	1.957322397	1.951861775	1.906523387	1.973945246	2.001677866	1.927961288	1.979126648	1.952170453	1.981988358	1.91818962	1.951720028	1.945438546	1.911264584	1.999748789	1.979683025	1.966640419	1.931815933	1.881845714	1.915808577	1.908586435	1.91896641	1.96232012	1.899934995	1.9785093	1.963624241	1.92323177	1.955251288	1.939232986	2.145173246	2.01395855	1.936384666
LNCV6_59896_PI430048170	5.218821902	5.052372986	5.008705328	4.671116982	3.920052727	4.361945305	3.723953131	4.880730706	5.165658902	4.666777452	5.46856228	5.205447583	5.35496435	4.441620404	5.996406717	5.905773824	4.125474979	5.555464709	5.908601017	4.851060363	5.565971727	5.401163632	5.503046017	5.086564223	5.601583025	5.169366778	5.413772453	5.716214972	5.709222691	5.17080921	5.395780754	4.782152805	3.03343903	7.085968928	5.359320629	5.124824084	5.40314975	4.895509584	4.936028281	4.425920869	4.207417767	5.079404028	5.248354883	4.6144257	5.506782648	5.3230417	5.567798754	5.013597316	5.169136418
LNCV6_110707_PI430048170	2.166935035	2.041855303	1.985318484	2.253824592	3.063900766	2.101444568	3.027692414	2.13424006	2.185963892	2.55552218	2.026034693	2.060002922	2.074866723	2.107902337	2.157113263	3.067023199	2.170160743	2.125337525	2.062720441	2.07270207	1.997255307	2.133629262	2.112489884	2.296067423	2.170055042	2.030152848	2.13441871	2.17677948	2.188480376	2.168709212	2.185998972	2.147148843	2.581259291	2.065863224	2.106835439	2.6496937	2.044471884	2.02449824	2.216654616	2.113873257	2.126028853	2.064864835	2.273792304	2.058731016	1.955251288	2.095677296	2.18048721	2.1603175	2.088986236
LNCV6_20024_PI430048170	5.846746467	5.657890808	5.675050422	5.486211398	5.87712708	5.770688589	5.708033053	5.966471924	6.449704144	6.017175614	5.648479906	6.066600021	5.982535064	6.199653486	6.620479342	5.590071776	6.053946392	5.989349774	5.688056551	6.185584748	5.882193215	5.792121173	6.474004936	6.004769138	5.974404152	6.166735178	5.76938788	5.914851259	6.100433418	6.146336988	5.866525039	5.874745899	6.401449584	5.823719724	5.987333516	5.952107259	6.041811663	6.066417065	6.260795893	6.035891963	5.989946901	6.252002595	6.182361145	6.116791815	6.210789668	5.895573454	5.880900605	6.0838404	6.038737516
LNCV6_116717_PI430048170	5.826900449	5.343901342	5.550233077	5.311079412	4.914432233	5.167317754	5.281958537	5.46215871	5.104757188	5.260404972	4.628267577	4.9924651	4.988594363	5.430305823	5.256294641	5.377036316	4.454285728	4.479183878	4.729141075	4.563266152	5.172591958	5.241580556	5.119169826	4.80775868	5.221263993	5.11804014	4.889583752	4.432044689	4.990276499	4.945040969	5.079348183	4.98052879	5.362737277	5.014345975	5.12489264	5.284006241	4.460042973	5.324622912	5.54551369	5.321087045	5.27699035	4.039698379	5.455256631	5.360199738	5.534268943	4.876253453	4.379664407	5.162997774	5.313789209
LNCV6_94601_PI430048170	2.04798537	2.266899819	1.985318484	1.967706197	2.203167477	2.543563447	2.885666309	2.194840973	2.462571067	4.079446032	2.208114367	2.3443941	2.195320247	2.080545461	2.108381104	2.499194265	2.331017321	2.215032935	2.180198385	2.40364572	2.037806821	2.378359934	2.37533277	2.58000571	2.638525577	2.18505434	3.054459958	2.413090382	2.507812454	2.281410758	2.368738636	2.803971956	2.191187264	2.291329018	2.438012912	2.033530328	2.283221487	2.163306409	2.741029044	2.457381515	3.005794829	2.159397956	3.473460312	2.141861104	1.955251288	2.446230564	2.668653209	2.633871973	2.209404072
LNCV6_124206_PI430048170	4.241559311	1.869408493	4.001111317	1.967706197	3.029764899	4.350094916	2.857605466	3.855325452	3.217115319	1.855905337	5.32396069	3.753621366	2.551835892	6.179927121	4.167892101	1.937606159	5.596622334	1.98053033	5.183701672	3.861349732	4.184814441	5.141758164	7.111632142	4.719925523	4.997214931	4.571635658	5.249652651	1.917397087	3.558905885	4.250172997	5.165658902	6.086708549	1.946899369	2.201119749	4.322202548	4.936091672	4.665583926	5.224685224	6.814040245	1.995180584	2.450073433	4.392053105	1.905589021	2.297747423	5.246386929	4.970436664	4.715206332	5.467252865	5.155196846
LNCV6_108543_PI430048170	5.85480236	6.811303774	6.184019818	6.485312679	6.456482778	6.560482127	7.021647986	6.609672369	6.505543509	7.013179638	6.305529205	6.62859697	6.104707873	6.357852928	6.575023752	6.178812218	6.261299409	6.785716333	6.646542302	6.560364538	6.649224269	6.35525165	7.159594968	7.055749497	6.607360302	6.719223207	7.083233392	6.842985062	6.4708522	6.793660762	6.310633866	6.998257241	6.826124696	6.494637605	6.773246629	6.002145448	6.73122215	6.701870136	6.778733601	6.294591151	6.594088614	7.006428994	6.74728605	6.763154911	6.28133016	6.694759867	6.95989684	6.376356865	6.607225165
LNCV6_80042_PI430048170	5.881906084	4.911579105	4.688595262	6.041761431	5.705050882	5.952922324	5.916638268	4.754616115	4.487586128	5.920937127	4.715853638	5.170171158	4.653534773	4.182607568	5.211219656	4.818013568	5.637708047	3.829385915	4.049566947	4.674422163	5.014778428	2.38072591	3.053309498	2.543028054	2.638131704	4.76711722	3.612414381	2.865051432	3.813787937	5.490485608	4.995053131	4.267378399	4.542443933	4.800307497	4.392722937	5.510893224	2.990343464	5.383399724	4.20159139	4.253188113	5.101214705	5.050708006	4.405249849	4.782559167	4.531453813	4.403333499	4.024190198	4.494891816	4.555703496
LNCV6_86996_PI430048170	2.963991556	2.431165063	2.59568762	2.365353364	2.442181184	2.60820606	2.442523416	3.227406743	1.989964117	2.790980377	2.089176867	2.162676944	1.995963978	2.677053431	1.984444585	2.25972916	2.043991885	2.043103479	2.557488281	3.026150634	2.265520495	2.041291352	2.076255851	2.078402342	2.107532119	2.100865432	2.093428943	2.077670628	2.126794043	2.902626411	2.845610274	2.060894958	2.756459521	3.459369122	2.429755173	1.98859457	3.033227947	2.062793538	2.129994315	2.030902314	1.983271134	1.972046408	2.716321412	2.993040274	2.560837945	2.383199495	2.208710853	2.195569663	3.430557727
LNCV6_74259_PI430048170	3.875000063	3.900772389	4.776735418	4.321144101	4.571840923	4.645851715	4.714163182	3.698393954	4.348537555	4.454702844	4.191006951	4.466632281	3.117361347	4.430088019	2.811404529	3.797311943	4.479727052	3.378275837	2.471813047	4.316834864	4.65798275	2.287634546	3.428143809	2.466514623	2.396814905	3.709979238	3.836540389	3.065033574	3.742551859	5.269934566	5.06435653	2.605970683	3.580115063	5.00316782	3.782221581	5.617676412	4.354130227	4.913258665	4.272475762	3.573150433	4.389795752	4.779951839	2.529725442	4.085311706	2.987176593	4.10417325	4.131797808	4.665641157	3.065980086
LNCV6_74392_PI430048170	7.127217707	8.122617927	7.981204279	8.106138093	8.855283357	8.602445779	8.030427566	8.301131328	8.292363734	8.33572212	8.621441008	8.375163055	9.09143034	7.724645583	8.101518492	8.056992767	8.385270748	7.478878067	8.052772677	8.274162291	8.080678725	8.125089224	7.817521604	8.256649301	8.415723319	7.308498673	8.362137382	8.174714595	8.597023775	8.217927513	8.278336394	8.557273725	9.99231009	7.760272019	8.118438283	7.574865435	8.307524978	7.928448887	7.717351765	8.240484296	7.208089236	8.277444095	8.805847711	8.09472719	7.370026841	8.531315966	8.459594378	8.413906182	8.684085467
LNCV6_88931_PI430048170	3.621056717	3.32521109	3.13646445	3.359637528	3.612848365	2.800106627	3.00259718	2.956543216	2.999054221	2.827905053	4.073247219	4.236773114	3.821917084	3.129421771	3.216132953	3.881813392	4.13117765	3.208125756	4.309517765	3.650786817	4.343830907	4.74995549	2.043646395	4.365157524	4.223828903	4.872067731	4.213157045	3.729206588	4.865001124	3.568475993	4.085005723	5.028689166	3.98623458	4.2121514	4.185161947	3.928045329	5.150594445	3.661240765	4.260140773	4.083717851	3.083353652	3.85077953	4.030186499	3.200326147	3.216468466	3.350317823	3.440720894	4.559400363	3.244751425
LNCV6_51944_PI430048170	2.126410027	2.045100791	1.985318484	1.967706197	1.953052189	1.974792289	1.968674622	2.143118345	2.231141594	2.06631071	3.011337787	2.235031776	2.089032761	2.110692746	2.182218957	2.137443933	2.184471231	2.143602633	2.075831151	2.09540605	2.003208467	2.16478796	2.122559314	2.891562051	2.197031777	3.502881482	2.173925432	2.213674808	2.222249958	2.195257381	2.212129276	2.929440613	2.034809589	2.0769847	2.129937713	2.802488817	2.050581357	2.024363961	3.410253418	2.142426735	2.117168305	2.077244918	2.325606559	2.070716684	1.955251288	2.116255874	2.983238116	2.184028097	2.097583482
LNCV6_117304_PI430048170	7.014660925	7.087548064	6.365890148	6.282421456	5.970904135	5.40272337	6.010528327	5.883047734	6.367461738	3.957375227	6.748008754	6.584102946	6.457506824	7.936319855	6.494950003	6.511767233	6.315491383	4.808592141	8.085804103	6.723424644	6.897164629	7.334246381	6.027235495	7.726654247	7.454604393	7.17593559	6.061443456	7.213952274	6.079544122	6.82765619	5.862958166	7.205124851	5.32160847	6.649678781	6.502153056	6.612496901	6.806041299	6.787329121	6.860651973	5.685473308	5.754484533	4.825708308	5.386257589	6.388627915	5.504823169	6.339745987	6.160279074	6.836361635	5.785446434
LNCV6_54553_PI430048170	6.976898783	6.578378572	7.195247768	7.448083355	6.835143416	6.966125229	6.917724891	7.427411727	7.231646579	6.847219068	6.615931793	7.332316111	7.650352226	7.389618052	7.117691793	6.935953751	7.27850443	7.232442822	6.940870491	7.277656215	7.348538107	7.153636537	6.856918261	7.566617519	7.206032353	7.163570055	7.483633085	7.031142614	7.318076463	7.333985376	6.686240106	7.665045012	6.71681429	7.40539692	7.16009317	6.977105448	7.576900822	7.089761412	7.215704684	6.67034784	7.051016663	6.994622438	6.692731986	7.366554653	7.145864195	6.588357115	7.00117879	7.184009548	6.930603319
LNCV6_118913_PI430048170	13.1557029	13.67658572	13.35815072	12.79329211	13.08916936	13.08214161	12.69764484	12.57972052	12.44564407	12.81623792	13.06161342	13.6920433	12.80663441	13.38907512	12.97918383	13.03441035	12.79978402	12.69548083	13.38031278	14.15646317	13.32168389	13.56182654	14.23775169	12.36255039	13.43583029	14.64973914	13.27613732	12.61025836	12.92638094	12.95167462	12.91904685	12.09904621	13.18849934	12.74364542	13.81053882	13.87207878	13.60936767	13.53135257	12.65908235	13.18571292	13.11512821	13.14400228	13.13005331	13.70127995	13.76308839	12.96842055	13.54156994	13.38082086	12.72660183
LNCV6_123067_PI430048170	2.031596634	2.106035127	1.985318484	1.967706197	2.065885539	2.038168517	1.995272321	2.24989912	2.585237658	2.200950547	2.501943181	2.58018744	2.27073662	2.147494288	2.099350022	2.805089056	2.52836294	2.355156653	2.327635071	2.720429673	2.093046466	2.583557263	2.681618417	2.717980753	5.711538833	2.316922078	2.728491243	2.510770266	2.738139155	2.371307712	2.63138509	2.854714258	2.390279583	2.271876472	2.768834816	2.093411222	2.503766309	2.104827501	2.743151117	2.476579363	2.252721742	2.259596607	2.324739638	2.176958465	1.955251288	2.800393768	2.860162836	2.914849547	2.295508735
LNCV6_91097_PI430048170	2.260125442	2.393634508	1.985318484	2.328109579	2.007311892	3.193784601	2.607247099	3.43256974	2.126645508	2.588178476	3.049662174	2.825820312	3.854564536	3.725790127	1.998491641	2.567717591	3.329519725	3.612762486	2.576404883	5.266429523	3.283564461	3.939805566	3.405332491	3.706935339	2.194338662	3.872545188	2.230212388	3.372220697	3.691890452	2.783320865	2.976300792	4.203419569	2.117555991	2.104005317	2.148402137	2.978632105	4.196347864	1.975132933	3.35107965	2.269265763	2.564217321	2.258672159	3.055194043	2.651972587	4.27386635	2.889106556	3.805200857	3.787110911	2.056839154
LNCV6_17905_PI430048170	4.922243408	3.180637687	1.985318484	2.876764991	3.843755932	3.539576722	2.319553367	3.654561478	2.089287267	3.912300734	2.724578217	1.992662087	5.889885005	3.335266823	2.473285328	3.574131618	3.723462625	2.891271467	3.029068145	1.998643631	3.872708483	5.63745463	5.252461863	4.915394174	3.932822882	4.269232139	3.788828342	3.345982532	2.0504383	2.0688124	2.070821182	4.273573462	4.846209064	3.307489482	4.436448294	3.233334681	5.240929304	3.383954335	4.65563855	2.048178702	2.42821531	3.984305802	2.123518765	4.788111204	2.836182954	2.017135583	4.274828516	5.217159792	3.256487982
LNCV6_85661_PI430048170	1.972539425	2.202315883	1.985318484	2.344018603	2.002400417	1.966433588	3.971687337	2.42168408	2.132042938	2.023920919	3.069198508	2.459196187	2.064864835	3.641800803	2.412710984	3.770302069	2.154938571	5.046641988	2.056994369	2.13595569	2.642027948	2.192336688	2.286886869	2.093295028	3.651030406	2.806481567	3.508677654	3.467363409	3.957732512	3.239196427	3.667676756	2.230727685	2.10492924	2.106835439	2.121369677	3.614017854	2.189377951	2.414918449	2.109525427	4.420221651	4.598823994	4.012856012	2.139369318	2.018585763	2.272736672	2.129994315	2.598163834	2.394023525	3.284738869
LNCV6_86715_PI430048170	4.095893287	3.380110289	3.900932587	3.765938108	3.497071545	3.709979238	3.900119632	4.226159975	3.705925111	3.803934826	3.221027767	3.610840532	2.888946004	3.921992411	2.976797496	3.353168538	2.958830947	2.835479432	2.779444705	1.932219387	3.339510679	4.139598638	2.400167775	4.408921722	3.926990132	2.849065107	1.900431548	3.192708479	2.950463798	3.976080166	1.944379982	4.109928334	4.331158362	4.0505314	3.840636023	2.721714413	3.263106667	4.376596603	3.800106359	3.257520259	3.740294566	4.114760096	4.142148777	4.386595617	4.086730807	3.009400343	3.469755272	1.963373249	4.554008783
LNCV6_74394_PI430048170	3.368951299	3.335837882	4.12203607	5.914943561	3.192009126	3.677170548	5.263051684	4.867024222	4.708531004	3.651222151	4.658232915	4.612512398	4.907541066	3.870409485	4.3281213	4.822635365	3.901844755	4.167429015	4.524037083	4.737269243	4.711596967	4.944644102	3.874677466	5.347971901	5.165955851	4.536212806	4.548274088	5.115232131	4.941573728	5.078512825	4.566539282	5.697066208	4.779951839	4.761114	5.242334552	4.435907292	4.611252048	4.400510248	4.397404926	4.223899378	3.178022121	4.982867329	4.099903559	3.744613533	4.23572364	5.149600478	4.92665898	4.586644261	4.901889875
LNCV6_113079_PI430048170	6.599511556	7.820571769	6.902781973	6.417085932	7.046033806	7.418354391	7.173566388	7.027927877	7.014459442	7.125857473	6.42570438	6.479914435	6.639837428	6.058673076	5.837948467	6.430216647	6.737658111	6.350622503	6.435039599	6.526920759	6.937989163	6.935203456	5.779654738	6.872472878	6.101658391	7.038310356	6.748673507	6.211358335	6.86256956	6.593079886	6.419655001	6.888459744	6.495471697	7.026379495	6.602858893	6.328144512	6.647978274	6.68224322	5.86886215	6.051662267	5.435962274	6.980997321	6.197907902	6.772024215	6.913097896	6.546354149	6.645269822	6.512739414	7.065450844
LNCV6_125378_PI430048170	9.199183323	8.897468727	7.362958912	8.590551318	8.489770287	8.638087948	8.74056003	8.04743167	8.302983123	8.243043256	9.166288455	9.395852882	7.184164459	9.019879507	9.002574908	7.143421664	8.893169009	7.154879541	8.531086839	7.849310816	9.276580189	8.713829832	9.994960771	9.101970853	8.86457701	8.568712912	8.549882846	7.940569115	7.358710105	7.749466663	8.594390099	8.359077668	9.04709664	9.537442698	9.300656198	9.375059299	8.331488614	8.946010621	9.444798861	9.185470461	8.306511609	8.097365299	7.08172531	7.861567569	9.421914789	7.334164251	6.941961618	7.506722707	7.393508866
LNCV6_37818_PI430048170	10.94726892	11.28792938	10.85208802	10.99900636	11.18847636	11.56482741	11.0946297	10.33958866	10.48219008	11.7822346	10.76955477	10.72833788	10.1181511	9.779481212	10.59065034	10.47548856	9.203961132	10.49855764	9.98998476	10.49695519	10.7591017	10.23214554	10.38288121	9.310437063	9.956471785	10.81589775	9.670407926	9.80703842	10.05825879	9.939101905	9.676616246	9.276894439	10.80403584	10.02433764	9.673597244	9.895840308	10.49247266	10.27334213	9.511775839	9.836737195	11.59815759	10.55963469	9.981479016	10.29055395	11.43339964	10.19113009	10.09467753	10.18926576	9.989142146
LNCV6_106120_PI430048170	4.963248959	4.69915966	5.927079587	5.211833439	5.269381291	4.954805895	5.518963865	5.686962892	5.734924565	5.207166273	5.078818542	5.39651926	4.939206512	4.761549048	5.02862753	5.17080921	4.704366854	5.851987291	4.538937383	4.160505797	5.603585265	4.875190458	4.422085644	5.303808016	4.847376165	5.040223682	5.414652506	5.496302458	5.287474025	5.655006753	5.182512157	5.710467844	5.207412481	5.730280204	4.84118932	5.191170143	5.230542236	5.083578609	4.619809433	5.393052401	5.618513674	5.372366917	5.179780309	5.469247765	5.157585033	5.184648906	5.624540936	4.318833719	5.645407017
LNCV6_43077_PI430048170	1.899665191	1.899903708	1.985318484	1.967706197	2.114183083	3.152151965	2.055973087	5.986145125	1.937541315	1.963522696	2.003310594	2.007764523	1.933113011	5.194387566	3.7918199	2.024721109	3.069833069	1.966763575	1.942947914	3.462092686	1.969437361	3.262103092	3.238162266	1.975332883	2.001695744	2.848253474	1.970418944	1.990578948	2.006393909	1.922209203	1.9895463	3.461900948	1.973527872	1.950269005	5.269381291	1.948016376	1.999344696	1.966514563	2.007338928	1.958213627	1.936441042	1.922245698	1.965594244	2.380213305	3.446887136	3.057559504	2.021748092	2.026066452	1.964804325
LNCV6_80223_PI430048170	16.46595627	15.65924664	16.0562678	16.1272308	16.06758257	15.78777135	15.82782423	15.87521475	15.84121315	15.98916705	16.31720605	15.70599658	16.12536896	16.16326621	16.25814361	16.16567638	16.28164721	15.97647551	16.15909811	15.55773257	15.69370776	16.31960565	15.59417863	16.26962894	16.25163982	15.85656467	15.65289852	15.88237461	15.87332213	15.78599968	15.81084473	16.29295142	16.15239634	15.78972763	15.84292789	15.83954281	15.63485051	15.89454085	15.69370776	16.05787833	15.33280771	15.65441331	16.06924521	15.64712276	15.63690715	15.84672732	15.93566337	15.80061356	15.92637197
LNCV6_30286_PI430048170	7.319214224	7.161065945	7.478572392	7.115588582	7.289373052	7.250799975	6.719339927	7.307054882	7.334536142	7.085428174	6.393000708	6.839955284	7.098329603	6.849508496	6.930005174	6.525832467	6.599228722	6.40184143	7.796217615	6.429886298	6.719569941	6.960555567	6.472111866	6.48713302	6.272845462	6.501389335	6.593322729	6.599815847	6.765032716	7.160923289	6.565738317	6.631425961	6.665073832	7.167216686	6.704843796	7.224650794	6.410669328	6.637185027	6.861200591	7.035123272	6.823268068	7.005334361	7.013292964	7.220469863	7.062414414	6.299762533	6.596381488	6.621826651	7.127873378
LNCV6_50640_PI430048170	10.10509666	10.20392968	9.783668456	9.940562276	9.527289355	9.735504761	9.708350628	9.134800758	9.366930648	10.15342907	9.966686969	9.64844659	9.880544621	10.309739	9.838470374	9.670648674	9.546345656	9.170379848	10.54362025	9.747207718	10.22875095	10.39487774	9.944430664	9.756132452	10.06667831	10.65432188	9.982617691	9.51104578	9.577925251	9.634142096	9.116418242	9.786710078	10.26833681	9.772633729	9.70867563	9.885480014	10.29759295	10.49778035	9.709130525	9.422244129	11.06165087	9.108807836	9.765617633	10.37433006	9.863616175	9.573190907	9.694011378	9.603811624	9.455808494
LNCV6_28492_PI430048170	8.133297107	5.37327656	5.713316054	5.494900153	6.585367741	5.811462436	5.037328975	5.454005875	5.218753314	4.498787034	4.728246874	5.539170107	4.939804429	7.940459174	6.559231553	2.266899819	8.33444952	4.90323971	8.080481586	5.324834814	4.723935059	8.398219996	6.26685303	8.471693077	7.942926116	8.485586649	3.433452362	3.506049449	4.633943384	5.072715257	4.792597439	8.310595701	5.646302326	5.017934366	5.281132609	4.985729585	7.281578913	8.327194945	8.54136653	6.405486779	7.361065661	4.35450602	4.632564895	8.423155132	4.616578362	4.260584097	5.52290553	4.083452415	4.28906014
LNCV6_120103_PI430048170	2.165796281	2.103662122	1.985318484	1.967706197	1.992340679	2.409895847	2.070567011	2.279357007	2.370554633	2.584976794	2.12875961	2.223070287	2.179894368	2.570426162	2.276407406	2.319780173	2.241561655	2.291762988	2.983353746	2.2556517	2.215859593	2.262966085	3.08092353	2.58274843	2.492548893	2.119008409	2.39945398	2.496294208	2.464546416	2.329096621	2.472175635	2.466589144	2.122707376	2.125993534	2.362196645	2.111975453	2.091063485	2.068053344	2.552305523	2.27247201	2.204341312	2.154454138	2.592098462	2.345151496	1.955251288	2.304448178	2.477087764	2.368154965	2.428592983
LNCV6_114973_PI430048170	6.219653322	6.271081296	5.712730333	5.672641303	6.363461494	6.387986237	5.864687131	5.910450111	6.606291583	6.411381043	6.336345679	6.624163299	6.145762469	6.373858642	6.380955969	6.595741616	6.230548164	5.877036262	6.075152392	6.046494949	6.209194012	6.079062488	6.266639766	5.648986089	6.00785058	5.921127426	5.824772339	6.210874482	5.98685253	6.398568354	6.441033614	6.87148567	6.188561378	6.408779341	6.107840031	6.01982357	5.946935936	5.975583453	6.253183063	5.921579092	6.412767463	6.035738558	6.038409154	5.956272033	6.005134276	6.26448111	5.536038516	5.977489289	6.407804826
LNCV6_96501_PI430048170	5.231900517	4.667240561	4.090384813	5.2308044	4.759585447	4.700407989	4.780953407	2.863175729	4.023213327	5.429904954	4.278072459	4.572231165	3.409675627	2.675889393	3.233014481	3.73988034	3.598189327	3.643344312	3.314490485	3.12015638	4.461178413	3.387517579	5.099464938	5.137627551	4.07214566	3.65740903	3.351762482	2.733861608	4.355762078	4.25998889	4.821048954	3.407541676	3.812587697	4.605409282	4.069722083	4.18030613	4.922529486	3.835580787	3.450272224	3.84971001	2.933507392	3.712335665	4.402541722	3.97817607	2.217037336	4.166981327	3.364806719	3.240243352	3.635450659
LNCV6_87972_PI430048170	2.286937448	2.054048353	1.985318484	2.234229211	1.959577702	1.980765553	4.16849407	2.146557771	2.187307227	2.076561999	2.033328519	2.063730001	2.522220567	2.130981545	2.160250141	3.747227395	2.175942147	4.620208673	2.07093035	2.080097902	2.012278761	2.131495467	2.137706362	2.301889825	3.432662009	2.036307293	2.138589581	2.185643163	2.207649231	2.170744089	2.211749129	2.154029305	2.046878157	2.070506347	2.116863444	2.050968675	2.857925611	2.03883974	2.218227316	2.117889234	2.126934145	2.071425046	2.287155705	2.063124001	2.530872535	2.101671359	2.190080499	2.175870924	2.100764793
LNCV6_22514_PI430048170	6.22410837	6.272101376	5.360848337	6.06839	6.180585668	6.178112846	6.009045238	5.723232613	5.338545551	6.475011418	5.81141306	5.700862656	5.011262097	6.204441307	4.505247911	5.923429236	5.643389353	6.146739794	6.140724096	5.80196791	5.972683507	5.244353455	5.861271641	5.203303777	5.185411028	5.64432085	5.622395176	5.815199639	5.310442313	6.248140157	6.554118619	5.302148168	5.651913902	5.355751211	5.590292442	6.234910612	3.947991334	5.893401574	5.459437085	5.648678291	6.369484539	5.31739079	5.388642367	5.67587085	5.30307419	5.794153475	5.046819915	5.585779636	5.074594032
LNCV6_69325_PI430048170	6.462755094	9.741726416	8.103094164	7.902545399	9.114594123	8.940583622	8.030800861	7.524240269	8.369961781	6.93426387	7.471425462	7.906987824	6.31493676	6.427629204	6.001535898	7.165722318	6.784987032	7.070570279	5.475115301	6.997286062	8.250320212	6.157408907	4.817881264	6.483522812	5.485261946	4.676285426	7.159084393	7.464941125	8.126810167	8.002465951	7.564627439	5.902764536	6.814285015	8.458058053	6.670432467	8.634427114	5.756226025	6.290335243	6.200779336	7.482637462	6.51103105	7.828525205	8.214738885	6.126241629	8.143673498	8.034862582	7.098916763	5.8197075	8.409403704
LNCV6_33879_PI430048170	6.134882335	5.347543246	4.777338456	5.789776199	5.985306131	6.008609685	6.04283313	5.013861702	4.794624445	6.328268276	5.508538442	4.731422698	4.641568157	4.748336105	5.561132187	5.143575343	5.834193971	5.40930838	4.277102528	4.296074135	5.391822176	2.334165234	4.372360178	4.547427745	3.896223282	5.325382211	4.153514195	4.116557764	4.627811825	5.38210393	5.799177825	5.019578785	5.394680682	4.428533803	3.384473408	5.949958623	4.013102532	5.503880984	5.34372972	5.451430707	5.605426789	5.240684263	4.825080623	5.225531549	4.120641896	5.099238096	5.106521561	5.624652905	5.25350803
LNCV6_107531_PI430048170	5.740040765	5.492464331	5.152175886	5.466269754	5.2915231	5.046760701	5.125773786	5.649031042	6.1254365	5.244467518	5.720469816	5.649567892	5.499131776	5.498440144	5.76806617	5.637346476	6.065223532	5.817458396	6.126974946	6.07185891	5.576462946	5.969264771	6.440824646	6.173550514	6.665242614	5.505569059	5.551339414	6.03396637	6.134882335	5.667310244	5.323662147	6.112932401	5.620840772	5.799328409	5.663504309	5.40969748	6.059806998	5.829302595	5.887832431	5.662756257	4.380541478	6.032096153	5.508036225	5.344408757	5.953626169	5.768734568	5.609811239	5.685988713	5.63687823
LNCV6_67667_PI430048170	3.387124814	2.589004565	3.741873211	3.295334468	2.708656841	3.005472153	2.418306534	4.607817345	5.537618614	2.382757043	3.347138219	4.162408123	2.083864902	2.547384108	3.206046848	3.959272106	2.793806327	4.965713208	3.068367985	1.915586396	2.843667405	3.244539137	3.274807149	1.931760583	1.92908307	1.911113674	1.949853102	4.899330104	4.353052502	3.264313477	4.375551367	1.991817283	3.272957612	3.66959971	4.359911355	3.207246365	1.921996613	1.911542777	1.924243474	4.878116207	2.59787149	3.217115319	3.22819725	3.191359556	4.281083963	4.304498051	3.793522556	2.379233663	3.448309164
LNCV6_115455_PI430048170	2.518487283	1.924319634	1.985318484	3.783044172	2.357490825	3.187226324	2.390763881	1.946598029	3.432007665	2.397543797	3.749271136	3.535977144	1.932245844	4.530198632	3.771586343	3.597843674	1.984773849	4.487733309	3.936766248	2.354449154	4.15993112	3.822359203	3.230157983	1.966447835	3.109051228	4.210991465	3.173760071	3.163473755	3.389156534	2.209226168	3.099185186	2.393485239	1.901629061	1.949547739	3.41656601	3.182022641	4.024117383	3.231318868	3.557732659	1.957743067	2.547742106	3.700294108	3.741620941	2.516707584	3.596623825	2.766987908	4.084852161	3.880671669	2.686616618
LNCV6_5342_PI430048170	2.416208683	2.088670107	2.635090267	2.269177113	2.929643298	3.551625403	2.259314596	2.198453578	2.211877183	2.364223651	2.064921729	2.083841599	2.098325452	3.249996211	2.178888437	2.155354425	2.282682773	2.993797829	3.891101404	2.113067098	2.912891459	2.846667947	3.67002257	3.088633372	2.273000319	2.055195828	2.169798786	2.250497324	2.265302783	2.640240108	2.294079674	2.216315012	2.098966069	3.071118753	2.169197374	2.100409587	3.283951467	3.393204584	4.146761805	2.143893112	3.177121908	2.769371825	2.363671116	3.266110494	3.129340628	2.130313906	2.257107293	2.258895341	2.152835745
LNCV6_15274_PI430048170	5.807986633	5.77496217	5.999525762	5.565347471	5.457864714	5.607904601	5.71854032	5.957961613	5.95188084	5.704748678	4.950892498	6.451106314	5.697767433	5.496829699	5.453917148	5.270332754	4.622352803	4.250006677	4.976687355	5.167196458	5.538152893	5.143105025	5.523011656	4.986645489	5.290619031	5.587336352	5.180683835	5.634510674	5.924885929	6.331572607	5.959164607	4.611653797	5.728927289	6.142307361	5.647060003	6.213119156	4.758767405	5.584502941	5.461148987	6.305008392	6.463994857	6.104008513	6.011185923	5.837016012	5.714448605	4.998611194	5.138846129	5.950419859	5.847455917
LNCV6_19668_PI430048170	3.885496384	2.68986035	2.488438431	3.346784062	2.829721893	2.775267602	2.083241127	3.622842725	3.380110289	3.178979894	4.133287124	4.226091775	4.702236646	3.771413428	4.005832138	3.666461327	3.049316538	3.114478655	3.20323885	4.297287571	3.761812215	4.615912441	4.732036497	4.928396785	3.924909417	3.936111007	4.103165248	3.002835102	4.377052545	3.159274785	2.144886142	4.550912177	4.158038108	3.173654418	4.468847104	2.671767843	4.05882337	3.047925981	5.159150997	3.791239168	4.005481145	3.977790575	3.378760467	4.515813214	4.200821579	4.237558008	1.959909394	8.59780299	3.592218048
LNCV6_54369_PI430048170	2.954930013	3.343973359	3.344727298	3.403896902	3.312142951	2.506767987	2.492728415	3.265223636	2.84863082	3.360904308	2.372061178	3.684561604	2.610380803	3.10541574	2.087752196	3.583871087	2.927520179	1.895986038	2.041201634	1.950327039	2.222800852	1.892876444	1.902086361	1.922101231	1.924139365	1.923675465	1.943120041	1.931054059	3.130083927	2.042042256	3.292524858	2.650594949	2.607591441	2.416299625	1.979907032	4.174540904	3.146638839	1.920442426	2.382684002	3.784196508	3.559007877	3.328367505	3.461434925	2.982178404	4.393093276	1.98375253	1.931268577	3.311102201	3.267002975
LNCV6_119579_PI430048170	4.777661727	3.607740851	4.141357307	2.388440017	2.771430625	2.24220418	2.955067966	1.912584848	1.969250271	2.474950405	4.947948779	1.911005108	2.424512931	1.93235583	2.090666832	1.885241574	1.989005679	5.806516349	3.131754405	1.895978334	3.30345152	3.393997006	1.909346755	1.957534269	1.922721271	1.907643844	3.059982613	1.933221351	2.687931457	2.938153579	3.483047936	1.905091956	3.168452959	3.641354896	3.308456046	1.926739261	1.926828579	2.99540927	2.083330033	2.737741267	1.974277374	2.18048721	1.995700504	1.919711132	2.299696861	1.920893664	1.896722019	1.938746507	2.409627978
LNCV6_22171_PI430048170	2.423217376	1.998597704	1.985318484	1.967706197	2.110632292	1.948532975	1.927122346	2.720888399	2.048363565	1.941834212	3.385943812	2.997797244	2.177921366	2.327635071	1.936614654	2.131824874	3.767902374	2.000855138	1.97552318	4.592398622	1.999581746	4.953351346	2.02819519	2.424364072	2.032475646	2.365204956	2.071774782	2.89653962	2.083374501	2.831212872	2.451582774	1.976016302	2.053060051	1.950882228	3.441012471	3.270780201	2.020623164	1.954504113	2.03718634	1.998836436	2.094907245	2.165656509	1.99125351	2.404467113	2.138475305	2.123234757	2.03883974	3.419622736	2.739556331
LNCV6_103529_PI430048170	6.057583252	6.01751418	6.891744258	6.494593049	5.975715914	5.662395484	5.844659073	5.898793847	6.064116621	5.701799086	4.682049045	6.170027227	5.449577814	5.809157565	5.367295038	4.933493417	6.106302441	5.351293828	5.126968587	5.003304431	5.888815219	5.627905784	4.964673528	5.066848094	4.361787934	5.377080917	5.217491701	5.37173745	5.687774703	6.707265621	6.604723241	5.168730919	5.83150389	6.624893002	5.739993168	6.543563832	4.815006955	6.104008513	5.280801294	6.211228107	5.863350138	5.977674079	6.309560509	5.960853613	5.894641992	5.361668746	5.078625874	6.123208705	6.451408547
LNCV6_10723_PI430048170	2.42168408	2.199386997	1.985318484	3.214472633	2.313097811	2.469417797	2.372179031	3.4189943	3.251569042	2.485836836	1.931465081	1.947215411	2.392664462	3.283861563	1.917136364	1.963386517	1.907052133	1.89894338	1.882667768	1.956064	2.534667567	2.871763818	1.904645301	1.928305111	1.930395725	1.928607729	1.94798942	3.324085623	1.91896641	1.964397922	1.90372773	6.108724538	2.356658409	3.39776357	2.512374801	2.943100961	1.979271025	2.548362297	1.913027506	1.881077167	2.950948332	2.972697403	3.029475912	2.293339585	2.582155035	1.957283478	3.231868667	3.214575265	1.878677226
LNCV6_110167_PI430048170	10.40229907	10.95856102	10.45982683	10.28921719	10.82946044	10.7877885	10.44607787	10.35030436	10.30524288	10.85645909	10.32962168	10.84003883	10.27324974	10.44418108	10.31756452	10.35116273	10.18027511	10.1707286	10.40933915	10.64845077	10.75520439	10.49671603	11.02524262	10.01715067	10.08440214	10.79667848	10.25667013	10.25125903	10.31175058	10.51142163	10.4405066	9.870029558	10.00395946	10.46180348	10.40042431	10.71269461	10.24529299	10.93215667	10.1979352	10.37536138	10.70195012	10.57812902	10.45914411	10.59639598	10.75122513	10.39996485	10.53839561	10.42263637	10.37795613
LNCV6_36995_PI430048170	2.413905367	2.19398318	2.290636817	2.349807073	2.155543506	2.304803059	2.264047301	1.96920063	2.53640816	4.535498583	2.0410642	3.622956612	1.973237784	1.990827037	2.931068584	2.142426735	2.013542233	2.012483384	1.972360788	2.063769183	1.995201587	1.998054937	2.019961268	3.693272199	2.063143063	2.042351284	2.416872898	2.939780768	2.712378119	1.960859284	2.050868336	2.029216536	3.079974588	1.972263207	2.180083672	1.979317809	2.151418436	5.508308129	2.068382841	1.999537497	4.514272369	2.364392275	1.990123013	2.28422915	2.447879011	3.585605145	2.130935156	2.10472692	1.981199669
LNCV6_85927_PI430048170	2.061603535	2.077408424	1.985318484	1.967706197	2.013639843	1.998430281	1.947516015	2.206529326	2.413380277	2.112600206	2.190938895	2.333723708	2.197431453	2.093295028	2.141490214	2.474492828	2.312216159	2.237494788	2.182083303	2.39020639	2.039275102	2.369113746	2.356597559	2.606077567	2.629375013	2.173612982	2.501883087	2.455601385	2.506420416	2.293517878	2.384379027	2.803211391	2.173825355	2.196711307	2.42107661	2.040123122	2.244854561	2.160584972	2.757150318	2.464397252	2.157113263	2.158923829	2.491382949	2.14785972	1.955251288	2.430008907	2.643629365	2.592382089	2.213757895
LNCV6_116699_PI430048170	4.790418635	3.184034415	3.174121067	4.07534237	3.989726713	4.231614357	3.306099552	3.569146026	3.54873225	5.364072866	3.212111808	2.83968138	3.529250161	4.506363775	1.930266676	3.770066207	4.295066634	4.258975909	3.664572171	1.896656038	3.248720605	4.006308065	4.171815026	4.8987524	1.865167627	4.751371485	3.561123658	2.041855303	4.365364433	3.666188082	3.858587911	4.396525841	4.282028469	3.170649577	1.936254083	2.393953254	4.321457719	4.55947286	4.526723708	3.297036892	4.579283425	4.407310003	4.701378457	4.597377279	3.469284119	3.875895312	3.852756488	3.979464398	4.178143011
LNCV6_24315_PI430048170	7.183580878	7.068696337	7.017916767	6.774250077	7.317837632	7.116388828	7.14494469	7.179372586	7.205729131	7.911521638	6.941676411	6.614928139	6.47900721	6.852652077	7.231889919	6.513172578	6.920720807	6.154562232	6.562985724	6.739305877	6.325334779	7.021452163	5.644430157	6.341978581	6.774334997	6.457079591	6.018477405	6.4360196	6.783872929	7.261597809	7.012507648	6.569446132	7.201266917	6.681284767	6.482515827	6.879077406	6.001771715	6.859604236	6.40732111	7.282585641	7.148039865	6.864709748	7.942102764	7.106076161	6.550354524	5.95859939	6.885732205	7.029624085	7.161370128
LNCV6_55634_PI430048170	2.143358336	4.330999649	1.985318484	2.499194265	1.909983921	1.86890062	2.022172909	1.90044084	1.879792065	2.609892604	1.855376385	1.860644775	1.87835636	1.871319833	1.882580138	1.90812909	1.879779463	1.856888959	1.873759242	1.88806808	2.288407002	1.874906239	1.908531973	1.873419065	1.887779142	1.872064712	1.911482143	1.878292098	1.871769223	1.875759371	1.855754661	1.916043793	1.909288918	1.891959297	3.225365148	1.864554865	1.888490822	1.877143426	1.876966457	1.872055605	1.882470485	2.005877817	1.884789809	2.162251732	2.169798786	1.856340732	1.935536617	1.877979889	1.880696401
LNCV6_53487_PI430048170	2.428289161	4.237713826	3.495164951	3.442885502	4.095643132	4.300119974	2.927867508	2.544904	3.677916658	3.731293697	4.586842612	4.166527051	4.623330684	2.964193161	4.111828341	6.051213448	6.010734609	2.877050686	2.459196187	2.005938428	4.531189254	2.055517657	3.521312931	2.068382841	2.737336395	2.876666376	3.902181059	3.888788896	4.225713059	3.567643492	3.908827312	2.123206136	4.723935059	4.425168202	6.322647441	4.762138502	3.431042754	4.671319849	2.079360023	4.375117185	2.017471793	6.240880798	4.157314719	2.567800153	3.22040715	2.018951477	2.160642181	4.192980329	2.746030894
LNCV6_7761_PI430048170	3.246703553	10.19462767	1.985318484	2.545529396	7.238213685	5.63558019	6.610249618	2.061064566	2.128048291	6.596666033	6.962212663	2.704684935	2.029083868	4.772663082	4.529204092	2.054954221	5.342338245	3.810234179	4.13658598	4.843420478	1.942324467	5.473503994	5.212266155	5.474892138	4.247168848	5.299019802	3.633195863	2.623002085	3.204260234	2.09249191	2.045738137	4.525525813	7.508836085	2.060114064	5.165824613	3.043084876	3.898223318	5.238730351	2.122235865	2.090245726	3.589753377	2.044309113	6.689883475	2.527549691	2.203234119	2.224621367	2.985044291	2.134585123	2.209021141
LNCV6_93498_PI430048170	2.293677779	5.478463949	2.686710249	2.353994834	6.322301069	5.613706829	2.67001209	2.03575118	2.09656633	1.979335039	1.964640424	4.271979153	5.804483882	1.98237527	4.903986081	3.302475399	5.921340125	4.237781545	3.780299469	1.99241547	1.932950505	3.611229273	3.911061319	4.925858157	5.37173745	1.968296251	5.035080883	2.050303575	3.638763797	5.370460175	2.042490386	4.325751878	6.632914287	2.377350247	6.123620536	1.964663983	5.811075386	2.755198267	3.647708012	5.552395104	2.932661284	2.378725887	3.437358329	4.757900267	3.752137247	4.224522161	2.057392926	2.055119401	4.352310163
[truncated: 67,772 more rows]
[truncated: 42 more columns]
